# Supplementary material for: Unique expression signatures of circular RNAs in response to DNA tumor virus SV40 infection
Source: Oncotarget. 2017 Oct 9;8(58):98609–22. doi: 10.18632/oncotarget.21694 (PMC5716754; doi:10.18632/oncotarget.21694)
Supplement: Supplementary file 2 [file oncotarget-08-98609-s002.xlsx]

## Sheet: Supplementary Table 1
Supplementary Table 1: Results of RNA-seq reads mapping to reference genome
Sample	C1_Ctr	C2_Ctr	C3_Ctr	S1_SV40	S2_SV40	S3_SV40
Valid reads	85063492	84653450	84577190	85243850	85346652	83128086
Mapped reads	59752528(70.24%)	54938394(64.90%)	54985122(65.01%)	51507317(60.42%)	35014598(41.03%)	40813454(49.10%)
Unique Mapped reads	47956461(56.38%)	42051794(49.68%)	43277453(51.17%)	40224770(47.19%)	30703697(35.98%)	34789176(41.85%)
Multi Mapped reads	11796067(13.87%)	12886600(15.22%)	11707669(13.84%)	11282547(13.24%)	4310901(5.05%)	6024278(7.25%)
PE Mapped reads	26559948(31.22%)	24626536(29.09%)	24516004(28.99%)	22901683(26.87%)	15343294(17.98%)	18117989(21.80%)
Mapped left reads	31805505(37.39%)	29024658(34.29%)	29185034(34.51%)	27383077(32.12%)	18907165(22.15%)	21885229(26.33%)
Mapped right reads	27947023(32.85%)	25913736(30.61%)	25800088(30.50%)	24124240(28.30%)	16107433(18.87%)	18928225(22.77%)
Reads map to sense strand	23781112(27.96%)	20883977(24.67%)	21462793(25.38%)	19988342(23.45%)	15343956(17.98%)	17392156(20.92%)
Reads map to antisense strand	24175349(28.42%)	21167817(25.01%)	21814660(25.79%)	20236428(23.74%)	15359741(18.00%)	17397020(20.93%)
Non-splice reads	34237096(40.25%)	30797063(36.38%)	31409098(37.14%)	28543662(33.48%)	19605383(22.97%)	22533658(27.11%)
Splice reads	13719365(16.13%)	11254731(13.30%)	11868355(14.03%)	11681108(13.70%)	11098314(13.00%)	12255518(14.74%)
Unmapped reads	25310964(29.76%)	29715056(35.10%)	29592068(34.99%)	33736533(39.58%)	50332054(58.97%)	42314632(50.90%)
Candidate back-spliced junctions reads	996473(1.17%)	923132(1.09%)	902938(1.07%)	832438(0.98%)	360753(0.42%)	377311(0.45%)
Condident back-spliced junctions reads	8811(0.01%)	9654(0.01%)	7958(0.01%)	9983(0.01%)	10504(0.01%)	12468(0.01%)
CircRNA number	3822	4099	3629	4171	4334	4952
CircRNA-hosting gene num	2264	2392	2203	2440	2482	2755
