# Supplementary material for: Unique expression signatures of circular RNAs in response to DNA tumor virus SV40 infection
Source: Oncotarget. 2017 Oct 9;8(58):98609–22. doi: 10.18632/oncotarget.21694 (PMC5716754; doi:10.18632/oncotarget.21694)
Supplement: Supplementary file 3 [file oncotarget-08-98609-s003.xlsx]

## Sheet: Sheet1
Supplementary Table 2: Annotation, expression, and isoforms of the circRNAs and the structural relationship with their parental genes and their flanking introns
their parental genes and their flanking introns	C1_Ctr_count	C2_Ctr_count	C3_Ctr_count	S1_SV40_count	S2_SV40_count	S3_SV40_count	C1_Ctr_fpkm	C2_Ctr_fpkm	C3_Ctr_fpkm	S1_SV40_fpkm	S2_SV40_fpkm	S3_SV40_fpkm	chr	start	end	strand	exon Count	circType	circRNA category	isoform Name	gene Name	hosting gene type	flank Intron	gene Description	GO	KEGG
ciRNA1	7	0	0	0	0	0	0.611176	0	0	0	0	0	chrNC_023660.1	22975149	22975483	+	1	ciRNA	-	XM_007975871.1	SGSM3	mRNA	chrNC_023660.1:22975148-22975483	small G protein signaling modulator 3%2C transcript variant X12	GO:0005097(Rab GTPase activator activity);GO:0005737(cytoplasm);GO:0007050(cell cycle arrest);GO:0017137(Rab GTPase binding);GO:0032486(Rap protein signal transduction)	00562(Inositol phosphate metabolism);04010(MAPK signaling pathway);04012(ErbB signaling pathway);04013(MAPK signaling pathway - fly);04020(Calcium signaling pathway);04062(Chemokine signaling pathway);04070(Phosphatidylinositol signaling system);04144(Endocytosis);04320(Dorso-ventral axis formation);04370(VEGF signaling pathway);04510(Focal adhesion);04540(Gap junction);04630(Jak-STAT signaling p…
ciRNA10	4.5	0	0	0	0	0	0.478622	0	0	0	0	0	chrNC_023670.1	4338561	4338835	+	1	ciRNA	-	XM_007990293.1	AKAP13	mRNA	chrNC_023670.1:4338560-4339184	A kinase (PRKA) anchor protein 13%2C transcript variant X16	NA	04270(Vascular smooth muscle contraction);04360(Axon guidance);04810(Regulation of actin cytoskeleton)
ciRNA100	0	2	0	0	0	0	0	0.248181	0	0	0	0	chrNC_023658.1	35156779	35157036	+	1	ciRNA	-	XM_007972757.1	MTCH1	mRNA	chrNC_023658.1:35156778-35160938	mitochondrial carrier 1%2C transcript variant X2	NA	NA
ciRNA101	0	7	0	0	0	0	0	1.06718	0	0	0	0	chrNC_023658.1	36655501	36655710	-	1	ciRNA	-	XM_007972836.1	RPL10A	mRNA	chrNC_023658.1:36655477-36655710	ribosomal protein L10a	GO:0003723(RNA binding);GO:0003735(structural constituent of ribosome);GO:0006412(translation);GO:0015934(large ribosomal subunit)	03010(Ribosome)
ciRNA102	0	5	0	0	0	0	0	0.6253	0	0	0	0	chrNC_023658.1	40263887	40264142	-	1	ciRNA	-	XM_007973091.1	MSH5	mRNA	chrNC_023658.1:40263870-40264142	mutS homolog 5%2C transcript variant X10	GO:0000795(synaptonemal complex);GO:0005524(ATP binding);GO:0006298(mismatch repair);GO:0007131(reciprocal meiotic recombination);GO:0007136(meiotic prophase II);GO:0008094(DNA-dependent ATPase activity);GO:0030983(mismatched DNA binding);GO:0045143(homologous chromosome segregation);GO:0051026(chiasma assembly)	NA
ciRNA103	0	183.5	0	0	0	0	0	25.6542	0	0	0	0	chrNC_023668.1	9085868	9086096	-	1	ciRNA	-	XM_008017554.1	UCHL1	mRNA	chrNC_023668.1:9085615-9086096	ubiquitin carboxyl-terminal esterase L1 (ubiquitin thiolesterase)	GO:0004221(ubiquitin thiolesterase activity);GO:0005634(nucleus);GO:0005737(cytoplasm);GO:0006511(ubiquitin-dependent protein catabolic process);GO:0008234(cysteine-type peptidase activity);GO:0016874(ligase activity)	05012(Parkinson's disease)
ciRNA104	0	1	0	0	0	0	0	0.210627	0	0	0	0	chrNC_023649.1	62924585	62924736	-	1	ciRNA	-	XM_008000797.1	COPS5	mRNA	chrNC_023649.1:62922324-62924736	COP9 signalosome subunit 5	GO:0003713(transcription coactivator activity);GO:0003743(translation initiation factor activity);GO:0005515(protein binding);GO:0005852(eukaryotic translation initiation factor 3 complex);GO:0006366(transcription from RNA polymerase II promoter);GO:0008180(signalosome);GO:0008237(metallopeptidase activity);GO:0010388(cullin deneddylation);GO:0045944(positive regulation of transcription from RNA …	NA
ciRNA105	0	60	0	0	0	52	0	1.84704	0	0	0	2.16706	chrNC_023649.1	138290876	138291915	+	1	ciRNA	-	XM_008001879.1	EXOSC4	mRNA	chrNC_023649.1:138290875-138291915	exosome component 4	GO:0000175(3'-5'-exoribonuclease activity);GO:0000178(exosome (RNase complex));GO:0000460(maturation of 5.8S rRNA);GO:0005515(protein binding);GO:0005730(nucleolus);GO:0005829(cytosol);GO:0017091(AU-rich element binding);GO:0030307(positive regulation of cell growth);GO:0035327(transcriptionally active chromatin);GO:0043928(exonucleolytic nuclear-transcribed mRNA catabolic process involved in dea…	NA
ciRNA106	0	4	0	0	0	0	0	0.212727	0	0	0	0	chrNC_023642.1	817963	818564	+	1	ciRNA	-	XM_007997935.1	AP2A2	mRNA	chrNC_023642.1:817962-818564	adaptor-related protein complex 2%2C alpha 2 subunit%2C transcript variant X2	GO:0005829(cytosol);GO:0006886(intracellular protein transport);GO:0006897(endocytosis);GO:0007173(epidermal growth factor receptor signaling pathway);GO:0007268(synaptic transmission);GO:0007411(axon guidance);GO:0008289(lipid binding);GO:0008565(protein transporter activity);GO:0016032(viral reproduction);GO:0030122(AP-2 adaptor complex);GO:0042059(negative regulation of epidermal growth factor…	04144(Endocytosis);05016(Huntington's disease)
ciRNA107	0	11	0	0	0	0	0	1.18976	0	0	0	0	chrNC_023642.1	11923346	11923641	+	1	ciRNA	-	XM_007995832.1	FADS3	mRNA	chrNC_023642.1:11923345-11923641	fatty acid desaturase 3	GO:0005624(membrane fraction);GO:0005789(endoplasmic reticulum membrane);GO:0006636(unsaturated fatty acid biosynthetic process);GO:0006810(transport);GO:0016021(integral to membrane);GO:0016717(oxidoreductase activity, acting on paired donors, with oxidation of a pair of donors resulting in the reduction of molecular oxygen to two molecules of water);GO:0020037(heme binding);GO:0022900(electron …	NA
ciRNA108	0	4	0	0	0	0	0	0.771455	0	0	0	0	chrNC_023642.1	66673822	66673987	-	1	ciRNA	-	XM_008020178.1	GDPD5	mRNA	chrNC_023642.1:66673435-66673987	glycerophosphodiester phosphodiesterase domain containing 5%2C transcript variant X2	GO:0006071(glycerol metabolic process);GO:0006629(lipid metabolic process);GO:0007399(nervous system development);GO:0008889(glycerophosphodiester phosphodiesterase activity);GO:0012505(endomembrane system);GO:0016021(integral to membrane);GO:0030426(growth cone);GO:0048471(perinuclear region of cytoplasm)	NA
ciRNA109	0	15	0	0	0	0	0	0.974099	0	0	0	0	chrNC_023642.1	125393052	125393544	+	1	ciRNA	-	XM_008021586.1	GLB1L3	mRNA	chrNC_023642.1:125393051-125393544	galactosidase%2C beta 1-like 3%2C transcript variant X1	GO:0004553(hydrolase activity, hydrolyzing O-glycosyl compounds);GO:0005975(carbohydrate metabolic process);GO:0043169(cation binding)	00052(Galactose metabolism);00511(Other glycan degradation);00531(Glycosaminoglycan degradation);00600(Sphingolipid metabolism);00604(Glycosphingolipid biosynthesis - ganglio series);04142(Lysosome)
ciRNA11	2	0	0	0	0	0	0.363343	0	0	0	0	0	chrNC_023654.1	13873387	13873547	-	1	ciRNA	-	XM_008006589.1	SRSF12	mRNA	chrNC_023654.1:13871924-13873547	serine/arginine-rich splicing factor 12%2C transcript variant X3	GO:0000166(nucleotide binding);GO:0000244(assembly of spliceosomal tri-snRNP);GO:0000381(regulation of alternative nuclear mRNA splicing, via spliceosome);GO:0000395(nuclear mRNA 5'-splice site recognition);GO:0003723(RNA binding);GO:0005654(nucleoplasm);GO:0016482(cytoplasmic transport);GO:0048025(negative regulation of nuclear mRNA splicing, via spliceosome);GO:0050733(RS domain binding);GO:005…	NA
ciRNA110	0	6	0	0	0	0	0	0.0514993	0	0	0	0	chrNC_023655.1	9722170	9725899	-	1	ciRNA	-	XM_008008294.1	UXS1	mRNA	chrNC_023655.1:9722169-9725899	UDP-glucuronate decarboxylase 1%2C transcript variant X7	GO:0016021(integral to membrane);GO:0032580(Golgi cisterna membrane);GO:0044237(cellular metabolic process);GO:0048040(UDP-glucuronate decarboxylase activity);GO:0050662(coenzyme binding)	00500(Starch and sucrose metabolism);00520(Amino sugar and nucleotide sugar metabolism)
ciRNA111	0	3	0	0	0	0	0	0.125223	0	0	0	0	chrNC_023646.1	74120879	74121645	-	1	ciRNA	-	XM_007994344.1	PIEZO1	mRNA	chrNC_023646.1:74120878-74121645	piezo-type mechanosensitive ion channel component 1%2C transcript variant X5	GO:0005216(ion channel activity);GO:0005789(endoplasmic reticulum membrane);GO:0005886(plasma membrane);GO:0016021(integral to membrane);GO:0033116(endoplasmic reticulum-Golgi intermediate compartment membrane)	NA
ciRNA112	0	7.55833	0	0	0	8.39167	0	0.0457781	0	0	0	0.0688052	chrNC_023669.1	9580710	9585995	+	1	ciRNA	-	XM_008018350.1	BAZ1B	mRNA	chrNC_023669.1:9580709-9585995	bromodomain adjacent to zinc finger domain%2C 1B%2C transcript variant X2	GO:0003007(heart morphogenesis);GO:0003682(chromatin binding);GO:0004715(non-membrane spanning protein tyrosine kinase activity);GO:0005524(ATP binding);GO:0006302(double-strand break repair);GO:0006351(transcription, DNA-dependent);GO:0008270(zinc ion binding);GO:0032947(protein complex scaffold);GO:0034725(DNA replication-dependent nucleosome disassembly);GO:0035173(histone kinase activity);GO:…	NA
ciRNA113	0	15	0	0	0	0	0	3.31194	0	0	0	0	chrNC_023669.1	21046452	21046596	+	1	ciRNA	-	XM_008018923.1	PDGFA	mRNA	chrNC_023669.1:21046451-21047771	platelet-derived growth factor alpha polypeptide%2C transcript variant X4	GO:0000139(Golgi membrane);GO:0001525(angiogenesis);GO:0001942(hair follicle development);GO:0002053(positive regulation of mesenchymal cell proliferation);GO:0002576(platelet degranulation);GO:0005161(platelet-derived growth factor receptor binding);GO:0005518(collagen binding);GO:0005615(extracellular space);GO:0005788(endoplasmic reticulum lumen);GO:0005902(microvillus);GO:0008083(growth facto…	04010(MAPK signaling pathway);04060(Cytokine-cytokine receptor interaction);04510(Focal adhesion);04540(Gap junction);04810(Regulation of actin cytoskeleton);05200(Pathways in cancer);05214(Glioma);05215(Prostate cancer);05218(Melanoma)
ciRNA114	0	24	0	0	0	0	0	0.0580208	0	0	0	0	chrNC_023657.1	24819379	24832621	+	1	ciRNA	-	XM_008010958.1	NF1	mRNA	chrNC_023657.1:24819378-24832621	neurofibromin 1%2C transcript variant X3	GO:0000165(MAPKKK cascade);GO:0001649(osteoblast differentiation);GO:0001656(metanephros development);GO:0001666(response to hypoxia);GO:0001889(liver development);GO:0001937(negative regulation of endothelial cell proliferation);GO:0001952(regulation of cell-matrix adhesion);GO:0005099(Ras GTPase activator activity);GO:0005515(protein binding);GO:0005634(nucleus);GO:0005737(cytoplasm);GO:0007265…	04010(MAPK signaling pathway)
ciRNA115	0	6	0	0	0	0	0	0.762271	0	0	0	0	chrNC_023657.1	46628625	46628876	+	1	ciRNA	-	XM_008011798.1	ATP5H	mRNA	chrNC_023657.1:46628624-46628876	ATP synthase%2C H+ transporting%2C mitochondrial Fo complex%2C subunit d	GO:0000276(mitochondrial proton-transporting ATP synthase complex, coupling factor F(o));GO:0006200(ATP catabolic process);GO:0015078(hydrogen ion transmembrane transporter activity);GO:0022904(respiratory electron transport chain);GO:0042776(mitochondrial ATP synthesis coupled proton transport)	00190(Oxidative phosphorylation);05010(Alzheimer's disease);05012(Parkinson's disease);05016(Huntington's disease)
ciRNA116	0	12	0	0	0	0	0	0.429256	0	0	0	0	chrNC_023657.1	61521937	61522831	+	1	ciRNA	-	XM_008012381.1	EFTUD2	mRNA	chrNC_023657.1:61521936-61522831	elongation factor Tu GTP binding domain containing 2%2C transcript variant X2	GO:0000398(nuclear mRNA splicing, via spliceosome);GO:0003924(GTPase activity);GO:0005515(protein binding);GO:0005525(GTP binding);GO:0005737(cytoplasm);GO:0015030(Cajal body);GO:0016607(nuclear speck);GO:0071013(catalytic step 2 spliceosome)	NA
ciRNA117	0	4	0	4.66667	5.33333	0	0	0.590145	0	0.730529	1.22691	0	chrNC_023657.1	68227001	68227217	-	1	ciRNA	-	XM_008012961.1	MRPL10	mRNA	chrNC_023657.1:68226962-68227217	mitochondrial ribosomal protein L10%2C transcript variant X1	GO:0003735(structural constituent of ribosome);GO:0005762(mitochondrial large ribosomal subunit);GO:0006412(translation);GO:0042254(ribosome biogenesis)	NA
ciRNA118	0	2	0	0	0	0	0	0.347993	0	0	0	0	chrNC_023657.1	68449717	68449900	+	1	ciRNA	-	XM_008012980.1	NFE2L1	mRNA	chrNC_023657.1:68449716-68452172	nuclear factor%2C erythroid 2-like 1%2C transcript variant X4	GO:0003700(sequence-specific DNA binding transcription factor activity);GO:0003712(transcription cofactor activity);GO:0005634(nucleus);GO:0006366(transcription from RNA polymerase II promoter);GO:0006783(heme biosynthetic process);GO:0006954(inflammatory response);GO:0009653(anatomical structure morphogenesis);GO:0043565(sequence-specific DNA binding);GO:0046983(protein dimerization activity)	NA
ciRNA119	0	1	0	0	0	0	0	0.124091	0	0	0	0	chrNC_023644.1	6326254	6326511	+	1	ciRNA	-	XR_503594.1	LOC103249050	mRNA	chrNC_023644.1:6326253-6329710	uncharacterized LOC103249050	NA	NA
ciRNA12	3	0	0	0	0	0	0.373393	0	0	0	0	0	chrNC_023654.1	87687781	87688015	+	1	ciRNA	-	XM_008007740.1	IGF2R	mRNA	chrNC_023654.1:87687780-87689256	insulin-like growth factor 2 receptor	GO:0001948(glycoprotein binding);GO:0005010(insulin-like growth factor-activated receptor activity);GO:0005215(transporter activity);GO:0005765(lysosomal membrane);GO:0005768(endosome);GO:0005887(integral to plasma membrane);GO:0006898(receptor-mediated endocytosis);GO:0009986(cell surface);GO:0030139(endocytic vesicle);GO:0030140(trans-Golgi network transport vesicle);GO:0051219(phosphoprotein b…	04142(Lysosome)
ciRNA120	0	0	33.5	0	0	0	0	0	0.449612	0	0	0	chrNC_023660.1	20178128	20180502	-	1	ciRNA	-	XM_007975701.1	MFNG	mRNA	chrNC_023660.1:20178070-20180502	MFNG O-fucosylpeptide 3-beta-N-acetylglucosaminyltransferase	GO:0007389(pattern specification process);GO:0030173(integral to Golgi membrane);GO:0033829(O-fucosylpeptide 3-beta-N-acetylglucosaminyltransferase activity)	04330(Notch signaling pathway)
ciRNA121	0	0	11	0	0	0	0	0	0.315315	0	0	0	chrNC_023660.1	21418393	21419504	-	1	ciRNA	-	XM_007975785.1	SUN2	mRNA	chrNC_023660.1:21418373-21419504	Sad1 and UNC84 domain containing 2%2C transcript variant X2	GO:0005521(lamin binding);GO:0005637(nuclear inner membrane);GO:0006998(nuclear envelope organization);GO:0007052(mitotic spindle organization);GO:0008017(microtubule binding);GO:0010008(endosome membrane);GO:0016021(integral to membrane);GO:0030335(positive regulation of cell migration);GO:0031022(nuclear migration along microfilament);GO:0034993(SUN-KASH complex);GO:0051642(centrosome localizat…	NA
ciRNA122	0	0	13	0	0	0	0	0	1.72659	0	0	0	chrNC_023643.1	46723846	46724085	-	1	ciRNA	-	XM_007960809.1	RRBP1	mRNA	chrNC_023643.1:46723785-46724085	ribosome binding protein 1%2C transcript variant X2	NA	04530(Tight junction);05416(Viral myocarditis)
ciRNA123	0	0	2	0	0	0	0	0	0.356151	0	0	0	chrNC_023651.1	86792346	86792524	+	1	ciRNA	-	XM_007965826.1	CFLAR	mRNA	chrNC_023651.1:86792345-86797631	CASP8 and FADD-like apoptosis regulator%2C transcript variant X9	NA	04210(Apoptosis);05142(Chagas disease)
ciRNA124	0	0	2	0	0	0	0	0	0.23352	0	0	0	chrNC_023653.1	45558154	45558426	+	1	ciRNA	-	XM_007968871.1	VCP	mRNA	chrNC_023653.1:45558153-45558426	valosin containing protein%2C transcript variant X2	GO:0000502(proteasome complex);GO:0005524(ATP binding);GO:0005634(nucleus);GO:0005783(endoplasmic reticulum);GO:0005792(microsome);GO:0005829(cytosol);GO:0006302(double-strand break repair);GO:0006919(activation of caspase activity);GO:0008289(lipid binding);GO:0016567(protein ubiquitination);GO:0016887(ATPase activity);GO:0019903(protein phosphatase binding);GO:0019904(protein domain specific bi…	00230(Purine metabolism)
ciRNA125	0	0	6	0	0	0	0	0	0.915086	0	0	0	chrNC_023647.1	5432997	5433205	-	1	ciRNA	-	XM_007994938.1	DUS3L	mRNA	chrNC_023647.1:5432977-5433205	dihydrouridine synthase 3-like (S. cerevisiae)	GO:0003676(nucleic acid binding);GO:0008033(tRNA processing);GO:0008270(zinc ion binding);GO:0017150(tRNA dihydrouridine synthase activity);GO:0050660(flavin adenine dinucleotide binding)	NA
ciRNA126	0	0	18	0	0	0	0	0	2.14891	0	0	0	chrNC_023647.1	11628419	11628685	+	1	ciRNA	-	XM_007995453.1	RAD23A	mRNA	chrNC_023647.1:11628418-11628685	RAD23 homolog A (S. cerevisiae)%2C transcript variant X2	GO:0000502(proteasome complex);GO:0003684(damaged DNA binding);GO:0003697(single-stranded DNA binding);GO:0005634(nucleus);GO:0006289(nucleotide-excision repair);GO:0031593(polyubiquitin binding);GO:0032434(regulation of proteasomal ubiquitin-dependent protein catabolic process);GO:0043161(proteasomal ubiquitin-dependent protein catabolic process);GO:0044419(interspecies interaction between organ…	03420(Nucleotide excision repair)
ciRNA127	0	0	1	0	0	0	0	0	0.055824	0	0	0	chrNC_023647.1	16924149	16924719	-	1	ciRNA	-	XM_007995806.1	ELL	mRNA	chrNC_023647.1:16924144-16924719	elongation factor RNA polymerase II	GO:0006368(transcription elongation from RNA polymerase II promoter);GO:0008023(transcription elongation factor complex);GO:0015030(Cajal body);GO:0016032(viral reproduction);GO:0016607(nuclear speck);GO:0032786(positive regulation of transcription elongation, DNA-dependent);GO:0050434(positive regulation of viral transcription)	NA
ciRNA128	0	0	17	0	0	0	0	0	2.85202	0	0	0	chrNC_023671.1	50906269	50906458	+	1	ciRNA	-	XM_007991807.1	LOC103232029	mRNA	chrNC_023671.1:50906268-50906458	melanoma-associated antigen D2%2C transcript variant X2	NA	04722(Neurotrophin signaling pathway)
ciRNA129	0	0	18.3333	0	0	0	0	0	1.37502	0	0	0	chrNC_023664.1	79502888	79503312	-	1	ciRNA	-	XM_008015447.1	PDLIM7	mRNA	chrNC_023664.1:79502854-79503312	PDZ and LIM domain 7 (enigma)%2C transcript variant X7	GO:0001503(ossification);GO:0005515(protein binding);GO:0005737(cytoplasm);GO:0005856(cytoskeleton);GO:0005925(focal adhesion);GO:0006898(receptor-mediated endocytosis);GO:0007275(multicellular organismal development);GO:0008270(zinc ion binding);GO:0030154(cell differentiation)	04310(Wnt signaling pathway);04530(Tight junction)
ciRNA13	24	0	0	0	0	0	0.552739	0	0	0	0	0	chrNC_023654.1	91198095	91199364	+	1	ciRNA	-	XM_008007770.1	QKI	mRNA	chrNC_023654.1:91198094-91199461	QKI%2C KH domain containing%2C RNA binding	GO:0003723(RNA binding);GO:0005634(nucleus);GO:0005737(cytoplasm);GO:0006397(mRNA processing);GO:0006417(regulation of translation);GO:0007275(multicellular organismal development);GO:0008380(RNA splicing);GO:0017124(SH3 domain binding);GO:0030154(cell differentiation);GO:0051028(mRNA transport)	NA
ciRNA130	0	0	1	0	0	0	0	0	0.0562178	0	0	0	chrNC_023664.1	82291678	82292244	+	1	ciRNA	-	XM_008015549.1	CNOT6	mRNA	chrNC_023664.1:82291677-82292274	CCR4-NOT transcription complex%2C subunit 6%2C transcript variant X3	GO:0000289(nuclear-transcribed mRNA poly(A) tail shortening);GO:0003723(RNA binding);GO:0004527(exonuclease activity);GO:0005634(nucleus);GO:0005829(cytosol);GO:0006351(transcription, DNA-dependent);GO:0006355(regulation of transcription, DNA-dependent);GO:0046872(metal ion binding)	NA
ciRNA131	0	0	1	0	0	0	0	0	0.0890377	0	0	0	chrNC_023656.1	15136374	15136731	-	1	ciRNA	-	XM_007972082.1	NLGN1	mRNA	chrNC_023656.1:15135914-15136731	neuroligin 1%2C transcript variant X2	GO:0002087(regulation of respiratory gaseous exchange by neurological system process);GO:0004872(receptor activity);GO:0005887(integral to plasma membrane);GO:0006605(protein targeting);GO:0007157(heterophilic cell-cell adhesion);GO:0007158(neuron cell-cell adhesion);GO:0009986(cell surface);GO:0010740(positive regulation of intracellular protein kinase cascade);GO:0014069(postsynaptic density);G…	04514(Cell adhesion molecules (CAMs))
ciRNA132	0	0	191	0	0	0	0	0	3.41077	0	0	0	chrNC_023656.1	33601428	33603212	+	1	ciRNA	-	XM_008008596.1	CCNL1	mRNA	chrNC_023656.1:33601427-33603213	cyclin L1%2C transcript variant X3	GO:0000079(regulation of cyclin-dependent protein kinase activity);GO:0006351(transcription, DNA-dependent);GO:0006355(regulation of transcription, DNA-dependent);GO:0006396(RNA processing);GO:0016607(nuclear speck);GO:0019901(protein kinase binding)	NA
ciRNA133	0	0	110	0	0	0	0	0	3.26168	0	0	0	chrNC_023656.1	56010240	56011314	+	1	ciRNA	-	XM_008009073.1	AMOTL2	mRNA	chrNC_023656.1:56010239-56011314	angiomotin like 2%2C transcript variant X5	NA	04530(Tight junction)
ciRNA134	0	0	3	0	0	0	0	0	0.114249	0	0	0	chrNC_023650.1	57519670	57520506	+	1	ciRNA	-	XM_007962976.1	CAMK2G	mRNA	chrNC_023650.1:57519669-57520530	calcium/calmodulin-dependent protein kinase II gamma%2C transcript variant X26	GO:0000082(G1/S transition of mitotic cell cycle);GO:0001666(response to hypoxia);GO:0002030(inhibitory G-protein coupled receptor phosphorylation);GO:0004683(calmodulin-dependent protein kinase activity);GO:0005516(calmodulin binding);GO:0005524(ATP binding);GO:0005815(microtubule organizing center);GO:0005829(cytosol);GO:0005954(calcium- and calmodulin-dependent protein kinase complex);GO:00068…	04012(ErbB signaling pathway);04020(Calcium signaling pathway);04114(Oocyte meiosis);04310(Wnt signaling pathway);04720(Long-term potentiation);04722(Neurotrophin signaling pathway);04740(Olfactory transduction);04745(Phototransduction - fly);04912(GnRH signaling pathway);04916(Melanogenesis);05214(Glioma)
ciRNA135	0	0	1	0	0	0	0	0	0.141042	0	0	0	chrNC_023650.1	87404260	87404485	+	1	ciRNA	-	XM_007963605.1	PLCE1	mRNA	chrNC_023650.1:87404259-87458773	phospholipase C%2C epsilon 1%2C transcript variant X8	NA	00562(Inositol phosphate metabolism);04020(Calcium signaling pathway);04070(Phosphatidylinositol signaling system)
ciRNA136	0	0	8	0	0	0	0	0	0.334651	0	0	0	chrNC_023652.1	46367596	46368357	-	1	ciRNA	-	XM_008003213.1	CERS5	mRNA	chrNC_023652.1:46367595-46368357	ceramide synthase 5%2C transcript variant X2	GO:0003700(sequence-specific DNA binding transcription factor activity);GO:0005789(endoplasmic reticulum membrane);GO:0005792(microsome);GO:0016021(integral to membrane);GO:0031965(nuclear membrane);GO:0043565(sequence-specific DNA binding);GO:0046513(ceramide biosynthetic process);GO:0050291(sphingosine N-acyltransferase activity)	NA
ciRNA137	0	0	1	0	0	0	0	0	0.211096	0	0	0	chrNC_023652.1	92259722	92259872	+	1	ciRNA	-	XM_008004330.1	NEDD1	mRNA	chrNC_023652.1:92259721-92262576	neural precursor cell expressed%2C developmentally down-regulated 1%2C transcript variant X2	GO:0000086(G2/M transition of mitotic cell cycle);GO:0005829(cytosol);GO:0007067(mitosis);GO:0051301(cell division)	NA
ciRNA138	0	0	15	0	0	0	0	0	2.5706	0	0	0	chrNC_023652.1	126258463	126258648	+	1	ciRNA	-	XM_008005231.1	RAN	mRNA	chrNC_023652.1:126258462-126258667	RAN%2C member RAS oncogene family%2C transcript variant X2	GO:0005525(GTP binding);GO:0006886(intracellular protein transport);GO:0006913(nucleocytoplasmic transport);GO:0007067(mitosis);GO:0007264(small GTPase mediated signal transduction);GO:0042470(melanosome);GO:0051301(cell division)	NA
ciRNA139	0	0	29	0	0	0	0	0	0.944218	0	0	0	chrNC_023659.1	34816152	34817130	+	1	ciRNA	-	XM_007974150.1	ATP5A1	mRNA	chrNC_023659.1:34816151-34819336	ATP synthase%2C H+ transporting%2C mitochondrial F1 complex%2C alpha subunit 1%2C cardiac muscle	GO:0001937(negative regulation of endothelial cell proliferation);GO:0005524(ATP binding);GO:0005759(mitochondrial matrix);GO:0005886(plasma membrane);GO:0006629(lipid metabolic process);GO:0009790(embryo development);GO:0015991(ATP hydrolysis coupled proton transport);GO:0022904(respiratory electron transport chain);GO:0042288(MHC class I protein binding);GO:0042776(mitochondrial ATP synthesis c…	00190(Oxidative phosphorylation);05010(Alzheimer's disease);05012(Parkinson's disease);05016(Huntington's disease)
ciRNA14	5	0	0	0	0	0	0.524178	0	0	0	0	0	chrNC_023647.1	1841816	1842094	-	1	ciRNA	-	XM_007994714.1	MKNK2	mRNA	chrNC_023647.1:1841789-1842094	MAP kinase interacting serine/threonine kinase 2%2C transcript variant X1	GO:0004674(protein serine/threonine kinase activity);GO:0005524(ATP binding);GO:0006417(regulation of translation);GO:0007166(cell surface receptor linked signaling pathway);GO:0007243(intracellular protein kinase cascade);GO:0046872(metal ion binding)	04010(MAPK signaling pathway);04910(Insulin signaling pathway)
ciRNA140	0	0	5	0	0	0	0	0	1.2649	0	0	0	chrNC_023659.1	67779246	67779371	+	1	ciRNA	-	XM_007974637.1	MTCL1	mRNA	chrNC_023659.1:67779245-67781493	microtubule crosslinking factor 1%2C transcript variant X5	NA	04510(Focal adhesion);04512(ECM-receptor interaction);04530(Tight junction);05416(Viral myocarditis)
ciRNA141	0	0	53	0	0	0	0	0	0.259469	0	0	0	chrNC_023666.1	24185344	24191854	+	1	ciRNA	-	XM_007988758.1	DSTYK	mRNA	chrNC_023666.1:24185343-24191854	dual serine/threonine and tyrosine protein kinase%2C transcript variant X1	GO:0004674(protein serine/threonine kinase activity);GO:0004712(protein serine/threonine/tyrosine kinase activity);GO:0004713(protein tyrosine kinase activity);GO:0005524(ATP binding);GO:0005737(cytoplasm)	NA
ciRNA142	0	0	1	0	0	0	0	0	0.0521694	0	0	0	chrNC_023665.1	82678910	82679520	+	1	ciRNA	-	XM_007987992.1	ADSSL1	mRNA	chrNC_023665.1:82678909-82679520	adenylosuccinate synthase like 1%2C transcript variant X2	GO:0000287(magnesium ion binding);GO:0002376(immune system process);GO:0004019(adenylosuccinate synthase activity);GO:0005525(GTP binding);GO:0005829(cytosol);GO:0006144(purine base metabolic process);GO:0006167(AMP biosynthetic process);GO:0042301(phosphate binding)	00230(Purine metabolism);00250(Alanine, aspartate and glutamate metabolism)
ciRNA143	0	0	21	0	0	0	0	0	0.264579	0	0	0	chrNC_023667.1	23865629	23868158	+	1	ciRNA	-	XM_008016402.1	GTF2A2	mRNA	chrNC_023667.1:23865628-23868190	general transcription factor IIA%2C 2%2C 12kDa%2C transcript variant X2	NA	03022(Basal transcription factors)
ciRNA144	0	0	106	0	0	0	0	0	7.80324	0	0	0	chrNC_023661.1	8880209	8880641	+	1	ciRNA	-	XM_007976950.1	PBXIP1	mRNA	chrNC_023661.1:8880208-8880721	pre-B-cell leukemia homeobox interacting protein 1%2C transcript variant X4	GO:0003714(transcription corepressor activity);GO:0005515(protein binding);GO:0005634(nucleus);GO:0005829(cytosol);GO:0005874(microtubule);GO:0007275(multicellular organismal development);GO:0030154(cell differentiation);GO:0045892(negative regulation of transcription, DNA-dependent)	04260(Cardiac muscle contraction);05410(Hypertrophic cardiomyopathy (HCM);05414(Dilated cardiomyopathy)
ciRNA145	0	0	4	0	0	0	0	0	0.21721	0	0	0	chrNC_023661.1	15790143	15790729	-	1	ciRNA	-	XM_007977390.1	WDR3	mRNA	chrNC_023661.1:15790141-15790729	WD repeat domain 3%2C transcript variant X2	GO:0005730(nucleolus);GO:0031965(nuclear membrane)	NA
ciRNA146	0	0	3	0	0	0	0	0	0.260563	0	0	0	chrNC_023661.1	106201138	106201504	-	1	ciRNA	-	XM_007979884.1	RPS6KA1	mRNA	chrNC_023661.1:106201091-106201504	ribosomal protein S6 kinase%2C 90kDa%2C polypeptide 1%2C transcript variant X1	NA	04010(MAPK signaling pathway);04114(Oocyte meiosis);04150(mTOR signaling pathway);04720(Long-term potentiation);04722(Neurotrophin signaling pathway);04914(Progesterone-mediated oocyte maturation)
ciRNA147	0	0	3.33333	0	0	0	0	0	0.737859	0	0	0	chrNC_023661.1	110782484	110782627	+	1	ciRNA	-	XM_007980126.1	HSPG2	mRNA	chrNC_023661.1:110782483-110782659	heparan sulfate proteoglycan 2%2C transcript variant X4	GO:0001525(angiogenesis);GO:0001958(endochondral ossification);GO:0002062(chondrocyte differentiation);GO:0004465(lipoprotein lipase activity);GO:0005604(basement membrane);GO:0005605(basal lamina);GO:0005615(extracellular space);GO:0005886(plasma membrane);GO:0006629(lipid metabolic process);GO:0007155(cell adhesion);GO:0007420(brain development);GO:0008022(protein C-terminus binding);GO:0008104…	04512(ECM-receptor interaction)
ciRNA148	0	0	82	0	0	0	0	0	0.421172	0	0	0	chrNC_023662.1	60738706	60744911	+	1	ciRNA	-	XM_007982265.1	SRI	mRNA	chrNC_023662.1:60738705-60744914	sorcin%2C transcript variant X2	GO:0001508(regulation of action potential);GO:0005102(receptor binding);GO:0005246(calcium channel regulator activity);GO:0005509(calcium ion binding);GO:0006880(intracellular sequestering of iron ion);GO:0006942(regulation of striated muscle contraction);GO:0007165(signal transduction);GO:0007507(heart development);GO:0007517(muscle organ development);GO:0008016(regulation of heart contraction);…	NA
ciRNA149	0	0	185	0	0	0	0	0	5.9807	0	0	0	chrNC_023662.1	103067143	103068128	-	1	ciRNA	-	XM_007982975.1	AKR1B1	mRNA	chrNC_023662.1:103067133-103068128	aldo-keto reductase family 1%2C member B1 (aldose reductase)	GO:0004032(alditol:NADP+ 1-oxidoreductase activity);GO:0005615(extracellular space);GO:0005634(nucleus);GO:0005829(cytosol);GO:0005975(carbohydrate metabolic process);GO:0006700(C21-steroid hormone biosynthetic process);GO:0006950(response to stress);GO:0009055(electron carrier activity)	00040(Pentose and glucuronate interconversions);00051(Fructose and mannose metabolism);00052(Galactose metabolism);00561(Glycerolipid metabolism);00620(Pyruvate metabolism)
ciRNA15	14	0	0	0	0	0	1.69912	0	0	0	0	0	chrNC_023647.1	6302295	6302535	-	1	ciRNA	-	XM_007995013.1	GPR108	mRNA	chrNC_023647.1:6302274-6302535	G protein-coupled receptor 108%2C transcript variant X3	GO:0016021(integral to membrane)	NA
ciRNA150	0	0	16.3333	0	0	0	0	0	0.154766	0	0	0	chrNC_023662.1	107864416	107867779	+	1	ciRNA	-	XM_007983097.1	TTC26	mRNA	chrNC_023662.1:107864415-107869878	tetratricopeptide repeat domain 26%2C transcript variant X5	GO:0005488(binding)	NA
ciRNA151	0	0	16	0	0	0	0	0	0.466613	0	0	0	chrNC_023662.1	126773192	126774284	-	1	ciRNA	-	XM_007983657.1	ESYT2	mRNA	chrNC_023662.1:126773191-126774284	extended synaptotagmin-like protein 2%2C transcript variant X2	GO:0005886(plasma membrane);GO:0016021(integral to membrane)	04010(MAPK signaling pathway);04011(MAPK signaling pathway - yeast);04012(ErbB signaling pathway);04020(Calcium signaling pathway);04070(Phosphatidylinositol signaling system);04270(Vascular smooth muscle contraction);04310(Wnt signaling pathway);04370(VEGF signaling pathway);04510(Focal adhesion);04530(Tight junction);04540(Gap junction);04650(Natural killer cell mediated cytotoxicity);04666(Fc …
ciRNA152	0	0	2	0	0	0	0	0	0.0461295	0	0	0	chrNC_023642.1	793525	794906	+	1	ciRNA	-	XM_007998101.1	AP2A2	mRNA	chrNC_023642.1:793524-794963	adaptor-related protein complex 2%2C alpha 2 subunit%2C transcript variant X2	GO:0005829(cytosol);GO:0006886(intracellular protein transport);GO:0006897(endocytosis);GO:0007173(epidermal growth factor receptor signaling pathway);GO:0007268(synaptic transmission);GO:0007411(axon guidance);GO:0008289(lipid binding);GO:0008565(protein transporter activity);GO:0016032(viral reproduction);GO:0030122(AP-2 adaptor complex);GO:0042059(negative regulation of epidermal growth factor…	04144(Endocytosis);05016(Huntington's disease)
ciRNA153	0	0	11	0	0	0	0	0	1.94795	0	0	0	chrNC_023642.1	9424109	9424288	+	1	ciRNA	-	XM_007993355.1	MEN1	mRNA	chrNC_023642.1:9424108-9424484	multiple endocrine neoplasia I%2C transcript variant X8	GO:0006351(transcription, DNA-dependent)	04510(Focal adhesion);04666(Fc gamma R-mediated phagocytosis);04670(Leukocyte transendothelial migration)
ciRNA154	0	0	5.5	0	0	0	0	0	0.0450335	0	0	0	chrNC_023642.1	66198555	66202447	+	1	ciRNA	-	XM_008020144.1	SPCS2	mRNA	chrNC_023642.1:66198554-66202447	signal peptidase complex subunit 2 homolog (S. cerevisiae)%2C transcript variant X2	GO:0005787(signal peptidase complex);GO:0005792(microsome);GO:0006112(energy reserve metabolic process);GO:0006465(signal peptide processing);GO:0008233(peptidase activity);GO:0016021(integral to membrane);GO:0050796(regulation of insulin secretion)	00310(Lysine degradation);00780(Biotin metabolism)
ciRNA155	0	0	5	0	0	0	0	0	0.115324	0	0	0	chrNC_023642.1	108293404	108294785	-	1	ciRNA	-	XM_008020986.1	SIK3	mRNA	chrNC_023642.1:108264906-108294785	SIK family kinase 3%2C transcript variant X5	GO:0000287(magnesium ion binding);GO:0004674(protein serine/threonine kinase activity);GO:0005515(protein binding);GO:0005524(ATP binding);GO:0005737(cytoplasm)	NA
ciRNA156	0	0	2	0	0	0	0	0	0.0985332	0	0	0	chrNC_023646.1	58020008	58020654	+	1	ciRNA	-	XM_007993811.1	TERF2	mRNA	chrNC_023646.1:58020007-58020670	telomeric repeat binding factor 2%2C transcript variant X2	GO:0000783(nuclear telomere cap complex);GO:0001309(age-dependent telomere shortening);GO:0003691(double-stranded telomeric DNA binding);GO:0005654(nucleoplasm);GO:0005794(Golgi apparatus);GO:0006355(regulation of transcription, DNA-dependent);GO:0007004(telomere maintenance via telomerase);GO:0007049(cell cycle);GO:0008022(protein C-terminus binding);GO:0031627(telomeric loop formation);GO:00318…	NA
ciRNA157	0	0	20	0	0	0	0	0	3.52215	0	0	0	chrNC_023669.1	12914662	12914842	+	1	ciRNA	-	XM_008018557.1	C28H7orf43	mRNA	chrNC_023669.1:12914661-12914876	chromosome 28 open reading frame%2C human C7orf43%2C transcript variant X2	NA	NA
ciRNA158	0	0	4	0	0	0	0	0	0.394743	0	0	0	chrNC_023657.1	17967956	17968278	+	1	ciRNA	-	XM_008010603.1	MAPK7	mRNA	chrNC_023657.1:17967955-17968295	mitogen-activated protein kinase 7%2C transcript variant X3	GO:0002755(MyD88-dependent toll-like receptor signaling pathway);GO:0002756(MyD88-independent toll-like receptor signaling pathway);GO:0004707(MAP kinase activity);GO:0005515(protein binding);GO:0005524(ATP binding);GO:0005654(nucleoplasm);GO:0005829(cytosol);GO:0007049(cell cycle);GO:0008063(Toll signaling pathway);GO:0030154(cell differentiation);GO:0034130(toll-like receptor 1 signaling pathwa…	04010(MAPK signaling pathway);04011(MAPK signaling pathway - yeast);04540(Gap junction);04722(Neurotrophin signaling pathway);04912(GnRH signaling pathway)
ciRNA159	0	0	10	0	0	0	0	0	0.199846	0	0	0	chrNC_023657.1	53427788	53429382	-	1	ciRNA	-	XM_008012007.1	KPNA2	mRNA	chrNC_023657.1:53427767-53429382	karyopherin alpha 2 (RAG cohort 1%2C importin alpha 1)	GO:0000018(regulation of DNA recombination);GO:0000072(M phase specific microtubule process);GO:0000085(G2 phase of mitotic cell cycle);GO:0005643(nuclear pore);GO:0005654(nucleoplasm);GO:0005737(cytoplasm);GO:0006259(DNA metabolic process);GO:0006607(NLS-bearing substrate import into nucleus);GO:0008139(nuclear localization sequence binding);GO:0008565(protein transporter activity);GO:0042826(hi…	NA
ciRNA16	9	0	0	0	0	0	0.120864	0	0	0	0	0	chrNC_023647.1	7311699	7313876	+	1	ciRNA	-	XM_007995092.1	EVI5L	mRNA	chrNC_023647.1:7311698-7313915	ecotropic viral integration site 5-like%2C transcript variant X4	GO:0005097(Rab GTPase activator activity);GO:0005515(protein binding);GO:0005622(intracellular)	04530(Tight junction);05416(Viral myocarditis)
ciRNA160	0	0	4	0	0	0	0	0	0.255515	0	0	0	chrNC_023657.1	68074994	68075492	+	1	ciRNA	-	XM_008012949.1	KPNB1	mRNA	chrNC_023657.1:68074993-68075492	karyopherin (importin) beta 1	GO:0000060(protein import into nucleus, translocation);GO:0005643(nuclear pore);GO:0005654(nucleoplasm);GO:0005829(cytosol);GO:0006309(DNA fragmentation involved in apoptotic nuclear change);GO:0006607(NLS-bearing substrate import into nucleus);GO:0006610(ribosomal protein import into nucleus);GO:0008139(nuclear localization sequence binding);GO:0008270(zinc ion binding);GO:0008565(protein transp…	NA
ciRNA161	0	0	7	0	0	0	0	0	0.996109	0	0	0	chrNC_023644.1	59362148	59362371	-	1	ciRNA	-	XM_007960665.1	SPRY2	mRNA	chrNC_023644.1:59359392-59362371	sprouty homolog 2 (Drosophila)%2C transcript variant X2	GO:0005737(cytoplasm);GO:0005874(microtubule);GO:0007275(multicellular organismal development);GO:0009966(regulation of signal transduction);GO:0032587(ruffle membrane)	04630(Jak-STAT signaling pathway)
ciRNA162	0	0	0	27	0	0	0	0	0	1.24111	0	0	chrNC_023660.1	6320185	6320923	-	1	ciRNA	-	XM_007975046.1	MRPL40	mRNA	chrNC_023660.1:6320184-6320923	mitochondrial ribosomal protein L40	GO:0005634(nucleus);GO:0005761(mitochondrial ribosome);GO:0009653(anatomical structure morphogenesis)	NA
ciRNA163	0	0	0	0.333333	0	0	0	0	0	0.0650759	0	0	chrNC_023643.1	14820222	14820395	+	1	ciRNA	-	XM_008014542.1	STAU1	mRNA	chrNC_023643.1:14820221-14828751	staufen double-stranded RNA binding protein 1%2C transcript variant X3	GO:0003725(double-stranded RNA binding);GO:0005515(protein binding);GO:0005791(rough endoplasmic reticulum);GO:0005875(microtubule associated complex);GO:0010494(stress granule)	NA
ciRNA164	0	0	0	2	0	0	0	0	0	0.219868	0	0	chrNC_023643.1	17359657	17359965	+	1	ciRNA	-	XM_008015271.1	ZNF334	mRNA	chrNC_023643.1:17359656-17359965	zinc finger protein 334%2C transcript variant X9	GO:0003677(DNA binding);GO:0005634(nucleus);GO:0006351(transcription, DNA-dependent);GO:0006355(regulation of transcription, DNA-dependent);GO:0008270(zinc ion binding)	NA
ciRNA165	0	0	0	4	0	0	0	0	0	0.0491601	0	0	chrNC_023651.1	2902704	2905467	+	1	ciRNA	-	XM_007964615.1	MAP3K2	mRNA	chrNC_023651.1:2902703-2905468	mitogen-activated protein kinase kinase kinase 2	GO:0004709(MAP kinase kinase kinase activity);GO:0005524(ATP binding);GO:0005634(nucleus);GO:0007257(activation of JUN kinase activity);GO:0019901(protein kinase binding);GO:0045893(positive regulation of transcription, DNA-dependent);GO:0046872(metal ion binding);GO:0071260(cellular response to mechanical stimulus)	04010(MAPK signaling pathway);04540(Gap junction);04912(GnRH signaling pathway)
ciRNA166	0	0	0	7	0	0	0	0	0	0.104937	0	0	chrNC_023651.1	46712457	46714722	+	1	ciRNA	-	XM_007965135.1	PSMD14	mRNA	chrNC_023651.1:46712456-46714723	proteasome (prosome%2C macropain) 26S subunit%2C non-ATPase%2C 14	GO:0000082(G1/S transition of mitotic cell cycle);GO:0000084(S phase of mitotic cell cycle);GO:0000209(protein polyubiquitination);GO:0000216(M/G1 transition of mitotic cell cycle);GO:0000502(proteasome complex);GO:0002474(antigen processing and presentation of peptide antigen via MHC class I);GO:0004221(ubiquitin thiolesterase activity);GO:0005654(nucleoplasm);GO:0005829(cytosol);GO:0006521(regu…	03050(Proteasome)
ciRNA167	0	0	0	31	19.8333	0	0	0	0	0.843797	0.793333	0	chrNC_023653.1	94785671	94786918	-	1	ciRNA	-	XM_007969613.1	HNRNPK	mRNA	chrNC_023653.1:94785430-94786918	heterogeneous nuclear ribonucleoprotein K	GO:0000398(nuclear mRNA splicing, via spliceosome);GO:0000790(nuclear chromatin);GO:0000978(RNA polymerase II core promoter proximal region sequence-specific DNA binding);GO:0001077(RNA polymerase II core promoter proximal region sequence-specific DNA binding transcription factor activity involved in positive regulation of transcription);GO:0003697(single-stranded DNA binding);GO:0003723(RNA bind…	NA
ciRNA168	0	0	0	3	0	0	0	0	0	0.128999	0	0	chrNC_023670.1	23846962	23847751	+	1	ciRNA	-	XM_007990881.1	NGDN	mRNA	chrNC_023670.1:23846961-23847751	neuroguidin%2C EIF4E binding protein	GO:0005634(nucleus);GO:0005737(cytoplasm);GO:0006417(regulation of translation);GO:0030175(filopodium);GO:0030424(axon);GO:0030425(dendrite)	NA
ciRNA169	0	0	0	11.75	0	0	0	0	0	0.151363	0	0	chrNC_023654.1	61675748	61678384	+	1	ciRNA	-	XM_008007292.1	LAMA4	mRNA	chrNC_023654.1:61675747-61678384	laminin%2C alpha 4%2C transcript variant X1	NA	04510(Focal adhesion);04512(ECM-receptor interaction);05200(Pathways in cancer);05222(Small cell lung cancer)
ciRNA17	15	0	0	0	0	0	0.644254	0	0	0	0	0	chrNC_023647.1	30663049	30663729	+	1	ciRNA	-	XM_007996410.1	LIN37	mRNA	chrNC_023647.1:30663048-30663803	lin-37 homolog (C. elegans)%2C transcript variant X1	GO:0005515(protein binding)	NA
ciRNA170	0	0	0	19	0	0	0	0	0	0.204312	0	0	chrNC_023654.1	61720515	61723673	+	1	ciRNA	-	XM_008007292.1	LAMA4	mRNA	chrNC_023654.1:61720514-61723696	laminin%2C alpha 4%2C transcript variant X1	NA	04510(Focal adhesion);04512(ECM-receptor interaction);05200(Pathways in cancer);05222(Small cell lung cancer)
ciRNA171	0	0	0	38	0	0	0	0	0	0.27784	0	0	chrNC_023647.1	3768206	3772851	+	1	ciRNA	-	XM_007996045.1	PIAS4	mRNA	chrNC_023647.1:3768205-3772883	protein inhibitor of activated STAT%2C 4	GO:0003677(DNA binding);GO:0005737(cytoplasm);GO:0006351(transcription, DNA-dependent);GO:0008270(zinc ion binding);GO:0016055(Wnt receptor signaling pathway);GO:0016605(PML body);GO:0019789(SUMO ligase activity);GO:0031625(ubiquitin protein ligase binding);GO:0033235(positive regulation of protein sumoylation)	04120(Ubiquitin mediated proteolysis);04630(Jak-STAT signaling pathway);05200(Pathways in cancer);05222(Small cell lung cancer)
ciRNA172	0	0	0	5	0	0	0	0	0	0.252	0	0	chrNC_023647.1	4178523	4179196	-	1	ciRNA	-	XM_007994828.1	UBXN6	mRNA	chrNC_023647.1:4178495-4179196	UBX domain protein 6%2C transcript variant X2	GO:0005515(protein binding);GO:0005634(nucleus);GO:0005815(microtubule organizing center)	NA
ciRNA173	0	0	0	50	0	0	0	0	0	9.59594	0	0	chrNC_023647.1	6046524	6046700	-	1	ciRNA	-	XM_007994990.1	SLC25A23	mRNA	chrNC_023647.1:6042207-6046700	solute carrier family 25 (mitochondrial carrier%3B phosphate carrier)%2C member 23%2C transcript variant X2	GO:0005509(calcium ion binding);GO:0005743(mitochondrial inner membrane);GO:0016021(integral to membrane);GO:0055085(transmembrane transport)	04740(Olfactory transduction)
ciRNA174	0	0	0	149	0	0	0	0	0	3.56693	0	0	chrNC_023647.1	16336006	16337424	+	1	ciRNA	-	XM_007995753.1	RPL18A	mRNA	chrNC_023647.1:16336005-16337425	ribosomal protein L18a%2C transcript variant X1	GO:0003735(structural constituent of ribosome);GO:0005840(ribosome)	03010(Ribosome)
ciRNA175	0	0	0	9	0	0	0	0	0	1.4154	0	0	chrNC_023647.1	31450643	31450858	+	1	ciRNA	-	XM_007996551.1	ZNF382	mRNA	chrNC_023647.1:31450642-31452831	zinc finger protein 382%2C transcript variant X12	GO:0003677(DNA binding);GO:0005634(nucleus);GO:0006351(transcription, DNA-dependent);GO:0008270(zinc ion binding)	NA
ciRNA176	0	0	0	12	0	0	0	0	0	0.145584	0	0	chrNC_023647.1	35741594	35744393	+	1	ciRNA	-	XM_007996903.1	BCKDHA	mRNA	chrNC_023647.1:35741593-35744393	branched chain keto acid dehydrogenase E1%2C alpha polypeptide	GO:0003863(3-methyl-2-oxobutanoate dehydrogenase (2-methylpropanoyl-transferring) activity);GO:0005759(mitochondrial matrix);GO:0046872(metal ion binding)	00280(Valine, leucine and isoleucine degradation)
ciRNA177	0	0	0	5	0	0	0	0	0	1.06823	0	0	chrNC_023647.1	43478827	43478985	+	1	ciRNA	-	XM_007997648.1	LOC103235079	mRNA	chrNC_023647.1:43478826-43479149	transcription factor Spi-B%2C transcript variant X6	GO:0000084(S phase of mitotic cell cycle);GO:0000109(nucleotide-excision repair complex);GO:0000166(nucleotide binding);GO:0000722(telomere maintenance via recombination);GO:0000731(DNA synthesis involved in DNA repair);GO:0003677(DNA binding);GO:0003682(chromatin binding);GO:0003887(DNA-directed DNA polymerase activity);GO:0005515(protein binding);GO:0005634(nucleus);GO:0005654(nucleoplasm);GO:0…	00230(Purine metabolism);00240(Pyrimidine metabolism);03030(DNA replication);03410(Base excision repair);03420(Nucleotide excision repair);03430(Mismatch repair);03440(Homologous recombination)
ciRNA178	0	0	0	2	0	0	0	0	0	0.172873	0	0	chrNC_023671.1	45722948	45723340	+	1	ciRNA	-	XM_007991596.1	WDR13	mRNA	chrNC_023671.1:45722947-45723340	WD repeat domain 13%2C transcript variant X4	GO:0005634(nucleus)	03022(Basal transcription factors)
ciRNA179	0	0	0	5	0	0	0	0	0	0.568054	0	0	chrNC_023671.1	51005253	51005551	+	1	ciRNA	-	XM_007991814.1	TRO	mRNA	chrNC_023671.1:51005252-51005551	trophinin%2C transcript variant X9	GO:0005887(integral to plasma membrane);GO:0007156(homophilic cell adhesion);GO:0007566(embryo implantation)	04510(Focal adhesion);04512(ECM-receptor interaction);04722(Neurotrophin signaling pathway);05200(Pathways in cancer);05222(Small cell lung cancer)
ciRNA18	73	0	0	0	0	0	3.10799	0	0	0	0	0	chrNC_023647.1	42108513	42109199	-	1	ciRNA	-	XM_007998517.1	PLEKHA4	mRNA	chrNC_023647.1:42108460-42109199	pleckstrin homology domain containing%2C family A (phosphoinositide binding specific) member 4	GO:0005545(1-phosphatidylinositol binding);GO:0005737(cytoplasm);GO:0016020(membrane)	NA
ciRNA180	0	0	0	47	0	0	0	0	0	8.4924	0	0	chrNC_023664.1	79311896	79312083	-	1	ciRNA	-	XM_008015416.1	RAB24	mRNA	chrNC_023664.1:79311864-79312083	RAB24%2C member RAS oncogene family%2C transcript variant X3	GO:0005515(protein binding);GO:0005525(GTP binding);GO:0005829(cytosol);GO:0006914(autophagy);GO:0007264(small GTPase mediated signal transduction);GO:0015031(protein transport);GO:0016020(membrane)	NA
ciRNA181	0	0	0	21.9167	0	0	0	0	0	1.7194	0	0	chrNC_023664.1	79502880	79503312	-	1	ciRNA	-	XM_008015447.1	PDLIM7	mRNA	chrNC_023664.1:79502854-79503312	PDZ and LIM domain 7 (enigma)%2C transcript variant X7	GO:0001503(ossification);GO:0005515(protein binding);GO:0005737(cytoplasm);GO:0005856(cytoskeleton);GO:0005925(focal adhesion);GO:0006898(receptor-mediated endocytosis);GO:0007275(multicellular organismal development);GO:0008270(zinc ion binding);GO:0030154(cell differentiation)	04310(Wnt signaling pathway);04530(Tight junction)
ciRNA182	0	0	0	7	0	0	0	0	0	0.94736	0	0	chrNC_023664.1	79525108	79525358	-	1	ciRNA	-	XM_008015439.1	DDX41	mRNA	chrNC_023664.1:79524523-79525358	DEAD (Asp-Glu-Ala-Asp) box polypeptide 41	GO:0000398(nuclear mRNA splicing, via spliceosome);GO:0003723(RNA binding);GO:0005524(ATP binding);GO:0006915(apoptosis);GO:0007275(multicellular organismal development);GO:0008026(ATP-dependent helicase activity);GO:0008270(zinc ion binding);GO:0071013(catalytic step 2 spliceosome)	NA
ciRNA183	0	0	0	0.5	0	0	0	0	0	0.0684871	0	0	chrNC_023664.1	81623926	81624173	-	1	ciRNA	-	XM_008015533.1	TBC1D9B	mRNA	chrNC_023664.1:81621093-81624173	TBC1 domain family%2C member 9B (with GRAM domain)%2C transcript variant X1	GO:0005097(Rab GTPase activator activity);GO:0005509(calcium ion binding);GO:0005622(intracellular);GO:0016021(integral to membrane)	NA
ciRNA184	0	0	0	37.8333	0	0	0	0	0	1.29817	0	0	chrNC_023645.1	314756	315745	+	1	ciRNA	-	XM_007961065.1	AHRR	mRNA	chrNC_023645.1:314755-315773	aryl-hydrocarbon receptor repressor%2C transcript variant X12	GO:0003677(DNA binding);GO:0004871(signal transducer activity);GO:0005634(nucleus);GO:0005737(cytoplasm);GO:0006351(transcription, DNA-dependent);GO:0006355(regulation of transcription, DNA-dependent)	NA
ciRNA185	0	0	0	4	0	0	0	0	0	0.465337	0	0	chrNC_023645.1	37724957	37725248	+	1	ciRNA	-	XM_007961444.1	OSMR	mRNA	chrNC_023645.1:37724956-37725287	oncostatin M receptor%2C transcript variant X2	GO:0002675(positive regulation of acute inflammatory response);GO:0004924(oncostatin-M receptor activity);GO:0005900(oncostatin-M receptor complex);GO:0008283(cell proliferation);GO:0008284(positive regulation of cell proliferation);GO:0019838(growth factor binding)	04060(Cytokine-cytokine receptor interaction);04630(Jak-STAT signaling pathway)
ciRNA186	0	0	0	3	0	0	0	0	0	0.666071	0	0	chrNC_023656.1	17116243	17116395	-	1	ciRNA	-	XM_007972097.1	FNDC3B	mRNA	chrNC_023656.1:17114306-17116395	fibronectin type III domain containing 3B%2C transcript variant X4	NA	04020(Calcium signaling pathway);04080(Neuroactive ligand-receptor interaction);04510(Focal adhesion);04512(ECM-receptor interaction)
ciRNA187	0	0	0	13.5	0	0	0	0	0	2.71355	0	0	chrNC_023656.1	21697435	21697603	+	1	ciRNA	-	XM_007972218.1	LOC103221333	mRNA	chrNC_023656.1:21697434-21706674	leucine-rich repeat extensin-like protein 5	GO:0003677(DNA binding);GO:0005634(nucleus);GO:0006351(transcription, DNA-dependent);GO:0006355(regulation of transcription, DNA-dependent);GO:0008270(zinc ion binding)	NA
ciRNA188	0	0	0	9	0	0	0	0	0	2.02468	0	0	chrNC_023650.1	5023084	5023234	+	1	ciRNA	-	XM_008002128.1	AKR1E2	mRNA	chrNC_023650.1:5023083-5024283	aldo-keto reductase family 1%2C member E2%2C transcript variant X9	GO:0005737(cytoplasm);GO:0050571(1,5-anhydro-D-fructose reductase activity)	00040(Pentose and glucuronate interconversions);00051(Fructose and mannose metabolism);00052(Galactose metabolism);00363(Bisphenol A degradation);00561(Glycerolipid metabolism);00591(Linoleic acid metabolism);00620(Pyruvate metabolism);00625(Tetrachloroethene degradation);00650(Butanoate metabolism)
ciRNA189	0	0	0	24	0	0	0	0	0	2.04842	0	0	chrNC_023650.1	5026626	5027023	+	1	ciRNA	-	XM_008002123.1	AKR1E2	mRNA	chrNC_023650.1:5026625-5028196	aldo-keto reductase family 1%2C member E2%2C transcript variant X9	GO:0005737(cytoplasm);GO:0050571(1,5-anhydro-D-fructose reductase activity)	00040(Pentose and glucuronate interconversions);00051(Fructose and mannose metabolism);00052(Galactose metabolism);00363(Bisphenol A degradation);00561(Glycerolipid metabolism);00591(Linoleic acid metabolism);00620(Pyruvate metabolism);00625(Tetrachloroethene degradation);00650(Butanoate metabolism)
ciRNA19	2	0	0	0	0	0	0.0118274	0	0	0	0	0	chrNC_023671.1	61202629	61207574	+	1	ciRNA	-	XM_007992033.1	TAF1	mRNA	chrNC_023671.1:61202628-61207574	TAF1 RNA polymerase II%2C TATA box binding protein (TBP)-associated factor%2C 250kDa	NA	03022(Basal transcription factors)
ciRNA190	0	0	0	79.5	0	0	0	0	0	14.3648	0	0	chrNC_023650.1	94720806	94720993	+	1	ciRNA	-	XR_490547.1	LOC103216415	mRNA	chrNC_023650.1:94720805-94739815	uncharacterized LOC103216415%2C transcript variant X3	NA	NA
ciRNA191	0	0	0	9	0	0	0	0	0	1.35878	0	0	chrNC_023652.1	44005402	44005626	-	1	ciRNA	-	XM_008002998.1	HDAC7	mRNA	chrNC_023652.1:44005346-44005626	histone deacetylase 7%2C transcript variant X7	GO:0000118(histone deacetylase complex);GO:0000122(negative regulation of transcription from RNA polymerase II promoter);GO:0001570(vasculogenesis);GO:0003682(chromatin binding);GO:0003714(transcription corepressor activity);GO:0005737(cytoplasm);GO:0006351(transcription, DNA-dependent);GO:0006954(inflammatory response);GO:0007043(cell-cell junction assembly);GO:0007399(nervous system development…	NA
ciRNA192	0	0	0	9	0	0	0	0	0	0.989406	0	0	chrNC_023652.1	44373601	44373909	+	1	ciRNA	-	XM_008003030.1	PFKM	mRNA	chrNC_023652.1:44373600-44373958	phosphofructokinase%2C muscle%2C transcript variant X4	GO:0003872(6-phosphofructokinase activity);GO:0005524(ATP binding);GO:0005945(6-phosphofructokinase complex);GO:0006096(glycolysis);GO:0046872(metal ion binding)	00010(Glycolysis / Gluconeogenesis);00030(Pentose phosphate pathway);00051(Fructose and mannose metabolism);00052(Galactose metabolism)
ciRNA193	0	0	0	12	0	0	0	0	0	0.24149	0	0	chrNC_023652.1	46324994	46326681	+	1	ciRNA	-	XM_008003205.1	SMARCD1	mRNA	chrNC_023652.1:46324993-46326731	SWI/SNF related%2C matrix associated%2C actin dependent regulator of chromatin%2C subfamily d%2C member 1%2C transcript variant X1	GO:0003713(transcription coactivator activity);GO:0006337(nucleosome disassembly);GO:0006357(regulation of transcription from RNA polymerase II promoter);GO:0007399(nervous system development);GO:0016514(SWI/SNF complex);GO:0032947(protein complex scaffold);GO:0048096(chromatin-mediated maintenance of transcription);GO:0071564(npBAF complex);GO:0071565(nBAF complex)	NA
ciRNA194	0	0	0	4	0	0	0	0	0	0.468546	0	0	chrNC_023652.1	49171360	49171649	+	1	ciRNA	-	XM_008003360.1	TENC1	mRNA	chrNC_023652.1:49171359-49172272	tensin like C1 domain containing phosphatase (tensin 2)%2C transcript variant X5	NA	00562(Inositol phosphate metabolism);04070(Phosphatidylinositol signaling system);04115(p53 signaling pathway);04510(Focal adhesion);04530(Tight junction);05200(Pathways in cancer);05213(Endometrial cancer);05214(Glioma);05215(Prostate cancer);05218(Melanoma);05222(Small cell lung cancer)
ciRNA195	0	0	0	8	0	0	0	0	0	1.4154	0	0	chrNC_023652.1	52656951	52657142	-	1	ciRNA	-	XM_008003705.1	LOC103238540	mRNA	chrNC_023652.1:52656950-52657142	nascent polypeptide-associated complex subunit alpha	GO:0003677(DNA binding);GO:0003713(transcription coactivator activity);GO:0005634(nucleus);GO:0005737(cytoplasm);GO:0006351(transcription, DNA-dependent);GO:0015031(protein transport);GO:0017025(TBP-class protein binding)	NA
ciRNA196	0	0	0	8	0	0	0	0	0	0.379549	0	0	chrNC_023652.1	118088134	118088849	+	1	ciRNA	-	XM_008005063.1	DENR	mRNA	chrNC_023652.1:118088133-118088875	density-regulated protein	GO:0003743(translation initiation factor activity);GO:0005515(protein binding)	NA
ciRNA197	0	0	0	17	0	0	0	0	0	3.7257	0	0	chrNC_023652.1	120143691	120143845	-	1	ciRNA	-	XR_499497.1	SCARB1	mRNA	chrNC_023652.1:120135587-120143845	scavenger receptor class B%2C member 1%2C transcript variant X4	GO:0001786(phosphatidylserine binding);GO:0001875(lipopolysaccharide receptor activity);GO:0004872(receptor activity);GO:0005215(transporter activity);GO:0005545(1-phosphatidylinositol binding);GO:0005901(caveola);GO:0007155(cell adhesion);GO:0010595(positive regulation of endothelial cell migration);GO:0010886(positive regulation of cholesterol storage);GO:0015920(lipopolysaccharide transport);G…	04142(Lysosome)
ciRNA198	0	0	0	43.5333	0	0	0	0	0	8.96249	0	0	chrNC_023666.1	21693680	21693844	-	1	ciRNA	-	XM_007988618.1	CD46	mRNA	chrNC_023666.1:21688885-21693844	CD46 molecule%2C complement regulatory protein%2C transcript variant X8	GO:0002079(inner acrosomal membrane);GO:0006958(complement activation, classical pathway);GO:0007338(single fertilization);GO:0016021(integral to membrane);GO:0044419(interspecies interaction between organisms);GO:0045087(innate immune response)	04610(Complement and coagulation cascades)
ciRNA199	0	0	0	4	0	0	0	0	0	0.173758	0	0	chrNC_023666.1	36405218	36405999	+	1	ciRNA	-	XM_007989107.1	UCHL5	mRNA	chrNC_023666.1:36405217-36406030	ubiquitin carboxyl-terminal hydrolase L5%2C transcript variant X4	GO:0000502(proteasome complex);GO:0004221(ubiquitin thiolesterase activity);GO:0004843(ubiquitin-specific protease activity);GO:0004866(endopeptidase inhibitor activity);GO:0005829(cytosol);GO:0006281(DNA repair);GO:0006310(DNA recombination);GO:0006351(transcription, DNA-dependent);GO:0006355(regulation of transcription, DNA-dependent);GO:0006511(ubiquitin-dependent protein catabolic process);GO…	NA
ciRNA2	28	0	0	0	0	0	5.28371	0	0	0	0	0	chrNC_023643.1	35965687	35965841	+	1	ciRNA	-	XM_008019987.1	HM13	mRNA	chrNC_023643.1:35965686-35967644	histocompatibility (minor) 13%2C transcript variant X4	NA	NA
ciRNA20	46	0	0	0	0	49	9.40881	0	0	0	0	14.8512	chrNC_023671.1	128658924	128659066	-	1	ciRNA	-	XM_007993134.1	FLNA	mRNA	chrNC_023671.1:128658903-128659066	filamin A%2C alpha%2C transcript variant X1	GO:0001948(glycoprotein binding);GO:0002576(platelet degranulation);GO:0004871(signal transducer activity);GO:0005576(extracellular region);GO:0005634(nucleus);GO:0005829(cytosol);GO:0005886(plasma membrane);GO:0005938(cell cortex);GO:0007195(inhibition of adenylate cyclase activity by dopamine receptor signaling pathway);GO:0008134(transcription factor binding);GO:0015629(actin cytoskeleton);GO:…	04010(MAPK signaling pathway);04510(Focal adhesion)
ciRNA200	0	0	0	12	0	0	0	0	0	0.926444	0	0	chrNC_023666.1	71647309	71647748	-	1	ciRNA	-	XM_007989828.1	TARBP1	mRNA	chrNC_023666.1:71642251-71647748	TAR (HIV-1) RNA binding protein 1%2C transcript variant X3	GO:0003723(RNA binding);GO:0005634(nucleus);GO:0006357(regulation of transcription from RNA polymerase II promoter);GO:0006396(RNA processing);GO:0008173(RNA methyltransferase activity)	NA
ciRNA201	0	0	0	13.5	0	0	0	0	0	2.97786	0	0	chrNC_023665.1	46383734	46383887	-	1	ciRNA	-	XM_007987101.1	DCAF5	mRNA	chrNC_023665.1:46349659-46383887	DDB1 and CUL4 associated factor 5%2C transcript variant X5	GO:0016567(protein ubiquitination);GO:0080008(CUL4 RING ubiquitin ligase complex)	NA
ciRNA202	0	0	0	1	0	0	0	0	0	0.0411753	0	0	chrNC_023661.1	13817308	13818132	+	1	ciRNA	-	XM_007977333.1	NOTCH2	mRNA	chrNC_023661.1:13817307-13818132	notch 2	GO:0001709(cell fate determination);GO:0003706(ligand-regulated transcription factor activity);GO:0004872(receptor activity);GO:0005509(calcium ion binding);GO:0005515(protein binding);GO:0005576(extracellular region);GO:0005654(nucleoplasm);GO:0005788(endoplasmic reticulum lumen);GO:0005796(Golgi lumen);GO:0005829(cytosol);GO:0005887(integral to plasma membrane);GO:0006351(transcription, DNA-dep…	04320(Dorso-ventral axis formation);04330(Notch signaling pathway)
ciRNA203	0	0	0	3.33333	0	0	0	0	0	0.580677	0	0	chrNC_023661.1	97700779	97700973	+	1	ciRNA	-	XM_007979458.1	SFPQ	mRNA	chrNC_023661.1:97700778-97701135	splicing factor proline/glutamine-rich%2C transcript variant X1	GO:0000166(nucleotide binding);GO:0000380(alternative nuclear mRNA splicing, via spliceosome);GO:0003677(DNA binding);GO:0003723(RNA binding);GO:0005515(protein binding);GO:0006281(DNA repair);GO:0006310(DNA recombination);GO:0006351(transcription, DNA-dependent);GO:0006355(regulation of transcription, DNA-dependent);GO:0016363(nuclear matrix);GO:0042382(paraspeckles)	04510(Focal adhesion);04512(ECM-receptor interaction)
ciRNA204	0	0	0	3	0	0	0	0	0	0.153941	0	0	chrNC_023661.1	110798181	110798842	+	1	ciRNA	-	XM_007980126.1	HSPG2	mRNA	chrNC_023661.1:110798180-110798842	heparan sulfate proteoglycan 2%2C transcript variant X4	GO:0001525(angiogenesis);GO:0001958(endochondral ossification);GO:0002062(chondrocyte differentiation);GO:0004465(lipoprotein lipase activity);GO:0005604(basement membrane);GO:0005605(basal lamina);GO:0005615(extracellular space);GO:0005886(plasma membrane);GO:0006629(lipid metabolic process);GO:0007155(cell adhesion);GO:0007420(brain development);GO:0008022(protein C-terminus binding);GO:0008104…	04512(ECM-receptor interaction)
ciRNA205	0	0	0	6	0	0	0	0	0	1.97881	0	0	chrNC_023661.1	130096346	130096448	+	1	ciRNA	-	XM_007981010.1	MXRA8	mRNA	chrNC_023661.1:130096345-130096562	matrix-remodelling associated 8%2C transcript variant X11	GO:0016021(integral to membrane)	NA
ciRNA206	0	0	0	13	0	0	0	0	0	2.38705	0	0	chrNC_023658.1	28985592	28985776	-	1	ciRNA	-	XM_007972496.1	SRF	mRNA	chrNC_023658.1:28985564-28985776	serum response factor (c-fos serum response element-binding transcription factor)	GO:0001077(RNA polymerase II core promoter proximal region sequence-specific DNA binding transcription factor activity involved in positive regulation of transcription);GO:0001829(trophectodermal cell differentiation);GO:0001947(heart looping);GO:0002042(cell migration involved in sprouting angiogenesis);GO:0005783(endoplasmic reticulum);GO:0008134(transcription factor binding);GO:0009636(respons…	04010(MAPK signaling pathway)
ciRNA207	0	0	0	13	11	21	0	0	0	2.40003	2.98435	4.94654	chrNC_023658.1	28985593	28985776	-	1	ciRNA	-	XM_007972496.1	SRF	mRNA	chrNC_023658.1:28985564-28985776	serum response factor (c-fos serum response element-binding transcription factor)	GO:0001077(RNA polymerase II core promoter proximal region sequence-specific DNA binding transcription factor activity involved in positive regulation of transcription);GO:0001829(trophectodermal cell differentiation);GO:0001947(heart looping);GO:0002042(cell migration involved in sprouting angiogenesis);GO:0005783(endoplasmic reticulum);GO:0008134(transcription factor binding);GO:0009636(respons…	04010(MAPK signaling pathway)
ciRNA208	0	0	0	9	0	0	0	0	0	1.24786	0	0	chrNC_023658.1	29117811	29118055	+	1	ciRNA	-	XM_007972506.1	CUL7	mRNA	chrNC_023658.1:29117810-29118075	cullin 7%2C transcript variant X5	GO:0001570(vasculogenesis);GO:0005680(anaphase-promoting complex);GO:0005739(mitochondrion);GO:0005829(cytosol);GO:0006511(ubiquitin-dependent protein catabolic process);GO:0031461(cullin-RING ubiquitin ligase complex);GO:0031625(ubiquitin protein ligase binding);GO:0044419(interspecies interaction between organisms)	04120(Ubiquitin mediated proteolysis)
ciRNA209	0	0	0	4	0	0	0	0	0	0.73847	0	0	chrNC_023658.1	38822935	38823118	+	1	ciRNA	-	XM_007972958.1	VPS52	mRNA	chrNC_023658.1:38822934-38823159	vacuolar protein sorting 52 homolog (S. cerevisiae)%2C transcript variant X2	GO:0005794(Golgi apparatus);GO:0010008(endosome membrane);GO:0015031(protein transport)	NA
ciRNA21	13	0	0	0	0	0	0.088407	0	0	0	0	0	chrNC_023664.1	37487925	37492225	+	1	ciRNA	-	XM_008014473.1	LOC103244556	mRNA	chrNC_023664.1:37487924-37492225	protein transport protein Sec24A%2C transcript variant X2	GO:0000139(Golgi membrane);GO:0002474(antigen processing and presentation of peptide antigen via MHC class I);GO:0005789(endoplasmic reticulum membrane);GO:0005829(cytosol);GO:0006886(intracellular protein transport);GO:0008270(zinc ion binding);GO:0018279(protein N-linked glycosylation via asparagine);GO:0030127(COPII vesicle coat);GO:0043687(post-translational protein modification);GO:0048208(C…	NA
ciRNA210	0	0	0	97	0	0	0	0	0	24.0515	0	0	chrNC_023649.1	138570492	138570628	+	1	ciRNA	-	XM_008001918.1	SLC52A2	mRNA	chrNC_023649.1:138570491-138571080	solute carrier family 52 (riboflavin transporter)%2C member 2%2C transcript variant X2	GO:0004872(receptor activity);GO:0005887(integral to plasma membrane);GO:0032217(riboflavin transporter activity)	NA
ciRNA211	0	0	0	11	0	0	0	0	0	0.159823	0	0	chrNC_023642.1	4194142	4196479	-	1	ciRNA	-	XM_008015793.1	PPFIA1	mRNA	chrNC_023642.1:4194141-4196479	protein tyrosine phosphatase%2C receptor type%2C f polypeptide (PTPRF)%2C interacting protein (liprin)%2C alpha 1%2C transcript variant X5	GO:0004871(signal transducer activity);GO:0005515(protein binding);GO:0005737(cytoplasm);GO:0007160(cell-matrix adhesion);GO:0009986(cell surface);GO:0019717(synaptosome)	04260(Cardiac muscle contraction);05410(Hypertrophic cardiomyopathy (HCM);05414(Dilated cardiomyopathy)
ciRNA212	0	0	0	6	0	0	0	0	0	1.50976	0	0	chrNC_023642.1	11067449	11067583	+	1	ciRNA	-	XM_007995087.1	WDR74	mRNA	chrNC_023642.1:11067448-11067611	WD repeat domain 74	GO:0005730(nucleolus)	NA
ciRNA213	0	0	0	22	0	0	0	0	0	0.225439	0	0	chrNC_023642.1	17676106	17679420	+	1	ciRNA	-	XM_007999121.1	MTCH2	mRNA	chrNC_023642.1:17676105-17679420	mitochondrial carrier 2%2C transcript variant X2	GO:0005743(mitochondrial inner membrane);GO:0006810(transport);GO:0016021(integral to membrane)	NA
ciRNA214	0	0	0	20.5	0	0	0	0	0	2.81934	0	0	chrNC_023642.1	18151911	18152157	-	1	ciRNA	-	XM_007999816.1	C1H11orf49	mRNA	chrNC_023642.1:18149262-18152157	chromosome 1 open reading frame%2C human C11orf49%2C transcript variant X4	NA	NA
ciRNA215	0	0	0	2	0	0	0	0	0	0.064704	0	0	chrNC_023642.1	18549610	18550659	+	1	ciRNA	-	XM_007999933.1	CKAP5	mRNA	chrNC_023642.1:18549609-18550659	cytoskeleton associated protein 5%2C transcript variant X1	GO:0000086(G2/M transition of mitotic cell cycle);GO:0000236(mitotic prometaphase);GO:0005515(protein binding);GO:0005813(centrosome);GO:0005829(cytosol);GO:0007051(spindle organization);GO:0030951(establishment or maintenance of microtubule cytoskeleton polarity);GO:0050658(RNA transport);GO:0051297(centrosome organization);GO:0051301(cell division)	NA
ciRNA216	0	0	0	16	0	0	0	0	0	1.88067	0	0	chrNC_023642.1	63451180	63451468	+	1	ciRNA	-	XM_008020020.1	INPPL1	mRNA	chrNC_023642.1:63451179-63451488	inositol polyphosphate phosphatase-like 1%2C transcript variant X2	GO:0003779(actin binding);GO:0004437(inositol or phosphatidylinositol phosphatase activity);GO:0005829(cytosol);GO:0006897(endocytosis);GO:0007015(actin filament organization);GO:0007155(cell adhesion);GO:0017124(SH3 domain binding);GO:0030479(actin cortical patch);GO:0042169(SH2 domain binding)	00562(Inositol phosphate metabolism);04070(Phosphatidylinositol signaling system)
ciRNA217	0	0	0	3	0	0	0	0	0	0.4044	0	0	chrNC_023642.1	125450157	125450408	+	1	ciRNA	-	XM_008021596.1	GLB1L2	mRNA	chrNC_023642.1:125450156-125450428	galactosidase%2C beta 1-like 2%2C transcript variant X4	GO:0004553(hydrolase activity, hydrolyzing O-glycosyl compounds);GO:0005576(extracellular region);GO:0005975(carbohydrate metabolic process);GO:0043169(cation binding)	00052(Galactose metabolism);00511(Other glycan degradation);00531(Glycosaminoglycan degradation);00600(Sphingolipid metabolism);00604(Glycosphingolipid biosynthesis - ganglio series);04142(Lysosome)
ciRNA218	0	0	0	2	0	0	0	0	0	0.37744	0	0	chrNC_023655.1	36091518	36091697	-	1	ciRNA	-	XM_007970291.1	NAGK	mRNA	chrNC_023655.1:36089602-36091697	N-acetylglucosamine kinase	GO:0005515(protein binding);GO:0005524(ATP binding);GO:0006044(N-acetylglucosamine metabolic process);GO:0006051(N-acetylmannosamine metabolic process);GO:0045127(N-acetylglucosamine kinase activity)	00520(Amino sugar and nucleotide sugar metabolism)
ciRNA219	0	0	0	12.5	0	0	0	0	0	0.21	0	0	chrNC_023655.1	95818950	95820971	-	1	ciRNA	-	XM_007971443.1	LPIN1	mRNA	chrNC_023655.1:95818902-95820971	lipin 1%2C transcript variant X7	GO:0000122(negative regulation of transcription from RNA polymerase II promoter);GO:0000266(mitochondrial fission);GO:0001085(RNA polymerase II transcription factor binding);GO:0003713(transcription coactivator activity);GO:0005515(protein binding);GO:0005634(nucleus);GO:0005667(transcription factor complex);GO:0005737(cytoplasm);GO:0005741(mitochondrial outer membrane);GO:0005789(endoplasmic ret…	NA
ciRNA22	22.9167	26.5	18.3333	0	17.25	0	1.53035	1.937	1.33421	0	1.96603	0	chrNC_023664.1	79502875	79503312	-	1	ciRNA	-	XM_008015447.1	PDLIM7	mRNA	chrNC_023664.1:79502854-79503312	PDZ and LIM domain 7 (enigma)%2C transcript variant X7	GO:0001503(ossification);GO:0005515(protein binding);GO:0005737(cytoplasm);GO:0005856(cytoskeleton);GO:0005925(focal adhesion);GO:0006898(receptor-mediated endocytosis);GO:0007275(multicellular organismal development);GO:0008270(zinc ion binding);GO:0030154(cell differentiation)	04310(Wnt signaling pathway);04530(Tight junction)
ciRNA220	0	0	0	3	0	0	0	0	0	0.439262	0	0	chrNC_023646.1	442545	442776	+	1	ciRNA	-	XM_007980139.1	RAB11FIP3	mRNA	chrNC_023646.1:442544-442776	RAB11 family interacting protein 3 (class II)%2C transcript variant X1	NA	04144(Endocytosis)
ciRNA221	0	0	0	4	0	0	0	0	0	0.626168	0	0	chrNC_023646.1	568025	568241	+	1	ciRNA	-	XM_007980512.1	FAM195A	mRNA	chrNC_023646.1:568024-568261	family with sequence similarity 195%2C member A	NA	NA
ciRNA222	0	0	0	101	0	0	0	0	0	2.24537	0	0	chrNC_023646.1	1650950	1652477	+	1	ciRNA	-	XM_007981672.1	MAPK8IP3	mRNA	chrNC_023646.1:1650949-1654589	mitogen-activated protein kinase 8 interacting protein 3%2C transcript variant X15	GO:0000139(Golgi membrane);GO:0005078(MAP-kinase scaffold activity);GO:0016192(vesicle-mediated transport);GO:0019894(kinesin binding);GO:0019901(protein kinase binding)	04010(MAPK signaling pathway)
ciRNA223	0	0	0	9	0	0	0	0	0	1.8872	0	0	chrNC_023646.1	2128250	2128411	+	1	ciRNA	-	XM_007982505.1	E4F1	mRNA	chrNC_023646.1:2128249-2128491	E4F transcription factor 1%2C transcript variant X4	GO:0000122(negative regulation of transcription from RNA polymerase II promoter);GO:0003700(sequence-specific DNA binding transcription factor activity);GO:0003713(transcription coactivator activity);GO:0003714(transcription corepressor activity);GO:0005515(protein binding);GO:0005654(nucleoplasm);GO:0005737(cytoplasm);GO:0007067(mitosis);GO:0008270(zinc ion binding);GO:0008283(cell proliferation…	NA
ciRNA224	0	0	0	26.5	0	0	0	0	0	2.06941	0	0	chrNC_023646.1	73341332	73341766	+	1	ciRNA	-	XM_007994315.1	BANP	mRNA	chrNC_023646.1:73341331-73366183	BTG3 associated nuclear protein%2C transcript variant X8	GO:0003677(DNA binding);GO:0005634(nucleus);GO:0006351(transcription, DNA-dependent);GO:0006355(regulation of transcription, DNA-dependent);GO:0007049(cell cycle);GO:0007275(multicellular organismal development);GO:0016568(chromatin modification)	NA
ciRNA225	0	0	0	174.5	0	0	0	0	0	3.67951	0	0	chrNC_023669.1	12053352	12054962	-	1	ciRNA	-	XM_008018478.1	SERPINE1	mRNA	chrNC_023669.1:12053350-12054962	serpin peptidase inhibitor%2C clade E (nexin%2C plasminogen activator inhibitor type 1)%2C member 1%2C transcript variant X1	GO:0001300(chronological cell aging);GO:0001525(angiogenesis);GO:0002020(protease binding);GO:0002576(platelet degranulation);GO:0004867(serine-type endopeptidase inhibitor activity);GO:0005615(extracellular space);GO:0005886(plasma membrane);GO:0010469(regulation of receptor activity);GO:0010757(negative regulation of plasminogen activation);GO:0014912(negative regulation of smooth muscle cell m…	04115(p53 signaling pathway);04610(Complement and coagulation cascades);05142(Chagas disease)
ciRNA226	0	0	0	12	0	0	0	0	0	1.46106	0	0	chrNC_023669.1	12339721	12339999	-	1	ciRNA	-	XM_008018502.1	SRRT	mRNA	chrNC_023669.1:12339669-12339999	serrate%2C RNA effector molecule%2C transcript variant X1	GO:0005654(nucleoplasm);GO:0005737(cytoplasm);GO:0008283(cell proliferation);GO:0031053(primary miRNA processing)	NA
ciRNA227	0	0	0	7	0	0	0	0	0	1.36659	0	0	chrNC_023657.1	17068974	17069147	-	1	ciRNA	-	XM_008010549.1	ATPAF2	mRNA	chrNC_023657.1:17067338-17069147	ATP synthase mitochondrial F1 complex assembly factor 2	GO:0005515(protein binding);GO:0005739(mitochondrion);GO:0016607(nuclear speck);GO:0043461(proton-transporting ATP synthase complex assembly)	NA
ciRNA228	0	0	0	3	0	0	0	0	0	0.465337	0	0	chrNC_023657.1	17303863	17304081	+	1	ciRNA	-	XM_008010575.1	MIEF2	mRNA	chrNC_023657.1:17303862-17304081	mitochondrial elongation factor 2%2C transcript variant X2	GO:0005515(protein binding);GO:0005741(mitochondrial outer membrane);GO:0007005(mitochondrion organization);GO:0016021(integral to membrane)	NA
ciRNA229	0	0	0	7.5	0	0	0	0	0	0.128219	0	0	chrNC_023657.1	33777082	33779068	-	1	ciRNA	-	XM_008011246.1	CLTC	mRNA	chrNC_023657.1:33777079-33779068	clathrin%2C heavy chain (Hc)%2C transcript variant X1	GO:0005198(structural molecule activity);GO:0005515(protein binding);GO:0005819(spindle);GO:0005829(cytosol);GO:0006886(intracellular protein transport);GO:0006892(post-Golgi vesicle-mediated transport);GO:0007067(mitosis);GO:0007173(epidermal growth factor receptor signaling pathway);GO:0007411(axon guidance);GO:0030130(clathrin coat of trans-Golgi network vesicle);GO:0030132(clathrin coat of co…	04142(Lysosome);04144(Endocytosis);05016(Huntington's disease);05100(Bacterial invasion of epithelial cells)
ciRNA23	30.3333	32	31.3333	0	0	43.6667	0.976044	1.12705	1.09875	0	0	2.08203	chrNC_023664.1	81569268	81570176	+	1	ciRNA	-	XM_008015530.1	SQSTM1	mRNA	chrNC_023664.1:81569267-81570177	sequestosome 1%2C transcript variant X2	GO:0005080(protein kinase C binding);GO:0005654(nucleoplasm);GO:0005770(late endosome);GO:0005829(cytosol);GO:0006511(ubiquitin-dependent protein catabolic process);GO:0006915(apoptosis);GO:0006916(anti-apoptosis);GO:0008104(protein localization);GO:0008270(zinc ion binding);GO:0008624(induction of apoptosis by extracellular signals);GO:0016197(endosome transport);GO:0016236(macroautophagy);GO:00…	NA
ciRNA230	0	0	0	17.5	0	0	0	0	0	0.511151	0	0	chrNC_023657.1	42368888	42370050	+	1	ciRNA	-	XM_008011451.1	SPAG9	mRNA	chrNC_023657.1:42368887-42371057	sperm associated antigen 9%2C transcript variant X17	NA	04010(MAPK signaling pathway)
ciRNA231	0	0	0	41.5	0	0	0	0	0	1.69236	0	0	chrNC_023657.1	45607513	45608345	+	1	ciRNA	-	XM_008011696.1	SRP68	mRNA	chrNC_023657.1:45607512-45613909	signal recognition particle 68kDa%2C transcript variant X2	GO:0003723(RNA binding);GO:0005047(signal recognition particle binding);GO:0005730(nucleolus);GO:0005783(endoplasmic reticulum);GO:0005786(signal recognition particle, endoplasmic reticulum targeting);GO:0005829(cytosol);GO:0005840(ribosome);GO:0042493(response to drug)	03060(Protein export)
ciRNA232	0	0	0	26	0	0	0	0	0	0.760732	0	0	chrNC_023657.1	53367715	53368875	+	1	ciRNA	-	XM_008013426.1	LOC103243838	mRNA	chrNC_023657.1:53367714-53369282	leucine-rich repeat-containing protein 37A3-like	GO:0016021(integral to membrane)	00511(Other glycan degradation);04142(Lysosome)
ciRNA233	0	0	0	16	0	0	0	0	0	0.91655	0	0	chrNC_023657.1	61468096	61468688	+	1	ciRNA	-	XM_008012372.1	KIF18B	mRNA	chrNC_023657.1:61468095-61468710	kinesin family member 18B%2C transcript variant X1	GO:0003777(microtubule motor activity);GO:0005524(ATP binding);GO:0005634(nucleus);GO:0005737(cytoplasm);GO:0005874(microtubule);GO:0007018(microtubule-based movement);GO:0007067(mitosis);GO:0051301(cell division);GO:0051302(regulation of cell division)	NA
ciRNA234	0	0	0	20	0	0	0	0	0	0.97056	0	0	chrNC_023663.1	13905181	13905880	+	1	ciRNA	-	XM_007984508.1	SMIM4	mRNA	chrNC_023663.1:13905180-13908959	small integral membrane protein 4	GO:0016021(integral to membrane)	NA
ciRNA235	0	0	0	5.5	0	0	0	0	0	0.118025	0	0	chrNC_023663.1	49362870	49364452	-	1	ciRNA	-	XM_007985290.1	NUP210	mRNA	chrNC_023663.1:49362822-49364452	nucleoporin 210kDa	GO:0005643(nuclear pore);GO:0005789(endoplasmic reticulum membrane);GO:0005975(carbohydrate metabolic process);GO:0010827(regulation of glucose transport);GO:0015031(protein transport);GO:0015758(glucose transport);GO:0016032(viral reproduction);GO:0031965(nuclear membrane);GO:0051028(mRNA transport);GO:0055085(transmembrane transport)	04144(Endocytosis)
ciRNA236	0	0	0	0	3	0	0	0	0	0	0.344276	0	chrNC_023660.1	6947771	6948205	-	1	ciRNA	-	XM_007975102.1	DERL3	mRNA	chrNC_023660.1:6947688-6948205	derlin 3%2C transcript variant X4	GO:0005515(protein binding);GO:0030176(integral to endoplasmic reticulum membrane);GO:0030433(ER-associated protein catabolic process);GO:0030968(endoplasmic reticulum unfolded protein response)	04510(Focal adhesion);04512(ECM-receptor interaction);05200(Pathways in cancer);05222(Small cell lung cancer)
ciRNA237	0	0	0	0	58	0	0	0	0	0	1.35996	0	chrNC_023643.1	16265215	16267343	+	1	ciRNA	-	XM_008014785.1	SULF2	mRNA	chrNC_023643.1:16265214-16267374	sulfatase 2%2C transcript variant X4	GO:0001822(kidney development);GO:0004065(arylsulfatase activity);GO:0005509(calcium ion binding);GO:0005615(extracellular space);GO:0005783(endoplasmic reticulum);GO:0005795(Golgi stack);GO:0009986(cell surface);GO:0030201(heparan sulfate proteoglycan metabolic process);GO:0040037(negative regulation of fibroblast growth factor receptor signaling pathway);GO:0060348(bone development)	NA
ciRNA238	0	0	0	0	11	0	0	0	0	0	0.906138	0	chrNC_023643.1	37970460	37971065	-	1	ciRNA	-	XM_008021122.1	E2F1	mRNA	chrNC_023643.1:37970397-37971065	E2F transcription factor 1	GO:0000080(G1 phase of mitotic cell cycle);GO:0000085(G2 phase of mitotic cell cycle);GO:0003700(sequence-specific DNA binding transcription factor activity);GO:0003714(transcription corepressor activity);GO:0004693(cyclin-dependent protein kinase activity);GO:0005739(mitochondrion);GO:0006915(apoptosis);GO:0008134(transcription factor binding);GO:0008283(cell proliferation);GO:0035189(Rb-E2F com…	04110(Cell cycle);05200(Pathways in cancer);05212(Pancreatic cancer);05214(Glioma);05215(Prostate cancer);05218(Melanoma);05219(Bladder cancer);05220(Chronic myeloid leukemia);05222(Small cell lung cancer);05223(Non-small cell lung cancer)
ciRNA239	0	0	0	0	2.2	0	0	0	0	0	0.0750676	0	chrNC_023643.1	56028549	56030011	+	1	ciRNA	-	XM_007963045.1	CSNK2A1	mRNA	chrNC_023643.1:56028548-56030015	casein kinase 2%2C alpha 1 polypeptide%2C transcript variant X4	GO:0004674(protein serine/threonine kinase activity);GO:0005524(ATP binding);GO:0016055(Wnt receptor signaling pathway);GO:0047485(protein N-terminus binding)	04310(Wnt signaling pathway);04520(Adherens junction);04530(Tight junction);04712(Circadian rhythm - plant)
ciRNA24	4	0	0	0	0	0	0.3611	0	0	0	0	0	chrNC_023645.1	67867235	67867558	+	1	ciRNA	-	XM_007975161.1	BTF3	mRNA	chrNC_023645.1:67867234-67867558	basic transcription factor 3%2C transcript variant X2	GO:0005515(protein binding);GO:0005634(nucleus);GO:0006355(regulation of transcription, DNA-dependent);GO:0006366(transcription from RNA polymerase II promoter)	NA
ciRNA240	0	0	0	0	1	0	0	0	0	0	0.247129	0	chrNC_023643.1	59863961	59864162	+	1	ciRNA	-	XM_007965011.1	MIS18A	mRNA	chrNC_023643.1:59863960-59864537	MIS18 kinetochore protein A	GO:0000775(chromosome, centromeric region);GO:0005634(nucleus);GO:0007067(mitosis);GO:0051301(cell division)	NA
ciRNA241	0	0	0	0	60	0	0	0	0	0	0.647471	0	chrNC_023643.1	86952774	86957399	-	1	ciRNA	-	XM_007969376.1	U2AF1	mRNA	chrNC_023643.1:86952712-86957399	U2 small nuclear RNA auxiliary factor 1%2C transcript variant X3	GO:0000166(nucleotide binding);GO:0000398(nuclear mRNA splicing, via spliceosome);GO:0003723(RNA binding);GO:0005515(protein binding);GO:0006369(termination of RNA polymerase II transcription);GO:0006406(mRNA export from nucleus);GO:0008270(zinc ion binding);GO:0015030(Cajal body);GO:0016607(nuclear speck);GO:0031124(mRNA 3'-end processing);GO:0071013(catalytic step 2 spliceosome)	05010(Alzheimer's disease);05120(Epithelial cell signaling in Helicobacter pylori infection)
ciRNA242	0	0	0	0	3	0	0	0	0	0	0.0490052	0	chrNC_023651.1	110728859	110731914	-	1	ciRNA	-	XM_007966464.1	DOCK10	mRNA	chrNC_023651.1:110728833-110731914	dedicator of cytokinesis 10%2C transcript variant X3	GO:0005085(guanyl-nucleotide exchange factor activity);GO:0005525(GTP binding);GO:0051020(GTPase binding)	04664(Fc epsilon RI signaling pathway);04666(Fc gamma R-mediated phagocytosis);05220(Chronic myeloid leukemia)
ciRNA243	0	0	0	0	2	0	0	0	0	0	0.394624	0	chrNC_023670.1	21871285	21871537	-	1	ciRNA	-	XM_007990739.1	CHD8	mRNA	chrNC_023670.1:21871284-21871537	chromodomain helicase DNA binding protein 8%2C transcript variant X1	NA	04310(Wnt signaling pathway)
ciRNA244	0	0	0	0	0.666667	0	0	0	0	0	0.0193601	0	chrNC_023654.1	37983341	37985059	+	1	ciRNA	-	XM_008006955.1	AHI1	mRNA	chrNC_023654.1:37983340-37985059	Abelson helper integration site 1%2C transcript variant X16	GO:0005912(adherens junction);GO:0005929(cilium);GO:0005932(microtubule basal body)	00562(Inositol phosphate metabolism);03022(Basal transcription factors);04012(ErbB signaling pathway);04020(Calcium signaling pathway);04070(Phosphatidylinositol signaling system);04115(p53 signaling pathway);04210(Apoptosis);04310(Wnt signaling pathway);04370(VEGF signaling pathway);04530(Tight junction);04650(Natural killer cell mediated cytotoxicity);04664(Fc epsilon RI signaling pathway);0466…
ciRNA245	0	0	0	0	2	0	0	0	0	0	0.0340751	0	chrNC_023654.1	86028423	86031352	+	1	ciRNA	-	XM_008007706.1	TULP4	mRNA	chrNC_023654.1:86028422-86031385	tubby like protein 4%2C transcript variant X1	GO:0003700(sequence-specific DNA binding transcription factor activity);GO:0005737(cytoplasm);GO:0007584(response to nutrient);GO:0035556(intracellular signal transduction)	NA
ciRNA246	0	0	0	0	3	0	0	0	0	0	0.760203	0	chrNC_023647.1	2548285	2548481	-	1	ciRNA	-	XM_007994722.1	SGTA	mRNA	chrNC_023647.1:2547217-2548481	small glutamine-rich tetratricopeptide repeat (TPR)-containing%2C alpha%2C transcript variant X2	GO:0005488(binding);GO:0005737(cytoplasm);GO:0044419(interspecies interaction between organisms)	05020(Prion diseases)
ciRNA247	0	0	0	0	12	0	0	0	0	0	1.78818	0	chrNC_023647.1	13058745	13059079	-	1	ciRNA	-	XM_007995524.1	DDX39A	mRNA	chrNC_023647.1:13058744-13059079	DEAD (Asp-Glu-Ala-Asp) box polypeptide 39A	GO:0000398(nuclear mRNA splicing, via spliceosome);GO:0003676(nucleic acid binding);GO:0005515(protein binding);GO:0005524(ATP binding);GO:0005634(nucleus);GO:0006406(mRNA export from nucleus);GO:0008026(ATP-dependent helicase activity)	00230(Purine metabolism)
ciRNA248	0	0	0	0	1	0	0	0	0	0	0.0609524	0	chrNC_023647.1	14948848	14949666	-	1	ciRNA	-	XM_007995649.1	EPS15L1	mRNA	chrNC_023647.1:14948845-14949666	epidermal growth factor receptor pathway substrate 15-like 1%2C transcript variant X11	GO:0005509(calcium ion binding);GO:0005634(nucleus);GO:0005886(plasma membrane);GO:0005905(coated pit);GO:0006897(endocytosis);GO:0007173(epidermal growth factor receptor signaling pathway);GO:0042059(negative regulation of epidermal growth factor receptor signaling pathway)	04144(Endocytosis)
ciRNA249	0	0	0	0	10.5	0	0	0	0	0	0.136964	0	chrNC_023647.1	32754686	32758512	+	1	ciRNA	-	XM_007998487.1	SIPA1L3	mRNA	chrNC_023647.1:32754685-32758621	signal-induced proliferation-associated 1 like 3	GO:0005096(GTPase activator activity);GO:0005622(intracellular);GO:0051056(regulation of small GTPase mediated signal transduction)	04670(Leukocyte transendothelial migration)
ciRNA25	8	3.5	0	0	0	0	0.194508	0.0931453	0	0	0	0	chrNC_023650.1	5868707	5869909	+	1	ciRNA	-	XM_008002163.1	FAM208B	mRNA	chrNC_023650.1:5868706-5869909	family with sequence similarity 208%2C member B%2C transcript variant X12	NA	05014(Amyotrophic lateral sclerosis (ALS))
ciRNA250	0	0	0	0	75	91	0	0	0	0	18	18.9617	chrNC_023671.1	128741102	128741309	-	1	ciRNA	-	XM_007993148.1	SLC10A3	mRNA	chrNC_023671.1:128741080-128741309	solute carrier family 10%2C member 3%2C transcript variant X2	GO:0008508(bile acid:sodium symporter activity);GO:0015711(organic anion transport);GO:0016021(integral to membrane)	NA
ciRNA251	0	0	0	0	15	0	0	0	0	0	0.30439	0	chrNC_023664.1	35454502	35456961	+	1	ciRNA	-	XM_008014362.1	RAD50	mRNA	chrNC_023664.1:35454501-35456961	RAD50 homolog (S. cerevisiae)%2C transcript variant X2	GO:0000019(regulation of mitotic recombination);GO:0000724(double-strand break repair via homologous recombination);GO:0000784(nuclear chromosome, telomeric region);GO:0003677(DNA binding);GO:0004518(nuclease activity);GO:0005524(ATP binding);GO:0005654(nucleoplasm);GO:0007004(telomere maintenance via telomerase);GO:0007131(reciprocal meiotic recombination);GO:0008270(zinc ion binding);GO:0030674…	03440(Homologous recombination);03450(Non-homologous end-joining)
ciRNA252	0	0	0	0	1	0	0	0	0	0	0.252121	0	chrNC_023664.1	79405994	79406191	+	1	ciRNA	-	XM_008015428.1	SLC34A1	mRNA	chrNC_023664.1:79405993-79406254	solute carrier family 34 (type II sodium/phosphate contransporter)%2C member 1%2C transcript variant X1	GO:0005515(protein binding);GO:0005887(integral to plasma membrane);GO:0006814(sodium ion transport);GO:0010288(response to lead ion);GO:0015293(symporter activity);GO:0015321(sodium-dependent phosphate transmembrane transporter activity);GO:0031526(brush border membrane);GO:0046686(response to cadmium ion);GO:0046689(response to mercury ion);GO:0055062(phosphate ion homeostasis)	NA
ciRNA253	0	0	0	0	16.75	0	0	0	0	0	2.09564	0	chrNC_023664.1	79502914	79503312	-	1	ciRNA	-	XM_008015447.1	PDLIM7	mRNA	chrNC_023664.1:79502854-79503312	PDZ and LIM domain 7 (enigma)%2C transcript variant X7	GO:0001503(ossification);GO:0005515(protein binding);GO:0005737(cytoplasm);GO:0005856(cytoskeleton);GO:0005925(focal adhesion);GO:0006898(receptor-mediated endocytosis);GO:0007275(multicellular organismal development);GO:0008270(zinc ion binding);GO:0030154(cell differentiation)	04310(Wnt signaling pathway);04530(Tight junction)
ciRNA254	0	0	0	0	22	0	0	0	0	0	0.132159	0	chrNC_023656.1	38218307	38226616	-	1	ciRNA	-	XM_008008674.1	MBNL1	mRNA	chrNC_023656.1:38218104-38226616	muscleblind-like splicing regulator 1%2C transcript variant X8	GO:0000381(regulation of alternative nuclear mRNA splicing, via spliceosome);GO:0001701(in utero embryonic development);GO:0003723(RNA binding);GO:0003725(double-stranded RNA binding);GO:0005515(protein binding);GO:0005634(nucleus);GO:0005737(cytoplasm);GO:0006376(mRNA splice site selection);GO:0006397(mRNA processing);GO:0007399(nervous system development);GO:0007519(skeletal muscle tissue devel…	NA
ciRNA255	0	0	0	0	230	0	0	0	0	0	4.15097	0	chrNC_023656.1	56003448	56006213	+	1	ciRNA	-	XM_008009068.1	AMOTL2	mRNA	chrNC_023656.1:56003447-56006240	angiomotin like 2%2C transcript variant X5	NA	04530(Tight junction)
ciRNA256	0	0	0	0	3	0	0	0	0	0	0.81836	0	chrNC_023650.1	3169623	3169805	+	1	ciRNA	-	XM_008002111.1	PFKP	mRNA	chrNC_023650.1:3169622-3169806	phosphofructokinase%2C platelet	GO:0003872(6-phosphofructokinase activity);GO:0005524(ATP binding);GO:0005945(6-phosphofructokinase complex);GO:0006096(glycolysis);GO:0046872(metal ion binding)	00010(Glycolysis / Gluconeogenesis);00030(Pentose phosphate pathway);00051(Fructose and mannose metabolism);00052(Galactose metabolism)
ciRNA257	0	0	0	0	19.1	0	0	0	0	0	0.399611	0	chrNC_023650.1	45357930	45360315	+	1	ciRNA	-	XM_007962715.1	WAPAL	mRNA	chrNC_023650.1:45357929-45360315	wings apart-like homolog (Drosophila)%2C transcript variant X2	GO:0000785(chromatin);GO:0005515(protein binding);GO:0005737(cytoplasm);GO:0007067(mitosis);GO:0008156(negative regulation of DNA replication);GO:0008278(cohesin complex);GO:0035562(negative regulation of chromatin binding);GO:0044419(interspecies interaction between organisms);GO:0045875(negative regulation of sister chromatid cohesion);GO:0051301(cell division);GO:0071168(protein localization t…	04530(Tight junction);05416(Viral myocarditis)
ciRNA258	0	0	0	0	17	0	0	0	0	0	1.64784	0	chrNC_023652.1	12613116	12613630	+	1	ciRNA	-	XM_007967705.1	CDKN1B	mRNA	chrNC_023652.1:12613115-12613654	cyclin-dependent kinase inhibitor 1B (p27%2C Kip1)%2C transcript variant X1	GO:0000080(G1 phase of mitotic cell cycle);GO:0000082(G1/S transition of mitotic cell cycle);GO:0000084(S phase of mitotic cell cycle);GO:0004693(cyclin-dependent protein kinase activity);GO:0004861(cyclin-dependent protein kinase inhibitor activity);GO:0005072(transforming growth factor beta receptor, cytoplasmic mediator activity);GO:0005654(nucleoplasm);GO:0005768(endosome);GO:0005829(cytosol)…	04110(Cell cycle);05200(Pathways in cancer);05215(Prostate cancer);05220(Chronic myeloid leukemia)
ciRNA259	0	0	0	0	360	0	0	0	0	0	27.2704	0	chrNC_023652.1	71641512	71642170	-	1	ciRNA	-	XM_008004067.1	NAP1L1	mRNA	chrNC_023652.1:71641487-71642170	nucleosome assembly protein 1-like 1%2C transcript variant X8	GO:0005515(protein binding);GO:0005678(chromatin assembly complex);GO:0006260(DNA replication);GO:0006334(nucleosome assembly);GO:0008284(positive regulation of cell proliferation);GO:0042470(melanosome)	NA
ciRNA26	8	0	0	0	0	0	0.19467	0	0	0	0	0	chrNC_023650.1	5868707	5869908	+	1	ciRNA	-	XM_008002163.1	FAM208B	mRNA	chrNC_023650.1:5868706-5869909	family with sequence similarity 208%2C member B%2C transcript variant X12	NA	05014(Amyotrophic lateral sclerosis (ALS))
ciRNA260	0	0	0	0	0.666667	0	0	0	0	0	0.0218229	0	chrNC_023652.1	96587911	96589435	+	1	ciRNA	-	XM_008004397.1	UTP20	mRNA	chrNC_023652.1:96587910-96589435	UTP20%2C small subunit (SSU) processome component%2C homolog (yeast)%2C transcript variant X2	GO:0000447(endonucleolytic cleavage in ITS1 to separate SSU-rRNA from 5.8S rRNA and LSU-rRNA from tricistronic rRNA transcript (SSU-rRNA, 5.8S rRNA, LSU-rRNA));GO:0000472(endonucleolytic cleavage to generate mature 5'-end of SSU-rRNA from (SSU-rRNA, 5.8S rRNA, LSU-rRNA));GO:0000480(endonucleolytic cleavage in 5'-ETS of tricistronic rRNA transcript (SSU-rRNA, 5.8S rRNA, LSU-rRNA));GO:0005515(prote…	NA
ciRNA261	0	0	0	0	1	0	0	0	0	0	0.0796172	0	chrNC_023652.1	118833749	118834375	-	1	ciRNA	-	XM_008005125.1	RILPL1	mRNA	chrNC_023652.1:118833725-118834375	Rab interacting lysosomal protein-like 1	GO:0005829(cytosol);GO:0043526(neuroprotection)	04530(Tight junction);05416(Viral myocarditis)
ciRNA262	0	0	0	0	2	0	0	0	0	0	0.150588	0	chrNC_023659.1	59520614	59521276	+	1	ciRNA	-	XM_007974485.1	ROCK1	mRNA	chrNC_023659.1:59520613-59521287	Rho-associated%2C coiled-coil containing protein kinase 1%2C transcript variant X2	GO:0000139(Golgi membrane);GO:0000910(cytokinesis);GO:0004674(protein serine/threonine kinase activity);GO:0005524(ATP binding);GO:0005814(centriole);GO:0005829(cytosol);GO:0006921(cellular component disassembly involved in apoptosis);GO:0007266(Rho protein signal transduction);GO:0007411(axon guidance);GO:0022614(membrane to membrane docking);GO:0030036(actin cytoskeleton organization);GO:003205…	04062(Chemokine signaling pathway);04270(Vascular smooth muscle contraction);04310(Wnt signaling pathway);04350(TGF-beta signaling pathway);04360(Axon guidance);04510(Focal adhesion);04670(Leukocyte transendothelial migration);04810(Regulation of actin cytoskeleton);05130(Pathogenic Escherichia coli infection);05131(Shigellosis)
ciRNA263	0	0	0	0	3.85714	0	0	0	0	0	0.0391518	0	chrNC_023659.1	68459589	68464506	-	1	ciRNA	-	XM_007974663.1	PPP4R1	mRNA	chrNC_023659.1:68459588-68464506	protein phosphatase 4%2C regulatory subunit 1%2C transcript variant X4	GO:0005515(protein binding);GO:0006468(protein phosphorylation);GO:0007165(signal transduction);GO:0030289(protein phosphatase 4 complex);GO:0030362(protein phosphatase type 4 regulator activity)	NA
ciRNA264	0	0	0	0	4	0	0	0	0	0	0.654688	0	chrNC_023665.1	7735003	7735307	+	1	ciRNA	-	XM_007986383.1	COCH	mRNA	chrNC_023665.1:7735002-7735329	cochlin%2C transcript variant X2	GO:0005578(proteinaceous extracellular matrix);GO:0007605(sensory perception of sound)	04510(Focal adhesion);04512(ECM-receptor interaction)
ciRNA265	0	0	0	0	5	0	0	0	0	0	1.53129	0	chrNC_023665.1	30052678	30052840	-	1	ciRNA	-	XM_007986715.1	FERMT2	mRNA	chrNC_023665.1:30052494-30052840	fermitin family member 2%2C transcript variant X1	GO:0001725(stress fiber);GO:0005488(binding);GO:0005829(cytosol);GO:0005925(focal adhesion);GO:0005938(cell cortex);GO:0007155(cell adhesion);GO:0008360(regulation of cell shape);GO:0030036(actin cytoskeleton organization);GO:0034329(cell junction assembly)	NA
ciRNA266	0	0	0	0	3.4	0	0	0	0	0	0.0865076	0	chrNC_023665.1	41402417	41404378	+	1	ciRNA	-	XM_007986938.1	SYNE2	mRNA	chrNC_023665.1:41402416-41404378	spectrin repeat containing%2C nuclear envelope 2%2C transcript variant X14	NA	05410(Hypertrophic cardiomyopathy (HCM);05412(Arrhythmogenic right ventricular cardiomyopathy (ARVC);05414(Dilated cardiomyopathy);05416(Viral myocarditis)
ciRNA267	0	0	0	0	2.75	0	0	0	0	0	0.0640896	0	chrNC_023665.1	52322853	52324994	-	1	ciRNA	-	XM_007987296.1	NEK9	mRNA	chrNC_023665.1:52322852-52324994	NIMA-related kinase 9%2C transcript variant X1	GO:0004674(protein serine/threonine kinase activity);GO:0005524(ATP binding);GO:0005634(nucleus);GO:0005739(mitochondrion);GO:0007067(mitosis);GO:0019901(protein kinase binding);GO:0046872(metal ion binding);GO:0051301(cell division)	NA
ciRNA268	0	0	0	0	8.5	0	0	0	0	0	1.49936	0	chrNC_023667.1	17048980	17049262	+	1	ciRNA	-	XM_008016165.1	RPL4	mRNA	chrNC_023667.1:17048979-17049262	ribosomal protein L4	GO:0003723(RNA binding);GO:0003735(structural constituent of ribosome);GO:0005730(nucleolus);GO:0006414(translational elongation);GO:0006415(translational termination);GO:0016071(mRNA metabolic process);GO:0019083(viral transcription);GO:0022625(cytosolic large ribosomal subunit);GO:0031018(endocrine pancreas development)	03010(Ribosome)
ciRNA269	0	0	0	0	1.5	0	0	0	0	0	0.091317	0	chrNC_023667.1	42749225	42750044	-	1	ciRNA	-	XM_008017068.1	PAK6	mRNA	chrNC_023667.1:42749198-42750044	p21 protein (Cdc42/Rac)-activated kinase 6%2C transcript variant X5	GO:0004674(protein serine/threonine kinase activity);GO:0005524(ATP binding)	04012(ErbB signaling pathway);04360(Axon guidance);04510(Focal adhesion);04660(T cell receptor signaling pathway);04810(Regulation of actin cytoskeleton);05211(Renal cell carcinoma)
ciRNA27	56	0	0	0	0	0	0.68706	0	0	0	0	0	chrNC_023650.1	51329505	51331888	-	1	ciRNA	-	XM_007962772.1	TSPAN14	mRNA	chrNC_023650.1:51329481-51331888	tetraspanin 14%2C transcript variant X1	GO:0016021(integral to membrane)	NA
ciRNA270	0	0	0	0	4.75	0	0	0	0	0	0.0589118	0	chrNC_023661.1	85613702	85617726	+	1	ciRNA	-	XM_007981161.1	STIL	mRNA	chrNC_023661.1:85613701-85617746	SCL/TAL1 interrupting locus	GO:0005813(centrosome);GO:0005829(cytosol);GO:0007275(multicellular organismal development);GO:0008283(cell proliferation)	NA
ciRNA271	0	0	0	0	10	0	0	0	0	0	2.62737	0	chrNC_023658.1	38303378	38303567	+	1	ciRNA	-	XM_007972911.1	LEMD2	mRNA	chrNC_023658.1:38303377-38307594	LEM domain containing 2%2C transcript variant X2	GO:0005639(integral to nuclear inner membrane)	NA
ciRNA272	0	0	0	0	1	0	0	0	0	0	0.19968	0	chrNC_023658.1	41854417	41854666	+	1	ciRNA	-	XM_007973240.1	PPP1R10	mRNA	chrNC_023658.1:41854416-41854666	protein phosphatase 1%2C regulatory subunit 10%2C transcript variant X1	GO:0000785(chromatin);GO:0003677(DNA binding);GO:0003723(RNA binding);GO:0004864(protein phosphatase inhibitor activity);GO:0005634(nucleus);GO:0006351(transcription, DNA-dependent);GO:0008270(zinc ion binding);GO:0072357(PTW/PP1 phosphatase complex)	04510(Focal adhesion);04512(ECM-receptor interaction)
ciRNA273	0	0	0	0	373.5	0	0	0	0	0	40.5329	0	chrNC_023668.1	9085637	9086096	-	1	ciRNA	-	XM_008017554.1	UCHL1	mRNA	chrNC_023668.1:9085615-9086096	ubiquitin carboxyl-terminal esterase L1 (ubiquitin thiolesterase)	GO:0004221(ubiquitin thiolesterase activity);GO:0005634(nucleus);GO:0005737(cytoplasm);GO:0006511(ubiquitin-dependent protein catabolic process);GO:0008234(cysteine-type peptidase activity);GO:0016874(ligase activity)	05012(Parkinson's disease)
ciRNA274	0	0	0	0	1.33333	0	0	0	0	0	0.0660973	0	chrNC_023649.1	66322159	66323165	-	1	ciRNA	-	XM_008000843.1	TRAM1	mRNA	chrNC_023649.1:66322158-66323165	translocation associated membrane protein 1	GO:0004872(receptor activity);GO:0005515(protein binding);GO:0005789(endoplasmic reticulum membrane);GO:0006613(cotranslational protein targeting to membrane);GO:0016021(integral to membrane);GO:0055085(transmembrane transport)	NA
ciRNA275	0	0	0	0	1	0	0	0	0	0	0.375338	0	chrNC_023662.1	119252971	119253103	+	1	ciRNA	-	XM_007983485.1	SLC4A2	mRNA	chrNC_023662.1:119252970-119253126	solute carrier family 4 (anion exchanger)%2C member 2%2C transcript variant X2	GO:0005452(inorganic anion exchanger activity);GO:0016021(integral to membrane)	04966(Collecting duct acid secretion)
ciRNA276	0	0	0	0	3	0	0	0	0	0	0.771959	0	chrNC_023642.1	55300518	55300711	-	1	ciRNA	-	XM_008007224.1	ZNF143	mRNA	chrNC_023642.1:55292109-55300711	zinc finger protein 143%2C transcript variant X1	GO:0003677(DNA binding);GO:0005654(nucleoplasm);GO:0006357(regulation of transcription from RNA polymerase II promoter);GO:0006359(regulation of transcription from RNA polymerase III promoter);GO:0006366(transcription from RNA polymerase II promoter);GO:0006383(transcription from RNA polymerase III promoter);GO:0008270(zinc ion binding)	NA
ciRNA277	0	0	0	0	54	0	0	0	0	0	17.6188	0	chrNC_023655.1	79221195	79221347	-	1	ciRNA	-	XM_007971077.1	FOSL2	mRNA	chrNC_023655.1:79210433-79221347	FOS-like antigen 2%2C transcript variant X2	GO:0003700(sequence-specific DNA binding transcription factor activity);GO:0005634(nucleus);GO:0006357(regulation of transcription from RNA polymerase II promoter);GO:0008219(cell death);GO:0043565(sequence-specific DNA binding);GO:0046983(protein dimerization activity)	NA
ciRNA278	0	0	0	0	65	0	0	0	0	0	3.65405	0	chrNC_023655.1	79857011	79857898	-	1	ciRNA	-	XM_007971093.1	MRPL33	mRNA	chrNC_023655.1:79856988-79857898	mitochondrial ribosomal protein L33%2C transcript variant X3	GO:0003735(structural constituent of ribosome);GO:0005739(mitochondrion);GO:0005840(ribosome);GO:0006412(translation)	NA
ciRNA279	0	0	0	0	65	0	0	0	0	0	3.66644	0	chrNC_023655.1	79857014	79857898	-	1	ciRNA	-	XM_007971093.1	MRPL33	mRNA	chrNC_023655.1:79856988-79857898	mitochondrial ribosomal protein L33%2C transcript variant X3	GO:0003735(structural constituent of ribosome);GO:0005739(mitochondrion);GO:0005840(ribosome);GO:0006412(translation)	NA
ciRNA28	156.905	0	0	0	0	0	0.922663	0	0	0	0	0	chrNC_023650.1	62080914	62085887	-	1	ciRNA	-	XM_007963227.1	HKDC1	mRNA	chrNC_023650.1:62080894-62085887	hexokinase domain containing 1%2C transcript variant X1	GO:0004396(hexokinase activity);GO:0005524(ATP binding);GO:0005634(nucleus);GO:0005739(mitochondrion);GO:0006096(glycolysis)	00010(Glycolysis / Gluconeogenesis);00051(Fructose and mannose metabolism);00052(Galactose metabolism);00500(Starch and sucrose metabolism);00520(Amino sugar and nucleotide sugar metabolism);00521(Streptomycin biosynthesis);00524(Butirosin and neomycin biosynthesis);04910(Insulin signaling pathway);04930(Type II diabetes mellitus)
ciRNA280	0	0	0	0	65	0	0	0	0	0	3.68309	0	chrNC_023655.1	79857018	79857898	-	1	ciRNA	-	XM_007971093.1	MRPL33	mRNA	chrNC_023655.1:79856988-79857898	mitochondrial ribosomal protein L33%2C transcript variant X3	GO:0003735(structural constituent of ribosome);GO:0005739(mitochondrion);GO:0005840(ribosome);GO:0006412(translation)	NA
ciRNA281	0	0	0	0	6	0	0	0	0	0	1.07355	0	chrNC_023655.1	80236289	80236567	-	1	ciRNA	-	XM_007971138.1	SNX17	mRNA	chrNC_023655.1:80236266-80236567	sorting nexin 17	GO:0005769(early endosome);GO:0005794(Golgi apparatus);GO:0005829(cytosol);GO:0006707(cholesterol catabolic process);GO:0006886(intracellular protein transport);GO:0007165(signal transduction);GO:0008022(protein C-terminus binding);GO:0016197(endosome transport);GO:0030100(regulation of endocytosis);GO:0030659(cytoplasmic vesicle membrane);GO:0035091(phosphatidylinositol binding);GO:0050750(low-d…	NA
ciRNA282	0	0	0	0	128.5	0	0	0	0	0	5.69691	0	chrNC_023669.1	12058569	12059694	-	1	ciRNA	-	XM_008018478.1	SERPINE1	mRNA	chrNC_023669.1:12058566-12059694	serpin peptidase inhibitor%2C clade E (nexin%2C plasminogen activator inhibitor type 1)%2C member 1%2C transcript variant X1	GO:0001300(chronological cell aging);GO:0001525(angiogenesis);GO:0002020(protease binding);GO:0002576(platelet degranulation);GO:0004867(serine-type endopeptidase inhibitor activity);GO:0005615(extracellular space);GO:0005886(plasma membrane);GO:0010469(regulation of receptor activity);GO:0010757(negative regulation of plasminogen activation);GO:0014912(negative regulation of smooth muscle cell m…	04115(p53 signaling pathway);04610(Complement and coagulation cascades);05142(Chagas disease)
ciRNA283	0	0	0	0	42	0	0	0	0	0	1.33459	0	chrNC_023669.1	12953765	12955335	-	1	ciRNA	-	XM_008018586.1	CNPY4	mRNA	chrNC_023669.1:12953741-12955335	canopy FGF signaling regulator 4	GO:0005576(extracellular region)	00260(Glycine, serine and threonine metabolism)
ciRNA284	0	0	0	0	2.5	0	0	0	0	0	0.453818	0	chrNC_023657.1	26037850	26038124	+	1	ciRNA	-	XM_008010993.1	PSMD11	mRNA	chrNC_023657.1:26037849-26038141	proteasome (prosome%2C macropain) 26S subunit%2C non-ATPase%2C 11	GO:0000502(proteasome complex)	03050(Proteasome)
ciRNA285	0	0	0	0	1	0	0	0	0	0	0.221867	0	chrNC_023657.1	34914840	34915064	+	1	ciRNA	-	XM_008011292.1	MTMR4	mRNA	chrNC_023657.1:34914839-34915081	myotubularin related protein 4%2C transcript variant X3	GO:0004725(protein tyrosine phosphatase activity);GO:0005737(cytoplasm);GO:0016020(membrane);GO:0046872(metal ion binding)	NA
ciRNA286	0	0	0	0	6.66667	0	0	0	0	0	0.382089	0	chrNC_023657.1	64356653	64357523	+	1	ciRNA	-	XM_008013445.1	ACLY	mRNA	chrNC_023657.1:64356652-64357523	ATP citrate lyase	GO:0003878(ATP citrate synthase activity);GO:0004775(succinate-CoA ligase (ADP-forming) activity);GO:0005515(protein binding);GO:0005524(ATP binding);GO:0005739(mitochondrion);GO:0006085(acetyl-CoA biosynthetic process);GO:0044262(cellular carbohydrate metabolic process);GO:0046872(metal ion binding)	00020(Citrate cycle (TCA cycle);00720(Reductive carboxylate cycle (CO2 fixation))
ciRNA287	0	0	0	0	55	0	0	0	0	0	2.68125	0	chrNC_023657.1	68210257	68211280	-	1	ciRNA	-	XM_008012963.1	OSBPL7	mRNA	chrNC_023657.1:68210232-68211280	oxysterol binding protein-like 7%2C transcript variant X5	GO:0006869(lipid transport);GO:0008289(lipid binding)	NA
ciRNA288	0	0	0	0	4	0	0	0	0	0	0.9984	0	chrNC_023657.1	69327063	69327262	+	1	ciRNA	-	XM_008013036.1	UBE2Z	mRNA	chrNC_023657.1:69327062-69330391	ubiquitin-conjugating enzyme E2Z	GO:0004842(ubiquitin-protein ligase activity);GO:0005524(ATP binding);GO:0005634(nucleus);GO:0005737(cytoplasm);GO:0006915(apoptosis)	04120(Ubiquitin mediated proteolysis)
ciRNA289	0	0	0	0	2	0	0	0	0	0	0.48466	0	chrNC_023657.1	73388630	73388835	+	1	ciRNA	-	XM_008013237.1	BAHCC1	mRNA	chrNC_023657.1:73388629-73388872	BAH domain and coiled-coil containing 1%2C transcript variant X2	GO:0003677(DNA binding)	NA
ciRNA29	18.3333	0	0	0	0	0	0.205454	0	0	0	0	0	chrNC_023652.1	65217892	65220501	+	1	ciRNA	-	XM_008003988.1	CCT2	mRNA	chrNC_023652.1:65217891-65220537	chaperonin containing TCP1%2C subunit 2 (beta)%2C transcript variant X2	GO:0005524(ATP binding);GO:0005634(nucleus);GO:0051082(unfolded protein binding);GO:0051084('de novo' posttranslational protein folding)	NA
ciRNA290	0	0	0	0	0.571429	0	0	0	0	0	0.0454955	0	chrNC_023644.1	51966663	51967289	+	1	ciRNA	-	XM_007960565.1	PIBF1	mRNA	chrNC_023644.1:51966662-51967300	progesterone immunomodulatory binding factor 1%2C transcript variant X3	GO:0005813(centrosome)	04530(Tight junction);05416(Viral myocarditis)
ciRNA291	0	0	0	0	6	0	0	0	0	0	0.152505	0	chrNC_023663.1	51534512	51536475	-	1	ciRNA	-	XM_007985383.1	IFT122	mRNA	chrNC_023663.1:51529618-51536475	intraflagellar transport 122 homolog (Chlamydomonas)%2C transcript variant X5	GO:0001843(neural tube closure);GO:0005488(binding);GO:0005932(microtubule basal body);GO:0009953(dorsal/ventral pattern formation);GO:0010172(embryonic body morphogenesis);GO:0032391(photoreceptor connecting cilium);GO:0035050(embryonic heart tube development);GO:0042733(embryonic digit morphogenesis);GO:0048593(camera-type eye morphogenesis);GO:0060173(limb development);GO:0060271(cilium morpho…	04310(Wnt signaling pathway);04330(Notch signaling pathway)
ciRNA292	0	0	0	0	1	0	0	0	0	0	0.185576	0	chrNC_023663.1	82254686	82254954	+	1	ciRNA	-	XM_007986093.1	CPOX	mRNA	chrNC_023663.1:82254685-82254954	coproporphyrinogen oxidase	GO:0004109(coproporphyrinogen oxidase activity);GO:0005758(mitochondrial intermembrane space);GO:0042803(protein homodimerization activity)	00860(Porphyrin and chlorophyll metabolism)
ciRNA293	0	0	0	0	0	7	0	0	0	0	0	1.5479	chrNC_023660.1	2021522	2021717	-	1	ciRNA	-	XM_007974831.1	MICAL3	mRNA	chrNC_023660.1:2020046-2021717	microtubule associated monooxygenase%2C calponin and LIM domain containing 3%2C transcript variant X15	GO:0005737(cytoplasm);GO:0005856(cytoskeleton);GO:0008270(zinc ion binding);GO:0016491(oxidoreductase activity)	00310(Lysine degradation);04510(Focal adhesion);04520(Adherens junction);04530(Tight junction);04670(Leukocyte transendothelial migration);04810(Regulation of actin cytoskeleton);05322(Systemic lupus erythematosus);05412(Arrhythmogenic right ventricular cardiomyopathy (ARVC))
ciRNA294	0	0	0	0	0	36	0	0	0	0	0	4.98492	chrNC_023660.1	12435103	12435415	-	1	ciRNA	-	XM_007975347.1	NIPSNAP1	mRNA	chrNC_023660.1:12435076-12435415	nipsnap homolog 1 (C. elegans)%2C transcript variant X1	NA	NA
ciRNA295	0	0	0	0	0	4	0	0	0	0	0	0.817757	chrNC_023660.1	32349300	32349511	+	1	ciRNA	-	XM_007976165.1	ZBED4	mRNA	chrNC_023660.1:32349299-32377346	zinc finger%2C BED-type containing 4%2C transcript variant X3	GO:0003677(DNA binding);GO:0005634(nucleus);GO:0005737(cytoplasm);GO:0046872(metal ion binding);GO:0046983(protein dimerization activity)	NA
ciRNA296	0	0	0	0	0	157	0	0	0	0	0	41.4912	chrNC_023643.1	56617610	56617773	+	1	ciRNA	-	XM_007963537.1	ROMO1	mRNA	chrNC_023643.1:56617609-56617783	reactive oxygen species modulator 1%2C transcript variant X2	GO:0001302(replicative cell aging);GO:0008284(positive regulation of cell proliferation);GO:0016021(integral to membrane);GO:0031966(mitochondrial membrane);GO:0034614(cellular response to reactive oxygen species);GO:2000379(positive regulation of reactive oxygen species metabolic process)	NA
ciRNA297	0	0	0	0	0	1	0	0	0	0	0	0.223408	chrNC_023643.1	58953970	58954163	-	1	ciRNA	-	XM_007964684.1	IFNAR2	mRNA	chrNC_023643.1:58942759-58954163	interferon (alpha%2C beta and omega) receptor 2%2C transcript variant X5	GO:0004905(type I interferon receptor activity);GO:0005615(extracellular space);GO:0005887(integral to plasma membrane);GO:0007259(JAK-STAT cascade);GO:0009615(response to virus);GO:0019901(protein kinase binding);GO:0019962(type I interferon binding);GO:0035455(response to interferon-alpha);GO:0060337(type I interferon-mediated signaling pathway);GO:0060338(regulation of type I interferon-mediat…	04060(Cytokine-cytokine receptor interaction);04620(Toll-like receptor signaling pathway);04630(Jak-STAT signaling pathway);04650(Natural killer cell mediated cytotoxicity)
ciRNA298	0	0	0	0	0	3	0	0	0	0	0	0.111226	chrNC_023643.1	63288563	63289731	+	1	ciRNA	-	XM_007965753.1	LTN1	mRNA	chrNC_023643.1:63288562-63289731	listerin E3 ubiquitin protein ligase 1%2C transcript variant X2	NA	NA
ciRNA299	0	0	0	0	0	1.33333	0	0	0	0	0	0.0232174	chrNC_023643.1	66674415	66676903	+	1	ciRNA	-	XM_007966263.1	MRPL39	mRNA	chrNC_023643.1:66674414-66676904	mitochondrial ribosomal protein L39%2C transcript variant X10	GO:0000166(nucleotide binding);GO:0005761(mitochondrial ribosome)	NA
ciRNA3	8	0	0	0	0	0	0.850884	0	0	0	0	0	chrNC_023651.1	9560934	9561208	-	1	ciRNA	-	XM_007964690.1	GLI2	mRNA	chrNC_023651.1:9498642-9561208	GLI family zinc finger 2%2C transcript variant X4	GO:0000122(negative regulation of transcription from RNA polymerase II promoter);GO:0001501(skeletal system development);GO:0001649(osteoblast differentiation);GO:0001701(in utero embryonic development);GO:0001822(kidney development);GO:0002076(osteoblast development);GO:0003682(chromatin binding);GO:0003700(sequence-specific DNA binding transcription factor activity);GO:0005515(protein binding);…	04340(Hedgehog signaling pathway);05200(Pathways in cancer);05217(Basal cell carcinoma)
ciRNA30	68	0	0	0	0	0	12.5091	0	0	0	0	0	chrNC_023666.1	21693686	21693844	-	1	ciRNA	-	XM_007988618.1	CD46	mRNA	chrNC_023666.1:21688885-21693844	CD46 molecule%2C complement regulatory protein%2C transcript variant X8	GO:0002079(inner acrosomal membrane);GO:0006958(complement activation, classical pathway);GO:0007338(single fertilization);GO:0016021(integral to membrane);GO:0044419(interspecies interaction between organisms);GO:0045087(innate immune response)	04610(Complement and coagulation cascades)
ciRNA300	0	0	0	0	0	3	0	0	0	0	0	0.442256	chrNC_023643.1	83303099	83303392	-	1	ciRNA	-	XM_007968212.1	HMGN1	mRNA	chrNC_023643.1:83303072-83303392	high mobility group nucleosome binding domain 1%2C transcript variant X1	GO:0000785(chromatin);GO:0003677(DNA binding);GO:0005634(nucleus);GO:0005737(cytoplasm);GO:0032786(positive regulation of transcription elongation, DNA-dependent)	NA
ciRNA301	0	0	0	0	0	202	0	0	0	0	0	17.5801	chrNC_023643.1	89009124	89009621	-	1	ciRNA	-	XM_007970442.1	LOC103220153	mRNA	chrNC_023643.1:89005391-89009621	protein IQ-DOMAIN 14-like%2C transcript variant X1	NA	NA
ciRNA302	0	0	0	0	0	16.25	0	0	0	0	0	0.456444	chrNC_023651.1	19172492	19174034	+	1	ciRNA	-	XM_007964807.1	CCNT2	mRNA	chrNC_023651.1:19172491-19174083	cyclin T2%2C transcript variant X3	GO:0000079(regulation of cyclin-dependent protein kinase activity);GO:0005654(nucleoplasm);GO:0006355(regulation of transcription, DNA-dependent);GO:0006368(transcription elongation from RNA polymerase II promoter);GO:0007049(cell cycle);GO:0016032(viral reproduction);GO:0019901(protein kinase binding);GO:0044419(interspecies interaction between organisms);GO:0051301(cell division)	00230(Purine metabolism);00310(Lysine degradation)
ciRNA303	0	0	0	0	0	11	0	0	0	0	0	0.360357	chrNC_023651.1	44608348	44609670	+	1	ciRNA	-	XM_007965062.1	TANC1	mRNA	chrNC_023651.1:44608347-44609670	tetratricopeptide repeat%2C ankyrin repeat and coiled-coil containing 1%2C transcript variant X13	GO:0005488(binding);GO:0005886(plasma membrane);GO:0014069(postsynaptic density);GO:0030054(cell junction);GO:0045211(postsynaptic membrane)	NA
ciRNA304	0	0	0	0	0	2.66667	0	0	0	0	0	0.0170266	chrNC_023651.1	88909913	88916700	+	1	ciRNA	-	XM_007965907.1	NBEAL1	mRNA	chrNC_023651.1:88909912-88916701	neurobeachin-like 1%2C transcript variant X5	GO:0005488(binding)	NA
ciRNA305	0	0	0	0	0	4.75	0	0	0	0	0	0.0992146	chrNC_023651.1	108843163	108845237	+	1	ciRNA	-	XM_007966443.1	ACSL3	mRNA	chrNC_023651.1:108843162-108845246	acyl-CoA synthetase long-chain family member 3	GO:0004467(long-chain fatty acid-CoA ligase activity);GO:0005524(ATP binding);GO:0005741(mitochondrial outer membrane);GO:0005778(peroxisomal membrane);GO:0005789(endoplasmic reticulum membrane);GO:0005792(microsome);GO:0006631(fatty acid metabolic process);GO:0016021(integral to membrane)	00071(Fatty acid metabolism);03320(PPAR signaling pathway);04146(Peroxisome);04920(Adipocytokine signaling pathway)
ciRNA306	0	0	0	0	0	15	0	0	0	0	0	1.24068	chrNC_023653.1	740459	740982	+	1	ciRNA	-	XM_008005443.1	NSMF	mRNA	chrNC_023653.1:740458-741008	NMDA receptor synaptonuclear signaling and neuronal migration factor%2C transcript variant X11	NA	NA
ciRNA307	0	0	0	0	0	31.5	0	0	0	0	0	0.4106	chrNC_023653.1	1680353	1683677	+	1	ciRNA	-	XM_008005608.1	NOTCH1	mRNA	chrNC_023653.1:1680352-1683677	notch 1%2C transcript variant X2	GO:0000122(negative regulation of transcription from RNA polymerase II promoter);GO:0001047(core promoter binding);GO:0002193(MAML1-RBP-Jkappa- ICN1 complex);GO:0003180(aortic valve morphogenesis);GO:0004872(receptor activity);GO:0005509(calcium ion binding);GO:0005515(protein binding);GO:0005576(extracellular region);GO:0005654(nucleoplasm);GO:0005788(endoplasmic reticulum lumen);GO:0005796(Golg…	04320(Dorso-ventral axis formation);04330(Notch signaling pathway)
ciRNA308	0	0	0	0	0	7.5	0	0	0	0	0	0.248706	chrNC_023653.1	1702283	1703589	+	1	ciRNA	-	XM_008005608.1	NOTCH1	mRNA	chrNC_023653.1:1702282-1703589	notch 1%2C transcript variant X2	GO:0000122(negative regulation of transcription from RNA polymerase II promoter);GO:0001047(core promoter binding);GO:0002193(MAML1-RBP-Jkappa- ICN1 complex);GO:0003180(aortic valve morphogenesis);GO:0004872(receptor activity);GO:0005509(calcium ion binding);GO:0005515(protein binding);GO:0005576(extracellular region);GO:0005654(nucleoplasm);GO:0005788(endoplasmic reticulum lumen);GO:0005796(Golg…	04320(Dorso-ventral axis formation);04330(Notch signaling pathway)
ciRNA309	0	0	0	0	0	1	0	0	0	0	0	0.217795	chrNC_023653.1	4367839	4368037	+	1	ciRNA	-	XM_008005745.1	VAV2	mRNA	chrNC_023653.1:4367838-4369417	vav 2 guanine nucleotide exchange factor%2C transcript variant X7	NA	04062(Chemokine signaling pathway);04510(Focal adhesion);04650(Natural killer cell mediated cytotoxicity);04660(T cell receptor signaling pathway);04662(B cell receptor signaling pathway);04664(Fc epsilon RI signaling pathway);04666(Fc gamma R-mediated phagocytosis);04670(Leukocyte transendothelial migration);04810(Regulation of actin cytoskeleton)
ciRNA31	13	0	0	0	0	0	2.19791	0	0	0	0	0	chrNC_023665.1	51701062	51701234	+	1	ciRNA	-	XM_007987273.1	ISCA2	mRNA	chrNC_023665.1:51701061-51701262	iron-sulfur cluster assembly 2%2C transcript variant X2	GO:0005198(structural molecule activity);GO:0005739(mitochondrion);GO:0016226(iron-sulfur cluster assembly);GO:0046872(metal ion binding);GO:0051536(iron-sulfur cluster binding)	NA
ciRNA310	0	0	0	0	0	2	0	0	0	0	0	0.295844	chrNC_023653.1	9168595	9168887	-	1	ciRNA	-	XM_008005999.1	NUP188	mRNA	chrNC_023653.1:9168558-9168887	nucleoporin 188kDa%2C transcript variant X1	GO:0005643(nuclear pore);GO:0005975(carbohydrate metabolic process);GO:0010827(regulation of glucose transport);GO:0015031(protein transport);GO:0015758(glucose transport);GO:0016032(viral reproduction);GO:0051028(mRNA transport);GO:0055085(transmembrane transport)	NA
ciRNA311	0	0	0	0	0	10	0	0	0	0	0	0.450064	chrNC_023653.1	12924010	12924972	+	1	ciRNA	-	XM_008006256.1	HSPA5	mRNA	chrNC_023653.1:12924009-12924972	heat shock 70kDa protein 5 (glucose-regulated protein%2C 78kDa)	GO:0002576(platelet degranulation);GO:0005509(calcium ion binding);GO:0005524(ATP binding);GO:0005634(nucleus);GO:0005788(endoplasmic reticulum lumen);GO:0005793(endoplasmic reticulum-Golgi intermediate compartment);GO:0006916(anti-apoptosis);GO:0009986(cell surface);GO:0016887(ATPase activity);GO:0019904(protein domain specific binding);GO:0030168(platelet activation);GO:0030176(integral to endo…	03060(Protein export);05020(Prion diseases)
ciRNA312	0	0	0	0	0	1	0	0	0	0	0	0.0772569	chrNC_023653.1	28188385	28188945	+	1	ciRNA	-	XM_007968435.1	KIAA0368	mRNA	chrNC_023653.1:28188384-28188946	KIAA0368 ortholog%2C transcript variant X2	GO:0000502(proteasome complex);GO:0005488(binding);GO:0005634(nucleus);GO:0005769(early endosome);GO:0005771(multivesicular body);GO:0005783(endoplasmic reticulum);GO:0005793(endoplasmic reticulum-Golgi intermediate compartment);GO:0005813(centrosome);GO:0030134(ER to Golgi transport vesicle);GO:0030139(endocytic vesicle);GO:0030433(ER-associated protein catabolic process)	NA
ciRNA313	0	0	0	0	0	17	0	0	0	0	0	0.832541	chrNC_023653.1	47107631	47108515	+	1	ciRNA	-	XM_007969006.1	B4GALT1	mRNA	chrNC_023653.1:47107630-47137230	UDP-Gal:betaGlcNAc beta 1%2C4- galactosyltransferase%2C polypeptide 1%2C transcript variant X1	NA	00052(Galactose metabolism);00510(N-Glycan biosynthesis);00533(Glycosaminoglycan biosynthesis - keratan sulfate);00601(Glycosphingolipid biosynthesis - lacto and neolacto series)
ciRNA314	0	0	0	0	0	15	0	0	0	0	0	3.96413	chrNC_023654.1	10286972	10287135	-	1	ciRNA	-	XM_008006520.1	SYNCRIP	mRNA	chrNC_023654.1:10285221-10287135	synaptotagmin binding%2C cytoplasmic RNA interacting protein%2C transcript variant X8	NA	04320(Dorso-ventral axis formation);04622(RIG-I-like receptor signaling pathway)
ciRNA315	0	0	0	0	0	3	0	0	0	0	0	0.616224	chrNC_023647.1	5432995	5433205	-	1	ciRNA	-	XM_007994938.1	DUS3L	mRNA	chrNC_023647.1:5432977-5433205	dihydrouridine synthase 3-like (S. cerevisiae)	GO:0003676(nucleic acid binding);GO:0008033(tRNA processing);GO:0008270(zinc ion binding);GO:0017150(tRNA dihydrouridine synthase activity);GO:0050660(flavin adenine dinucleotide binding)	NA
ciRNA316	0	0	0	0	0	17	0	0	0	0	0	1.90881	chrNC_023647.1	9685036	9685421	+	1	ciRNA	-	XM_007995246.1	ILF3	mRNA	chrNC_023647.1:9685035-9685455	interleukin enhancer binding factor 3%2C 90kDa%2C transcript variant X1	NA	NA
ciRNA317	0	0	0	0	0	1	0	0	0	0	0	0.21456	chrNC_023647.1	13035194	13035395	+	1	ciRNA	-	XM_007995520.1	CD97	mRNA	chrNC_023647.1:13035193-13035395	CD97 molecule%2C transcript variant X8	GO:0004930(G-protein coupled receptor activity);GO:0005509(calcium ion binding);GO:0005615(extracellular space);GO:0005887(integral to plasma membrane);GO:0006928(cellular component movement);GO:0006954(inflammatory response);GO:0006955(immune response);GO:0007155(cell adhesion);GO:0007218(neuropeptide signaling pathway);GO:0007267(cell-cell signaling)	NA
ciRNA318	0	0	0	0	0	1	0	0	0	0	0	0.103687	chrNC_023647.1	18112876	18113293	-	1	ciRNA	-	XM_007995899.1	ATP13A1	mRNA	chrNC_023647.1:18112875-18113293	ATPase type 13A1%2C transcript variant X3	GO:0005524(ATP binding);GO:0006754(ATP biosynthetic process);GO:0006812(cation transport);GO:0015662(ATPase activity, coupled to transmembrane movement of ions, phosphorylative mechanism);GO:0016021(integral to membrane);GO:0046872(metal ion binding)	NA
ciRNA319	0	0	0	0	0	25	0	0	0	0	0	6.64741	chrNC_023647.1	47987276	47987438	+	1	ciRNA	-	XM_007998157.1	RPL28	mRNA	chrNC_023647.1:47987275-47987654	ribosomal protein L28	GO:0003723(RNA binding);GO:0003735(structural constituent of ribosome);GO:0005515(protein binding);GO:0006414(translational elongation);GO:0006415(translational termination);GO:0016071(mRNA metabolic process);GO:0019083(viral transcription);GO:0022625(cytosolic large ribosomal subunit);GO:0031018(endocrine pancreas development)	03010(Ribosome)
ciRNA32	2.5	0	0	0	0	0	0.427619	0	0	0	0	0	chrNC_023665.1	68008365	68008535	-	1	ciRNA	-	XM_007987571.1	NRDE2	mRNA	chrNC_023665.1:68006708-68008535	NRDE-2%2C necessary for RNA interference%2C domain containing	GO:0005488(binding)	NA
ciRNA320	0	0	0	0	0	5	0	0	0	0	0	0.555655	chrNC_023671.1	61179150	61179539	+	1	ciRNA	-	XM_007992033.1	TAF1	mRNA	chrNC_023671.1:61179149-61179561	TAF1 RNA polymerase II%2C TATA box binding protein (TBP)-associated factor%2C 250kDa	NA	03022(Basal transcription factors)
ciRNA321	0	0	0	0	0	347.5	0	0	0	0	0	3.9823	chrNC_023671.1	128793088	128796869	+	1	ciRNA	-	XM_007993161.1	IKBKG	mRNA	chrNC_023671.1:128793087-128796902	inhibitor of kappa light polypeptide gene enhancer in B-cells%2C kinase gamma%2C transcript variant X8	GO:0000187(activation of MAPK activity);GO:0002755(MyD88-dependent toll-like receptor signaling pathway);GO:0002756(MyD88-independent toll-like receptor signaling pathway);GO:0004871(signal transducer activity);GO:0005634(nucleus);GO:0005829(cytosol);GO:0006351(transcription, DNA-dependent);GO:0006917(induction of apoptosis);GO:0006974(response to DNA damage stimulus);GO:0007254(JNK cascade);GO:0…	04010(MAPK signaling pathway);04062(Chemokine signaling pathway);04210(Apoptosis);04620(Toll-like receptor signaling pathway);04621(NOD-like receptor signaling pathway);04622(RIG-I-like receptor signaling pathway);04623(Cytosolic DNA-sensing pathway);04660(T cell receptor signaling pathway);04662(B cell receptor signaling pathway);04920(Adipocytokine signaling pathway);05120(Epithelial cell signa…
ciRNA322	0	0	0	0	0	350.5	0	0	0	0	0	4.0082	chrNC_023671.1	128793088	128796877	+	1	ciRNA	-	XM_007993161.1	IKBKG	mRNA	chrNC_023671.1:128793087-128796902	inhibitor of kappa light polypeptide gene enhancer in B-cells%2C kinase gamma%2C transcript variant X8	GO:0000187(activation of MAPK activity);GO:0002755(MyD88-dependent toll-like receptor signaling pathway);GO:0002756(MyD88-independent toll-like receptor signaling pathway);GO:0004871(signal transducer activity);GO:0005634(nucleus);GO:0005829(cytosol);GO:0006351(transcription, DNA-dependent);GO:0006917(induction of apoptosis);GO:0006974(response to DNA damage stimulus);GO:0007254(JNK cascade);GO:0…	04010(MAPK signaling pathway);04062(Chemokine signaling pathway);04210(Apoptosis);04620(Toll-like receptor signaling pathway);04621(NOD-like receptor signaling pathway);04622(RIG-I-like receptor signaling pathway);04623(Cytosolic DNA-sensing pathway);04660(T cell receptor signaling pathway);04662(B cell receptor signaling pathway);04920(Adipocytokine signaling pathway);05120(Epithelial cell signa…
ciRNA323	0	0	0	0	0	20	0	0	0	0	0	3.85254	chrNC_023664.1	79383451	79383675	+	1	ciRNA	-	XM_008015422.1	RGS14	mRNA	chrNC_023664.1:79383450-79383691	regulator of G-protein signaling 14%2C transcript variant X2	GO:0000922(spindle pole);GO:0005057(receptor signaling protein activity);GO:0005092(GDP-dissociation inhibitor activity);GO:0005096(GTPase activator activity);GO:0005813(centrosome);GO:0005874(microtubule);GO:0005886(plasma membrane);GO:0006913(nucleocytoplasmic transport);GO:0006979(response to oxidative stress);GO:0007051(spindle organization);GO:0007059(chromosome segregation);GO:0007616(long-…	NA
ciRNA324	0	0	0	0	0	8.75	0	0	0	0	0	1.78045	chrNC_023664.1	81528521	81528733	-	1	ciRNA	-	XM_008015532.1	MGAT4B	mRNA	chrNC_023664.1:81528402-81528733	mannosyl (alpha-1%2C3-)-glycoprotein beta-1%2C4-N-acetylglucosaminyltransferase%2C isozyme B	GO:0000139(Golgi membrane);GO:0006491(N-glycan processing);GO:0008454(alpha-1,3-mannosylglycoprotein 4-beta-N-acetylglucosaminyltransferase activity);GO:0016021(integral to membrane);GO:0018279(protein N-linked glycosylation via asparagine);GO:0043687(post-translational protein modification);GO:0046872(metal ion binding)	00510(N-Glycan biosynthesis)
ciRNA325	0	0	0	0	0	43.6667	0	0	0	0	0	2.08892	chrNC_023664.1	81569268	81570173	+	1	ciRNA	-	XM_008015530.1	SQSTM1	mRNA	chrNC_023664.1:81569267-81570177	sequestosome 1%2C transcript variant X2	GO:0005080(protein kinase C binding);GO:0005654(nucleoplasm);GO:0005770(late endosome);GO:0005829(cytosol);GO:0006511(ubiquitin-dependent protein catabolic process);GO:0006915(apoptosis);GO:0006916(anti-apoptosis);GO:0008104(protein localization);GO:0008270(zinc ion binding);GO:0008624(induction of apoptosis by extracellular signals);GO:0016197(endosome transport);GO:0016236(macroautophagy);GO:00…	NA
ciRNA326	0	0	0	0	0	18	0	0	0	0	0	4.72812	chrNC_023664.1	82567058	82567222	-	1	ciRNA	-	XM_008015582.1	ZFP62	mRNA	chrNC_023664.1:82564466-82567222	ZFP62 zinc finger protein%2C transcript variant X5	GO:0003676(nucleic acid binding);GO:0005634(nucleus);GO:0006351(transcription, DNA-dependent);GO:0006355(regulation of transcription, DNA-dependent);GO:0008270(zinc ion binding)	NA
ciRNA327	0	0	0	0	0	8.58333	0	0	0	0	0	2.0218	chrNC_023645.1	314756	314939	+	1	ciRNA	-	XM_007961065.1	AHRR	mRNA	chrNC_023645.1:314755-315773	aryl-hydrocarbon receptor repressor%2C transcript variant X12	GO:0003677(DNA binding);GO:0004871(signal transducer activity);GO:0005634(nucleus);GO:0005737(cytoplasm);GO:0006351(transcription, DNA-dependent);GO:0006355(regulation of transcription, DNA-dependent)	NA
ciRNA328	0	0	0	0	0	9	0	0	0	0	0	1.83132	chrNC_023645.1	31722829	31723041	-	1	ciRNA	-	XM_007961298.1	ZFR	mRNA	chrNC_023645.1:31722750-31723041	zinc finger RNA binding protein%2C transcript variant X1	GO:0003677(DNA binding);GO:0003723(RNA binding);GO:0005634(nucleus);GO:0005694(chromosome);GO:0005737(cytoplasm);GO:0007275(multicellular organismal development);GO:0008270(zinc ion binding)	05110(Vibrio cholerae infection)
ciRNA329	0	0	0	0	0	13	0	0	0	0	0	0.530541	chrNC_023656.1	36405285	36406346	+	1	ciRNA	-	XM_008008662.1	DHX36	mRNA	chrNC_023656.1:36405284-36406346	DEAH (Asp-Glu-Ala-His) box polypeptide 36%2C transcript variant X1	GO:0003676(nucleic acid binding);GO:0005515(protein binding);GO:0005524(ATP binding);GO:0005634(nucleus);GO:0005737(cytoplasm);GO:0008026(ATP-dependent helicase activity)	00230(Purine metabolism)
ciRNA33	65	0	0	0	0	0	2.77546	0	0	0	0	0	chrNC_023667.1	8847465	8848149	-	1	ciRNA	-	XM_008015882.1	CLK3	mRNA	chrNC_023667.1:8847464-8848149	CDC-like kinase 3%2C transcript variant X3	GO:0001669(acrosomal vesicle);GO:0004674(protein serine/threonine kinase activity);GO:0004712(protein serine/threonine/tyrosine kinase activity);GO:0004713(protein tyrosine kinase activity);GO:0005524(ATP binding);GO:0005634(nucleus)	NA
ciRNA330	0	0	0	0	0	3	0	0	0	0	0	0.414087	chrNC_023650.1	29146895	29147208	-	1	ciRNA	-	XM_008002671.1	LOC103238065	mRNA	chrNC_023650.1:29146852-29147208	supervillin-like	GO:0002102(podosome);GO:0005634(nucleus);GO:0005886(plasma membrane);GO:0007010(cytoskeleton organization);GO:0007519(skeletal muscle tissue development);GO:0030054(cell junction);GO:0043034(costamere);GO:0051015(actin filament binding);GO:0071437(invadopodium)	NA
ciRNA331	0	0	0	0	0	1.5	0	0	0	0	0	0.30238	chrNC_023650.1	32212260	32212474	-	1	ciRNA	-	XM_008002752.1	ITGB1	mRNA	chrNC_023650.1:32212257-32212474	integrin%2C beta 1 (fibronectin receptor%2C beta polypeptide%2C antigen CD29 includes MDF2%2C MSK12)	NA	04145(Phagosome);04360(Axon guidance);04510(Focal adhesion);04512(ECM-receptor interaction);04514(Cell adhesion molecules (CAMs);04670(Leukocyte transendothelial migration);04810(Regulation of actin cytoskeleton);05100(Bacterial invasion of epithelial cells);05130(Pathogenic Escherichia coli infection);05131(Shigellosis);05140(Leishmaniasis);05200(Pathways in cancer);05222(Small cell lung cancer)…
ciRNA332	0	0	0	0	0	10	0	0	0	0	0	2.81436	chrNC_023650.1	39071441	39071594	-	1	ciRNA	-	XM_007962456.1	HNRNPF	mRNA	chrNC_023650.1:39071041-39071594	heterogeneous nuclear ribonucleoprotein F%2C transcript variant X4	GO:0000166(nucleotide binding);GO:0000398(nuclear mRNA splicing, via spliceosome);GO:0003727(single-stranded RNA binding);GO:0005654(nucleoplasm);GO:0005737(cytoplasm);GO:0030530(heterogeneous nuclear ribonucleoprotein complex);GO:0043484(regulation of RNA splicing);GO:0071013(catalytic step 2 spliceosome)	05130(Pathogenic Escherichia coli infection)
ciRNA333	0	0	0	0	0	1	0	0	0	0	0	0.242129	chrNC_023650.1	41377426	41377604	+	1	ciRNA	-	XM_007962520.1	LOC103215806	mRNA	chrNC_023650.1:41377425-41377794	arf-GAP with GTPase%2C ANK repeat and PH domain-containing protein 5-like	GO:0008060(ARF GTPase activator activity);GO:0008270(zinc ion binding);GO:0032312(regulation of ARF GTPase activity)	04144(Endocytosis)
ciRNA334	0	0	0	0	0	4	0	0	0	0	0	0.131836	chrNC_023652.1	11805252	11806566	+	1	ciRNA	-	XM_007967682.1	ETV6	mRNA	chrNC_023652.1:11805251-11806589	ets variant 6%2C transcript variant X3	GO:0003700(sequence-specific DNA binding transcription factor activity);GO:0005730(nucleolus);GO:0005737(cytoplasm);GO:0019904(protein domain specific binding);GO:0043565(sequence-specific DNA binding)	04013(MAPK signaling pathway - fly);04320(Dorso-ventral axis formation)
ciRNA335	0	0	0	0	0	9	0	0	0	0	0	0.0522532	chrNC_023659.1	3567232	3574696	+	1	ciRNA	-	XM_008013752.1	ZNF516	mRNA	chrNC_023659.1:3567231-3574803	zinc finger protein 516%2C transcript variant X5	GO:0003677(DNA binding);GO:0005634(nucleus);GO:0006351(transcription, DNA-dependent);GO:0006355(regulation of transcription, DNA-dependent);GO:0008270(zinc ion binding)	NA
ciRNA336	0	0	0	0	0	12	0	0	0	0	0	2.69478	chrNC_023659.1	59635945	59636137	-	1	ciRNA	-	XM_007974489.1	THOC1	mRNA	chrNC_023659.1:59635940-59636137	THO complex 1	GO:0000445(THO complex part of transcription export complex);GO:0003677(DNA binding);GO:0003723(RNA binding);GO:0005515(protein binding);GO:0005737(cytoplasm);GO:0006351(transcription, DNA-dependent);GO:0006397(mRNA processing);GO:0006915(apoptosis);GO:0007165(signal transduction);GO:0008380(RNA splicing);GO:0016363(nuclear matrix);GO:0016607(nuclear speck);GO:0032784(regulation of transcription …	NA
ciRNA337	0	0	0	0	0	3	0	0	0	0	0	0.164587	chrNC_023666.1	9601042	9601831	+	1	ciRNA	-	XM_007988405.1	EPRS	mRNA	chrNC_023666.1:9601041-9601831	glutamyl-prolyl-tRNA synthetase%2C transcript variant X3	NA	00860(Porphyrin and chlorophyll metabolism);00970(Aminoacyl-tRNA biosynthesis)
ciRNA338	0	0	0	0	0	16	0	0	0	0	0	0.638543	chrNC_023666.1	16540211	16541296	+	1	ciRNA	-	XM_007988484.1	ANGEL2	mRNA	chrNC_023666.1:16540210-16542005	angel homolog 2 (Drosophila)%2C transcript variant X6	NA	NA
ciRNA339	0	0	0	0	0	2	0	0	0	0	0	0.0389408	chrNC_023666.1	26633790	26636015	+	1	ciRNA	-	XM_007988917.1	KDM5B	mRNA	chrNC_023666.1:26633789-26636017	lysine (K)-specific demethylase 5B	GO:0003677(DNA binding);GO:0003700(sequence-specific DNA binding transcription factor activity);GO:0003714(transcription corepressor activity);GO:0005515(protein binding);GO:0005730(nucleolus);GO:0008270(zinc ion binding);GO:0016702(oxidoreductase activity, acting on single donors with incorporation of molecular oxygen, incorporation of two atoms of oxygen);GO:0016706(oxidoreductase activity, act…	NA
ciRNA34	32	0	0	0	0	0	6.19849	0	0	0	0	0	chrNC_023661.1	7123761	7123911	+	1	ciRNA	-	XM_007976719.1	MRPL24	mRNA	chrNC_023661.1:7123760-7126047	mitochondrial ribosomal protein L24%2C transcript variant X2	NA	NA
ciRNA340	0	0	0	0	0	25	0	0	0	0	0	5.364	chrNC_023665.1	12214354	12214555	-	1	ciRNA	-	XM_007986484.1	NFKBIA	mRNA	chrNC_023665.1:12213936-12214555	nuclear factor of kappa light polypeptide gene enhancer in B-cells inhibitor%2C alpha	GO:0002755(MyD88-dependent toll-like receptor signaling pathway);GO:0002756(MyD88-independent toll-like receptor signaling pathway);GO:0005634(nucleus);GO:0005829(cytosol);GO:0005886(plasma membrane);GO:0006915(apoptosis);GO:0006916(anti-apoptosis);GO:0007253(cytoplasmic sequestering of NF-kappaB);GO:0008063(Toll signaling pathway);GO:0008139(nuclear localization sequence binding);GO:0010745(nega…	04062(Chemokine signaling pathway);04210(Apoptosis);04620(Toll-like receptor signaling pathway);04621(NOD-like receptor signaling pathway);04622(RIG-I-like receptor signaling pathway);04623(Cytosolic DNA-sensing pathway);04660(T cell receptor signaling pathway);04662(B cell receptor signaling pathway);04722(Neurotrophin signaling pathway);04920(Adipocytokine signaling pathway);05120(Epithelial ce…
ciRNA341	0	0	0	0	0	2	0	0	0	0	0	0.335978	chrNC_023665.1	81308596	81308853	+	1	ciRNA	-	XM_007987939.1	EIF5	mRNA	chrNC_023665.1:81308595-81308853	eukaryotic translation initiation factor 5%2C transcript variant X2	GO:0003743(translation initiation factor activity);GO:0005525(GTP binding);GO:0016070(RNA metabolic process)	NA
ciRNA342	0	0	0	0	0	63	0	0	0	0	0	7.69152	chrNC_023665.1	81611499	81611853	+	1	ciRNA	-	XM_007988124.1	LOC103229927	mRNA	chrNC_023665.1:81611498-81617026	kinesin light chain 1	NA	NA
ciRNA343	0	0	0	0	0	42	0	0	0	0	0	0.926847	chrNC_023648.1	56551737	56553700	+	1	ciRNA	-	XM_007999489.1	RPL34	mRNA	chrNC_023648.1:56551736-56553700	ribosomal protein L34%2C transcript variant X1	GO:0003723(RNA binding);GO:0003735(structural constituent of ribosome);GO:0006414(translational elongation);GO:0006415(translational termination);GO:0016071(mRNA metabolic process);GO:0019083(viral transcription);GO:0022625(cytosolic large ribosomal subunit);GO:0031018(endocrine pancreas development)	03010(Ribosome)
ciRNA344	0	0	0	0	0	4.5	0	0	0	0	0	0.126236	chrNC_023648.1	70194794	70196338	+	1	ciRNA	-	XM_007999738.1	SPATA5	mRNA	chrNC_023648.1:70194793-70199007	spermatogenesis associated 5%2C transcript variant X10	GO:0005524(ATP binding);GO:0005739(mitochondrion);GO:0007275(multicellular organismal development);GO:0007283(spermatogenesis);GO:0017111(nucleoside-triphosphatase activity);GO:0030154(cell differentiation)	00230(Purine metabolism)
ciRNA345	0	0	0	0	0	41	0	0	0	0	0	3.26052	chrNC_023667.1	18170432	18170976	+	1	ciRNA	-	XM_008016245.1	IGDCC4	mRNA	chrNC_023667.1:18170431-18171122	immunoglobulin superfamily%2C DCC subclass%2C member 4%2C transcript variant X2	GO:0005886(plasma membrane);GO:0016021(integral to membrane)	04360(Axon guidance);04514(Cell adhesion molecules (CAMs);04514(Cell adhesion molecules (CAMs));04520(Adherens junction);04910(Insulin signaling pathway);05200(Pathways in cancer);05210(Colorectal cancer)
ciRNA346	0	0	0	0	0	3	0	0	0	0	0	0.158372	chrNC_023667.1	42749224	42750044	-	1	ciRNA	-	XM_008017068.1	PAK6	mRNA	chrNC_023667.1:42749198-42750044	p21 protein (Cdc42/Rac)-activated kinase 6%2C transcript variant X5	GO:0004674(protein serine/threonine kinase activity);GO:0005524(ATP binding)	04012(ErbB signaling pathway);04360(Axon guidance);04510(Focal adhesion);04660(T cell receptor signaling pathway);04810(Regulation of actin cytoskeleton);05211(Renal cell carcinoma)
ciRNA347	0	0	0	0	0	7	0	0	0	0	0	1.80588	chrNC_023661.1	9879427	9879594	+	1	ciRNA	-	XM_007977041.1	DENND4B	mRNA	chrNC_023661.1:9879426-9879616	DENN/MADD domain containing 4B%2C transcript variant X6	NA	NA
ciRNA348	0	0	0	0	0	6	0	0	0	0	0	0.660017	chrNC_023661.1	12919238	12919631	-	1	ciRNA	-	XM_007977302.1	POLR3C	mRNA	chrNC_023661.1:12918380-12919631	polymerase (RNA) III (DNA directed) polypeptide C (62kD)%2C transcript variant X5	GO:0003677(DNA binding);GO:0003899(DNA-directed RNA polymerase activity);GO:0005666(DNA-directed RNA polymerase III complex);GO:0006359(regulation of transcription from RNA polymerase III promoter);GO:0009615(response to virus);GO:0032728(positive regulation of interferon-beta production);GO:0045087(innate immune response);GO:0045089(positive regulation of innate immune response)	00230(Purine metabolism);00240(Pyrimidine metabolism);03020(RNA polymerase);04623(Cytosolic DNA-sensing pathway)
ciRNA349	0	0	0	0	0	3	0	0	0	0	0	1.07457	chrNC_023661.1	119798021	119798141	-	1	ciRNA	-	XM_007980524.1	MFN2	mRNA	chrNC_023661.1:119797996-119798141	mitofusin 2%2C transcript variant X4	GO:0003924(GTPase activity);GO:0005525(GTP binding);GO:0005829(cytosol);GO:0006626(protein targeting to mitochondrion);GO:0007006(mitochondrial membrane organization);GO:0007596(blood coagulation);GO:0008053(mitochondrial fusion);GO:0016021(integral to membrane);GO:0031306(intrinsic to mitochondrial outer membrane);GO:0031625(ubiquitin protein ligase binding);GO:0046580(negative regulation of Ras…	NA
ciRNA35	57	0	0	0	0	0	1.27657	0	0	0	0	0	chrNC_023661.1	7961489	7962794	+	1	ciRNA	-	XR_493919.1	KIAA0907	mRNA	chrNC_023661.1:7961488-7963039	KIAA0907 ortholog%2C transcript variant X2	NA	04810(Regulation of actin cytoskeleton)
ciRNA350	0	0	0	0	0	9.10119	0	0	0	0	0	0.172402	chrNC_023661.1	129728563	129730850	+	1	ciRNA	-	XM_007980949.1	GNB1	mRNA	chrNC_023661.1:129728562-129730850	guanine nucleotide binding protein (G protein)%2C beta polypeptide 1%2C transcript variant X2	GO:0004871(signal transducer activity)	04062(Chemokine signaling pathway);04742(Taste transduction);04744(Phototransduction)
ciRNA351	0	0	0	0	0	47.75	0	0	0	0	0	5.84615	chrNC_023658.1	1628075	1628428	+	1	ciRNA	-	XM_008013483.1	EEF1A1	mRNA	chrNC_023658.1:1628074-1628428	eukaryotic translation elongation factor 1 alpha 1%2C transcript variant X2	GO:0003746(translation elongation factor activity);GO:0003924(GTPase activity);GO:0005525(GTP binding)	NA
ciRNA352	0	0	0	0	0	1.33333	0	0	0	0	0	0.0422737	chrNC_023658.1	14957878	14959244	+	1	ciRNA	-	XM_008013654.1	DST	mRNA	chrNC_023658.1:14957877-14959244	dystonin%2C transcript variant X9	NA	NA
ciRNA353	0	0	0	0	0	33	0	0	0	0	0	0.504144	chrNC_023658.1	28489944	28492780	+	1	ciRNA	-	XM_007972433.1	MRPS18A	mRNA	chrNC_023658.1:28489943-28492811	mitochondrial ribosomal protein S18A%2C transcript variant X2	GO:0003735(structural constituent of ribosome);GO:0005763(mitochondrial small ribosomal subunit);GO:0006412(translation)	NA
ciRNA354	0	0	0	0	0	47	0	0	0	0	0	0.719291	chrNC_023658.1	35167069	35169900	+	1	ciRNA	-	XM_007972757.1	MTCH1	mRNA	chrNC_023658.1:35167068-35169923	mitochondrial carrier 1%2C transcript variant X2	NA	NA
ciRNA355	0	0	0	0	0	1	0	0	0	0	0	0.224565	chrNC_023658.1	39912194	39912386	+	1	ciRNA	-	XM_007973026.1	ATF6B	mRNA	chrNC_023658.1:39912193-39912414	activating transcription factor 6 beta%2C transcript variant X3	NA	NA
ciRNA356	0	0	0	0	0	9	0	0	0	0	0	0.980076	chrNC_023658.1	40335163	40335560	+	1	ciRNA	-	XM_007973116.1	ABHD16A	mRNA	chrNC_023658.1:40335162-40335581	abhydrolase domain containing 16A%2C transcript variant X3	GO:0016021(integral to membrane);GO:0016787(hydrolase activity)	NA
ciRNA357	0	0	0	0	0	71	0	0	0	0	0	0.500524	chrNC_023658.1	46026587	46032734	+	1	ciRNA	-	XM_007973924.1	LOC103222373	mRNA	chrNC_023658.1:46026586-46054957	uncharacterized LOC103222373	GO:0000786(nucleosome);GO:0003677(DNA binding);GO:0005515(protein binding);GO:0006334(nucleosome assembly)	05322(Systemic lupus erythematosus)
ciRNA358	0	0	0	0	0	11	0	0	0	0	0	1.75923	chrNC_023668.1	46944505	46944775	+	1	ciRNA	-	XM_008018133.1	LETM1	mRNA	chrNC_023668.1:46944504-46947572	leucine zipper-EF-hand containing transmembrane protein 1%2C transcript variant X4	GO:0005509(calcium ion binding);GO:0005515(protein binding);GO:0005743(mitochondrial inner membrane);GO:0016021(integral to membrane);GO:0042407(cristae formation)	04530(Tight junction);05416(Viral myocarditis)
ciRNA359	0	0	0	0	0	7	0	0	0	0	0	1.1492	chrNC_023649.1	138155988	138156251	-	1	ciRNA	-	XM_008001864.1	PLEC	mRNA	chrNC_023649.1:138148605-138156251	plectin%2C transcript variant X13	NA	NA
ciRNA36	368.333	0	0	0	0	0	1.88677	0	0	0	0	0	chrNC_023661.1	39031669	39037378	+	1	ciRNA	-	XM_007977903.1	ARHGAP29	mRNA	chrNC_023661.1:39031668-39037419	Rho GTPase activating protein 29%2C transcript variant X3	GO:0005100(Rho GTPase activator activity);GO:0005829(cytosol);GO:0007266(Rho protein signal transduction);GO:0046872(metal ion binding)	04530(Tight junction);05200(Pathways in cancer);05220(Chronic myeloid leukemia);05416(Viral myocarditis)
ciRNA360	0	0	0	0	0	8	0	0	0	0	0	1.14811	chrNC_023662.1	50632732	50633033	-	1	ciRNA	-	XM_007982077.1	MIOS	mRNA	chrNC_023662.1:50632708-50633033	missing oocyte%2C meiosis regulator%2C homolog (Drosophila)%2C transcript variant X5	NA	NA
ciRNA361	0	0	0	0	0	2	0	0	0	0	0	0.333393	chrNC_023662.1	119193106	119193365	+	1	ciRNA	-	XM_007983462.1	NOS3	mRNA	chrNC_023662.1:119193105-119193411	nitric oxide synthase 3 (endothelial cell)%2C transcript variant X1	NA	00330(Arginine and proline metabolism)
ciRNA362	0	0	0	0	0	12	0	0	0	0	0	1.9927	chrNC_023642.1	7421219	7421479	-	1	ciRNA	-	XM_007971969.1	LOC103220516	mRNA	chrNC_023642.1:7421218-7421479	CAAX prenyl protease 2%2C transcript variant X16	GO:0004222(metalloendopeptidase activity);GO:0005789(endoplasmic reticulum membrane);GO:0005887(integral to plasma membrane);GO:0006508(proteolysis)	NA
ciRNA363	0	0	0	0	0	3	0	0	0	0	0	1.14056	chrNC_023642.1	7758305	7758418	-	1	ciRNA	-	XM_007973584.1	BBS1	mRNA	chrNC_023642.1:7758282-7758418	Bardet-Biedl syndrome 1%2C transcript variant X3	GO:0001895(retina homeostasis);GO:0005515(protein binding);GO:0005737(cytoplasm);GO:0034464(BBSome);GO:0035058(nonmotile primary cilium assembly);GO:0045494(photoreceptor cell maintenance);GO:0050896(response to stimulus);GO:0060170(cilium membrane)	NA
ciRNA364	0	0	0	0	0	14	0	0	0	0	0	2.47664	chrNC_023642.1	18151913	18152157	-	1	ciRNA	-	XM_007999816.1	C1H11orf49	mRNA	chrNC_023642.1:18149262-18152157	chromosome 1 open reading frame%2C human C11orf49%2C transcript variant X4	NA	NA
ciRNA365	0	0	0	0	0	1.66667	0	0	0	0	0	0.0240624	chrNC_023642.1	48878001	48881002	+	1	ciRNA	-	XM_008005668.1	SOX6	mRNA	chrNC_023642.1:48878000-48881002	SRY (sex determining region Y)-box 6%2C transcript variant X23	GO:0003677(DNA binding);GO:0003700(sequence-specific DNA binding transcription factor activity);GO:0005515(protein binding);GO:0005634(nucleus);GO:0006351(transcription, DNA-dependent);GO:0006355(regulation of transcription, DNA-dependent);GO:0007275(multicellular organismal development);GO:0007517(muscle organ development);GO:0032332(positive regulation of chondrocyte differentiation);GO:0061036…	NA
ciRNA366	0	0	0	0	0	3.25	0	0	0	0	0	0.0384965	chrNC_023642.1	62945820	62949478	+	1	ciRNA	-	XM_008019968.1	NUP98	mRNA	chrNC_023642.1:62945819-62949477	nucleoporin 98kDa%2C transcript variant X2	NA	NA
ciRNA367	0	0	0	0	0	3	0	0	0	0	0	0.60196	chrNC_023655.1	15500680	15500895	+	1	ciRNA	-	XM_008008397.1	TTL	mRNA	chrNC_023655.1:15500679-15504144	tubulin tyrosine ligase	GO:0004835(tubulin-tyrosine ligase activity);GO:0005524(ATP binding);GO:0006464(protein modification process)	NA
ciRNA368	0	0	0	0	0	77	0	0	0	0	0	3.78375	chrNC_023655.1	79857017	79857898	-	1	ciRNA	-	XM_007971093.1	MRPL33	mRNA	chrNC_023655.1:79856988-79857898	mitochondrial ribosomal protein L33%2C transcript variant X3	GO:0003735(structural constituent of ribosome);GO:0005739(mitochondrion);GO:0005840(ribosome);GO:0006412(translation)	NA
ciRNA369	0	0	0	0	0	3	0	0	0	0	0	0.928738	chrNC_023655.1	80384135	80384274	-	1	ciRNA	-	XM_007971162.1	CAD	mRNA	chrNC_023655.1:80384105-80384274	carbamoyl-phosphate synthetase 2%2C aspartate transcarbamylase%2C and dihydroorotase	GO:0004070(aspartate carbamoyltransferase activity);GO:0004088(carbamoyl-phosphate synthase (glutamine-hydrolyzing) activity);GO:0004151(dihydroorotase activity);GO:0004672(protein kinase activity);GO:0005524(ATP binding);GO:0005829(cytosol);GO:0006207('de novo' pyrimidine base biosynthetic process);GO:0006221(pyrimidine nucleotide biosynthetic process);GO:0006541(glutamine metabolic process);GO:…	00240(Pyrimidine metabolism);00250(Alanine, aspartate and glutamate metabolism)
ciRNA37	17	0	0	5	0	0	0.199133	0	0	0.0680209	0	0	chrNC_023661.1	81590996	81593492	+	1	ciRNA	-	XM_007978767.1	EPS15	mRNA	chrNC_023661.1:81590995-81593492	epidermal growth factor receptor pathway substrate 15%2C transcript variant X5	GO:0005509(calcium ion binding);GO:0005829(cytosol);GO:0007173(epidermal growth factor receptor signaling pathway);GO:0008283(cell proliferation);GO:0015031(protein transport);GO:0017124(SH3 domain binding);GO:0031901(early endosome membrane);GO:0032456(endocytic recycling);GO:0042059(negative regulation of epidermal growth factor receptor signaling pathway);GO:0048268(clathrin coat assembly)	04144(Endocytosis)
ciRNA370	0	0	0	0	0	163	0	0	0	0	0	5.51922	chrNC_023655.1	80600271	80601550	-	1	ciRNA	-	XM_007971187.1	MAPRE3	mRNA	chrNC_023655.1:80600270-80601550	microtubule-associated protein%2C RP/EB family%2C member 3%2C transcript variant X2	GO:0005083(small GTPase regulator activity);GO:0005515(protein binding);GO:0005737(cytoplasm);GO:0005874(microtubule);GO:0005881(cytoplasmic microtubule);GO:0007067(mitosis);GO:0008017(microtubule binding);GO:0030496(midbody);GO:0045893(positive regulation of transcription, DNA-dependent);GO:0048471(perinuclear region of cytoplasm);GO:0051301(cell division)	NA
ciRNA371	0	0	0	0	0	256.5	0	0	0	0	0	49.6295	chrNC_023646.1	1859629	1859852	-	1	ciRNA	-	XM_007981973.1	RPS2	mRNA	chrNC_023646.1:1859626-1859852	ribosomal protein S2%2C transcript variant X1	GO:0003723(RNA binding);GO:0003735(structural constituent of ribosome);GO:0005654(nucleoplasm);GO:0006414(translational elongation);GO:0006415(translational termination);GO:0016071(mRNA metabolic process);GO:0019083(viral transcription);GO:0022627(cytosolic small ribosomal subunit);GO:0031018(endocrine pancreas development);GO:0048602(fibroblast growth factor 1 binding);GO:0048604(fibroblast grow…	03010(Ribosome)
ciRNA372	0	0	0	0	0	4	0	0	0	0	0	1.16352	chrNC_023646.1	26231834	26231982	-	1	ciRNA	-	XM_007989006.1	ATXN2L	mRNA	chrNC_023646.1:26231808-26231982	ataxin 2-like%2C transcript variant X1	NA	04144(Endocytosis);04510(Focal adhesion);04512(ECM-receptor interaction);04810(Regulation of actin cytoskeleton)
ciRNA373	0	0	0	0	0	3	0	0	0	0	0	0.673696	chrNC_023646.1	43382238	43382430	+	1	ciRNA	-	XM_007993436.1	COQ9	mRNA	chrNC_023646.1:43382237-43384199	coenzyme Q9%2C transcript variant X1	GO:0005739(mitochondrion);GO:0006744(ubiquinone biosynthetic process)	NA
ciRNA374	0	0	0	0	0	10	0	0	0	0	0	1.69965	chrNC_023646.1	53635987	53636241	-	1	ciRNA	-	XM_007993677.1	COG4	mRNA	chrNC_023646.1:53635964-53636241	component of oligomeric golgi complex 4%2C transcript variant X2	GO:0000139(Golgi membrane);GO:0015031(protein transport)	NA
ciRNA375	0	0	0	0	0	1.25	0	0	0	0	0	0.0581916	chrNC_023669.1	8385757	8386687	-	1	ciRNA	-	XM_008018314.1	GTF2I	mRNA	chrNC_023669.1:8385738-8386687	general transcription factor IIi	NA	03022(Basal transcription factors)
ciRNA376	0	0	0	0	0	2	0	0	0	0	0	0.501053	chrNC_023669.1	12527481	12527653	+	1	ciRNA	-	XM_008018521.1	GIGYF1	mRNA	chrNC_023669.1:12527480-12527678	GRB10 interacting GYF protein 1%2C transcript variant X3	NA	NA
ciRNA377	0	0	0	0	0	12	0	0	0	0	0	1.46919	chrNC_023657.1	4176536	4176889	-	1	ciRNA	-	XM_008009928.1	PELP1	mRNA	chrNC_023657.1:4176503-4176889	proline%2C glutamate and leucine rich protein 1	GO:0005737(cytoplasm);GO:0006351(transcription, DNA-dependent);GO:0071339(MLL1 complex)	NA
ciRNA378	0	0	0	0	0	8.75	0	0	0	0	0	0.175734	chrNC_023657.1	31241992	31244149	-	1	ciRNA	-	XM_008011184.1	GGNBP2	mRNA	chrNC_023657.1:31241991-31244149	gametogenetin binding protein 2%2C transcript variant X3	GO:0007275(multicellular organismal development);GO:0007283(spermatogenesis);GO:0016023(cytoplasmic membrane-bounded vesicle);GO:0030154(cell differentiation)	NA
ciRNA379	0	0	0	0	0	28	0	0	0	0	0	8.14464	chrNC_023657.1	45746152	45746300	+	1	ciRNA	-	XM_008011710.1	FBF1	mRNA	chrNC_023657.1:45746151-45747196	Fas (TNFRSF6) binding factor 1%2C transcript variant X4	GO:0000922(spindle pole);GO:0005515(protein binding);GO:0005814(centriole);GO:0030054(cell junction);GO:0043297(apical junction assembly);GO:0090162(establishment of epithelial cell polarity)	04270(Vascular smooth muscle contraction);04530(Tight junction);05416(Viral myocarditis)
ciRNA38	11	0	0	0	0	0	1.58493	0	0	0	0	0	chrNC_023661.1	86509593	86509795	+	1	ciRNA	-	XM_007978905.1	LRRC41	mRNA	chrNC_023661.1:86509592-86509830	leucine rich repeat containing 41%2C transcript variant X2	NA	NA
ciRNA380	0	0	0	0	0	19	0	0	0	0	0	0.547527	chrNC_023657.1	70227412	70228915	+	1	ciRNA	-	XM_008013084.1	BIRC5	mRNA	chrNC_023657.1:70227411-70235103	baculoviral IAP repeat containing 5%2C transcript variant X2	NA	05200(Pathways in cancer);05210(Colorectal cancer)
ciRNA381	0	0	0	0	0	4	0	0	0	0	0	0.737721	chrNC_023657.1	73647638	73647872	+	1	ciRNA	-	XM_008013261.1	SLC25A10	mRNA	chrNC_023657.1:73647637-73647890	solute carrier family 25 (mitochondrial carrier%3B dicarboxylate transporter)%2C member 10%2C transcript variant X3	GO:0005515(protein binding);GO:0005634(nucleus);GO:0005743(mitochondrial inner membrane);GO:0006094(gluconeogenesis);GO:0006839(mitochondrial transport);GO:0016021(integral to membrane)	NA
ciRNA382	0	0	0	0	0	4	0	0	0	0	0	0.21403	chrNC_023644.1	11845954	11846763	-	1	ciRNA	-	XM_007960088.1	STARD13	mRNA	chrNC_023644.1:11845917-11846763	StAR-related lipid transfer (START) domain containing 13%2C transcript variant X2	NA	04360(Axon guidance);05200(Pathways in cancer);05220(Chronic myeloid leukemia)
ciRNA383	0	0	0	0	0	12	0	0	0	0	0	1.8443	chrNC_023663.1	8816625	8816906	+	1	ciRNA	-	XM_007984047.1	PTPN23	mRNA	chrNC_023663.1:8816624-8816927	protein tyrosine phosphatase%2C non-receptor type 23%2C transcript variant X2	GO:0004725(protein tyrosine phosphatase activity);GO:0005929(cilium);GO:0005932(microtubule basal body);GO:0016023(cytoplasmic membrane-bounded vesicle);GO:0060271(cilium morphogenesis)	NA
ciRNA384	0	0	0	0	0	3	0	0	0	0	0	0.769369	chrNC_023663.1	14588981	14589149	+	1	ciRNA	-	XM_007984572.1	PRKCD	mRNA	chrNC_023663.1:14588980-14589171	protein kinase C%2C delta%2C transcript variant X1	GO:0004699(calcium-independent protein kinase C activity);GO:0005524(ATP binding);GO:0005654(nucleoplasm);GO:0005783(endoplasmic reticulum);GO:0005829(cytosol);GO:0005886(plasma membrane);GO:0006921(cellular component disassembly involved in apoptosis);GO:0007202(activation of phospholipase C activity);GO:0008022(protein C-terminus binding);GO:0008047(enzyme activator activity);GO:0010469(regulat…	04270(Vascular smooth muscle contraction);04530(Tight junction)
ciRNA385	0	0	0	0	0	3	0	0	0	0	0	0.822933	chrNC_023663.1	51811711	51811868	-	1	ciRNA	-	XM_007986225.1	COPG1	mRNA	chrNC_023663.1:51811025-51811868	coatomer protein complex%2C subunit gamma 1	GO:0005198(structural molecule activity);GO:0005488(binding);GO:0005829(cytosol);GO:0006886(intracellular protein transport);GO:0006890(retrograde vesicle-mediated transport, Golgi to ER);GO:0030126(COPI vesicle coat);GO:0048205(COPI coating of Golgi vesicle)	NA
ciRNA39	3	0	0	0	0	0	0.229705	0	0	0	0	0	chrNC_023661.1	95171929	95172310	+	1	ciRNA	-	XM_007979353.1	C20H1orf109	mRNA	chrNC_023661.1:95171928-95175904	chromosome 20 open reading frame%2C human C1orf109%2C transcript variant X10	NA	NA
ciRNA4	17	0	0	0	0	0	0.22021	0	0	0	0	0	chrNC_023651.1	57182705	57184962	+	1	ciRNA	-	XM_007965341.1	DYNC1I2	mRNA	chrNC_023651.1:57182704-57184962	dynein%2C cytoplasmic 1%2C intermediate chain 2%2C transcript variant X3	GO:0003774(motor activity);GO:0005737(cytoplasm);GO:0005874(microtubule);GO:0006810(transport);GO:0030286(dynein complex);GO:0031982(vesicle)	04145(Phagosome);04962(Vasopressin-regulated water reabsorption)
ciRNA40	429.444	0	0	0	0	0	5.19904	0	0	0	0	0	chrNC_023661.1	97705417	97707832	+	1	ciRNA	-	XM_007979458.1	SFPQ	mRNA	chrNC_023661.1:97705416-97707832	splicing factor proline/glutamine-rich%2C transcript variant X1	GO:0000166(nucleotide binding);GO:0000380(alternative nuclear mRNA splicing, via spliceosome);GO:0003677(DNA binding);GO:0003723(RNA binding);GO:0005515(protein binding);GO:0006281(DNA repair);GO:0006310(DNA recombination);GO:0006351(transcription, DNA-dependent);GO:0006355(regulation of transcription, DNA-dependent);GO:0016363(nuclear matrix);GO:0042382(paraspeckles)	04510(Focal adhesion);04512(ECM-receptor interaction)
ciRNA41	3.33333	0	3.33333	0	0	6.33333	0.681798	0	0.743019	0	0	1.91954	chrNC_023661.1	110782484	110782626	+	1	ciRNA	-	XM_007980126.1	HSPG2	mRNA	chrNC_023661.1:110782483-110782659	heparan sulfate proteoglycan 2%2C transcript variant X4	GO:0001525(angiogenesis);GO:0001958(endochondral ossification);GO:0002062(chondrocyte differentiation);GO:0004465(lipoprotein lipase activity);GO:0005604(basement membrane);GO:0005605(basal lamina);GO:0005615(extracellular space);GO:0005886(plasma membrane);GO:0006629(lipid metabolic process);GO:0007155(cell adhesion);GO:0007420(brain development);GO:0008022(protein C-terminus binding);GO:0008104…	04512(ECM-receptor interaction)
ciRNA42	2	0	0	0	0	0	0.234933	0	0	0	0	0	chrNC_023661.1	123399061	123399309	+	1	ciRNA	-	XM_007980662.1	RERE	mRNA	chrNC_023661.1:123399060-123399333	arginine-glutamic acid dipeptide (RE) repeats%2C transcript variant X11	GO:0000118(histone deacetylase complex);GO:0003700(sequence-specific DNA binding transcription factor activity);GO:0005515(protein binding);GO:0005739(mitochondrion);GO:0006338(chromatin remodeling);GO:0006607(NLS-bearing substrate import into nucleus);GO:0007275(multicellular organismal development);GO:0008267(poly-glutamine tract binding);GO:0008270(zinc ion binding);GO:0016605(PML body);GO:004…	NA
ciRNA43	3	0	0	0	0	0	0.0597327	0	0	0	0	0	chrNC_023658.1	19475532	19477000	-	1	ciRNA	-	XM_007972243.1	FBXO9	mRNA	chrNC_023658.1:19475485-19477000	F-box protein 9%2C transcript variant X2	GO:0000151(ubiquitin ligase complex);GO:0004842(ubiquitin-protein ligase activity)	NA
ciRNA44	7.58333	0	0	0	0	0	0.137511	0	0	0	0	0	chrNC_023658.1	24686528	24688140	-	1	ciRNA	-	XM_007972321.1	CD2AP	mRNA	chrNC_023658.1:24686493-24688140	CD2-associated protein%2C transcript variant X1	GO:0001726(ruffle);GO:0005200(structural constituent of cytoskeleton);GO:0005730(nucleolus);GO:0005737(cytoplasm);GO:0005886(plasma membrane);GO:0006461(protein complex assembly);GO:0006930(substrate-dependent cell migration, cell extension);GO:0007067(mitosis);GO:0007165(signal transduction);GO:0017124(SH3 domain binding);GO:0031941(filamentous actin);GO:0051301(cell division)	04144(Endocytosis)
ciRNA45	50	0	0	0	0	0	9.31501	0	0	0	0	0	chrNC_023658.1	37515290	37515446	+	1	ciRNA	-	XM_007973893.1	LOC103222327	mRNA	chrNC_023658.1:37515289-37518690	uncharacterized LOC103222327	GO:0005886(plasma membrane);GO:0009615(response to virus);GO:0016021(integral to membrane);GO:0060337(type I interferon-mediated signaling pathway)	NA
ciRNA46	50	0	0	0	0	0	0.199136	0	0	0	0	0	chrNC_023662.1	22082325	22089668	-	1	ciRNA	-	XM_007981616.1	ANLN	mRNA	chrNC_023662.1:22082324-22089668	anillin%2C actin binding protein%2C transcript variant X5	GO:0000910(cytokinesis);GO:0000921(septin ring assembly);GO:0003779(actin binding);GO:0005634(nucleus);GO:0005826(actomyosin contractile ring);GO:0007067(mitosis);GO:0007096(regulation of exit from mitosis)	00310(Lysine degradation);04114(Oocyte meiosis);04530(Tight junction);05014(Amyotrophic lateral sclerosis (ALS));05416(Viral myocarditis)
ciRNA47	12	0	0	0	0	0	0.198861	0	0	0	0	0	chrNC_023662.1	52849961	52851725	+	1	ciRNA	-	XM_007982099.1	SLC25A13	mRNA	chrNC_023662.1:52849960-52851745	solute carrier family 25 (aspartate/glutamate carrier)%2C member 13%2C transcript variant X2	GO:0005313(L-glutamate transmembrane transporter activity);GO:0005509(calcium ion binding);GO:0005743(mitochondrial inner membrane);GO:0005887(integral to plasma membrane);GO:0006094(gluconeogenesis);GO:0006754(ATP biosynthetic process);GO:0015183(L-aspartate transmembrane transporter activity);GO:0043490(malate-aspartate shuttle);GO:0051592(response to calcium ion)	04740(Olfactory transduction)
ciRNA48	5	0	0	0	0	0	0.683391	0	0	0	0	0	chrNC_023662.1	97450504	97450717	+	1	ciRNA	-	XM_007982855.1	FLNC	mRNA	chrNC_023662.1:97450503-97450717	filamin C%2C gamma%2C transcript variant X1	GO:0003779(actin binding);GO:0005829(cytosol);GO:0005856(cytoskeleton);GO:0005886(plasma membrane);GO:0030017(sarcomere);GO:0034329(cell junction assembly)	04010(MAPK signaling pathway);04510(Focal adhesion)
ciRNA49	9	0	0	0	0	0	1.20202	0	0	0	0	0	chrNC_023642.1	102893976	102894194	+	1	ciRNA	-	XM_008020802.1	LAYN	mRNA	chrNC_023642.1:102893975-102896813	layilin%2C transcript variant X4	GO:0001726(ruffle);GO:0005529(sugar binding);GO:0005540(hyaluronic acid binding);GO:0009986(cell surface);GO:0016021(integral to membrane)	NA
ciRNA5	1.5	0	0	0	0	0	0.144798	0	0	0	0	0	chrNC_023651.1	127714633	127714935	+	1	ciRNA	-	XM_007967001.1	ATG4B	mRNA	chrNC_023651.1:127714632-127714956	autophagy related 4B%2C cysteine peptidase%2C transcript variant X1	NA	04140(Regulation of autophagy)
ciRNA50	1	0	0	0	0	0	0.0788386	0	0	0	0	0	chrNC_023655.1	1154666	1155036	+	1	ciRNA	-	XM_008008038.1	CNNM3	mRNA	chrNC_023655.1:1154665-1155036	cyclin M3%2C transcript variant X1	GO:0005515(protein binding);GO:0005886(plasma membrane);GO:0006811(ion transport);GO:0016021(integral to membrane)	NA
ciRNA51	2.95	0	0	0	0	0	0.484747	0	0	0	0	0	chrNC_023655.1	63510883	63511060	-	1	ciRNA	-	XM_007970796.1	PLEKHH2	mRNA	chrNC_023655.1:63502769-63511060	pleckstrin homology domain containing%2C family H (with MyTH4 domain) member 2	GO:0005488(binding);GO:0005737(cytoplasm);GO:0005856(cytoskeleton);GO:0016021(integral to membrane)	NA
ciRNA52	14	0	0	0	0	0	1.3382	0	0	0	0	0	chrNC_023646.1	27355347	27355652	+	1	ciRNA	-	XM_007990137.1	FBRS	mRNA	chrNC_023646.1:27355346-27355675	fibrosin%2C transcript variant X2	NA	04510(Focal adhesion);04512(ECM-receptor interaction)
ciRNA53	39	0	0	0	0	0	3.70362	0	0	0	0	0	chrNC_023646.1	42524775	42525082	+	1	ciRNA	-	XM_007993354.1	LOC103233029	mRNA	chrNC_023646.1:42524774-42525082	metallothionein-2	GO:0046872(metal ion binding)	NA
ciRNA54	0.5	0	0	0	0	0	0.0840492	0	0	0	0	0	chrNC_023669.1	16131283	16131456	-	1	ciRNA	-	XM_008018773.1	FSCN1	mRNA	chrNC_023669.1:16131212-16131456	fascin actin-bundling protein 1	GO:0001725(stress fiber);GO:0005737(cytoplasm);GO:0008144(drug binding);GO:0008283(cell proliferation);GO:0016477(cell migration);GO:0030054(cell junction);GO:0030175(filopodium);GO:0030674(protein binding, bridging);GO:0051015(actin filament binding);GO:0051017(actin filament bundle assembly);GO:0071437(invadopodium)	NA
ciRNA55	7	0	0	0	0	0	0.578373	0	0	0	0	0	chrNC_023657.1	22657792	22658145	-	1	ciRNA	-	XM_008010845.1	FLOT2	mRNA	chrNC_023657.1:22649084-22658145	flotillin 2%2C transcript variant X3	GO:0005624(membrane fraction);GO:0005768(endosome);GO:0007155(cell adhesion);GO:0008544(epidermis development);GO:0009986(cell surface);GO:0030139(endocytic vesicle)	04910(Insulin signaling pathway)
ciRNA56	10	0	0	0	0	0	0.583815	0	0	0	0	0	chrNC_023657.1	65555267	65555767	+	1	ciRNA	-	XM_008012782.1	SMARCE1	mRNA	chrNC_023657.1:65555266-65555767	SWI/SNF related%2C matrix associated%2C actin dependent regulator of chromatin%2C subfamily e%2C member 1%2C transcript variant X3	GO:0000228(nuclear chromosome);GO:0003677(DNA binding);GO:0003682(chromatin binding);GO:0003713(transcription coactivator activity);GO:0005515(protein binding);GO:0006337(nucleosome disassembly);GO:0006338(chromatin remodeling);GO:0006357(regulation of transcription from RNA polymerase II promoter);GO:0007399(nervous system development);GO:0008080(N-acetyltransferase activity);GO:0016514(SWI/SNF …	NA
ciRNA57	3.2	0	0	0	0	0	0.429345	0	0	0	0	0	chrNC_023657.1	68227000	68227217	-	1	ciRNA	-	XM_008012961.1	MRPL10	mRNA	chrNC_023657.1:68226962-68227217	mitochondrial ribosomal protein L10%2C transcript variant X1	GO:0003735(structural constituent of ribosome);GO:0005762(mitochondrial large ribosomal subunit);GO:0006412(translation);GO:0042254(ribosome biogenesis)	NA
ciRNA58	3.2	0	0	0	0	0	0.435336	0	0	0	0	0	chrNC_023657.1	68227003	68227217	-	1	ciRNA	-	XM_008012961.1	MRPL10	mRNA	chrNC_023657.1:68226962-68227217	mitochondrial ribosomal protein L10%2C transcript variant X1	GO:0003735(structural constituent of ribosome);GO:0005762(mitochondrial large ribosomal subunit);GO:0006412(translation);GO:0042254(ribosome biogenesis)	NA
ciRNA59	2.5	0	0	0	0	0	0.443169	0	0	0	0	0	chrNC_023644.1	81426781	81426945	+	1	ciRNA	-	XM_007960850.1	ERCC5	mRNA	chrNC_023644.1:81426780-81427029	excision repair cross-complementation group 5%2C transcript variant X1	GO:0000405(bubble DNA binding);GO:0000718(nucleotide-excision repair, DNA damage removal);GO:0003690(double-stranded DNA binding);GO:0003697(single-stranded DNA binding);GO:0004520(endodeoxyribonuclease activity);GO:0005654(nucleoplasm);GO:0006283(transcription-coupled nucleotide-excision repair);GO:0006295(nucleotide-excision repair, DNA incision, 3'-to lesion);GO:0009650(UV protection);GO:00102…	03420(Nucleotide excision repair)
ciRNA6	9	0	0	0	0	0	0.936805	0	0	0	0	0	chrNC_023653.1	12923561	12923841	+	1	ciRNA	-	XM_008006256.1	HSPA5	mRNA	chrNC_023653.1:12923560-12923841	heat shock 70kDa protein 5 (glucose-regulated protein%2C 78kDa)	GO:0002576(platelet degranulation);GO:0005509(calcium ion binding);GO:0005524(ATP binding);GO:0005634(nucleus);GO:0005788(endoplasmic reticulum lumen);GO:0005793(endoplasmic reticulum-Golgi intermediate compartment);GO:0006916(anti-apoptosis);GO:0009986(cell surface);GO:0016887(ATPase activity);GO:0019904(protein domain specific binding);GO:0030168(platelet activation);GO:0030176(integral to endo…	03060(Protein export);05020(Prion diseases)
ciRNA60	0.25	0	0	0	0	0	0.0198165	0	0	0	0	0	chrNC_023663.1	14316423	14316791	-	1	ciRNA	-	XM_007984568.1	SFMBT1	mRNA	chrNC_023663.1:14316294-14316791	Scm-like with four mbt domains 1%2C transcript variant X1	GO:0005634(nucleus);GO:0006355(regulation of transcription, DNA-dependent)	NA
ciRNA61	4	0	0	0	0	0	0.491582	0	0	0	0	0	chrNC_023663.1	24896450	24896687	-	1	ciRNA	-	XM_007984886.1	THOC7	mRNA	chrNC_023663.1:24872807-24896687	THO complex 7 homolog (Drosophila)%2C transcript variant X1	GO:0003723(RNA binding);GO:0005634(nucleus);GO:0005737(cytoplasm);GO:0006397(mRNA processing);GO:0008380(RNA splicing);GO:0051028(mRNA transport)	NA
ciRNA62	4	0	0	0	0	0	0.653612	0	0	0	0	0	chrNC_023663.1	24896509	24896687	-	1	ciRNA	-	XM_007984886.1	THOC7	mRNA	chrNC_023663.1:24872807-24896687	THO complex 7 homolog (Drosophila)%2C transcript variant X1	GO:0003723(RNA binding);GO:0005634(nucleus);GO:0005737(cytoplasm);GO:0006397(mRNA processing);GO:0008380(RNA splicing);GO:0051028(mRNA transport)	NA
ciRNA63	10	0	0	0	0	0	1.92428	0	0	0	0	0	chrNC_023663.1	45842769	45842920	+	1	ciRNA	-	XM_007985159.1	TTLL3	mRNA	chrNC_023663.1:45842768-45842954	tubulin tyrosine ligase-like family%2C member 3	GO:0004835(tubulin-tyrosine ligase activity);GO:0005737(cytoplasm);GO:0005874(microtubule);GO:0018094(protein polyglycylation);GO:0035082(axoneme assembly);GO:0035085(cilium axoneme);GO:0042384(cilium assembly);GO:0070736(protein-glycine ligase activity, initiating)	04666(Fc gamma R-mediated phagocytosis);04810(Regulation of actin cytoskeleton);05100(Bacterial invasion of epithelial cells);05130(Pathogenic Escherichia coli infection);05131(Shigellosis)
ciRNA64	4	0	0	0	0	0	0.201025	0	0	0	0	0	chrNC_023663.1	51474121	51474702	+	1	ciRNA	-	XM_007985375.1	PLXND1	mRNA	chrNC_023663.1:51474120-51474702	plexin D1%2C transcript variant X2	GO:0005622(intracellular);GO:0005886(plasma membrane);GO:0007411(axon guidance);GO:0016021(integral to membrane)	NA
ciRNA65	10.5	0	0	0	0	0	1.41528	0	0	0	0	0	chrNC_023663.1	51789558	51789774	-	1	ciRNA	-	XM_007986225.1	COPG1	mRNA	chrNC_023663.1:51789557-51789774	coatomer protein complex%2C subunit gamma 1	GO:0005198(structural molecule activity);GO:0005488(binding);GO:0005829(cytosol);GO:0006886(intracellular protein transport);GO:0006890(retrograde vesicle-mediated transport, Golgi to ER);GO:0030126(COPI vesicle coat);GO:0048205(COPI coating of Golgi vesicle)	NA
ciRNA66	103	0	0	0	0	0	4.76687	0	0	0	0	0	chrNC_023663.1	81889888	81890519	-	1	ciRNA	-	XR_495575.1	LOC103228468	mRNA	chrNC_023663.1:81880467-81890519	uncharacterized LOC103228468	NA	NA
ciRNA67	0	5	0	0	0	0	0	0.0792852	0	0	0	0	chrNC_023660.1	6841850	6843868	+	1	ciRNA	-	XM_007975083.1	DRICH1	mRNA	chrNC_023660.1:6841849-6843868	aspartate-rich 1%2C transcript variant X4	NA	NA
ciRNA68	0	1	0	0	0	0	0	0.0136876	0	0	0	0	chrNC_023660.1	14009801	14012139	+	1	ciRNA	-	XM_007975446.1	INPP5J	mRNA	chrNC_023660.1:14009800-14012790	inositol polyphosphate-5-phosphatase J%2C transcript variant X6	GO:0001726(ruffle);GO:0004445(inositol-polyphosphate 5-phosphatase activity);GO:0005737(cytoplasm);GO:0017124(SH3 domain binding);GO:0052658(inositol-1,4,5-trisphosphate 5-phosphatase activity);GO:0052659(inositol 1,3,4,5-tetrakisphosphate 5-phosphatase activity)	00562(Inositol phosphate metabolism);04070(Phosphatidylinositol signaling system)
ciRNA69	0	108	0	0	0	0	0	3.88938	0	0	0	0	chrNC_023643.1	495858	496746	-	1	ciRNA	-	XM_008010726.1	ZGPAT	mRNA	chrNC_023643.1:495837-496746	zinc finger%2C CCCH-type with G patch domain	GO:0003700(sequence-specific DNA binding transcription factor activity);GO:0005634(nucleus);GO:0007175(negative regulation of epidermal growth factor-activated receptor activity);GO:0008270(zinc ion binding);GO:0043565(sequence-specific DNA binding);GO:0045892(negative regulation of transcription, DNA-dependent)	NA
ciRNA7	10	0	0	0	0	0	1.4923	0	0	0	0	0	chrNC_023653.1	45542599	45542794	+	1	ciRNA	-	XM_007968868.1	FANCG	mRNA	chrNC_023653.1:45542598-45542794	Fanconi anemia%2C complementation group G%2C transcript variant X3	GO:0000075(cell cycle checkpoint);GO:0003684(damaged DNA binding);GO:0005515(protein binding);GO:0005654(nucleoplasm);GO:0005739(mitochondrion);GO:0006281(DNA repair);GO:0007005(mitochondrion organization)	NA
ciRNA70	0	1	0	0	0	0	0	0.11642	0	0	0	0	chrNC_023643.1	25169267	25169541	-	1	ciRNA	-	XM_008017591.1	ADIG	mRNA	chrNC_023643.1:25167556-25169541	adipogenin%2C transcript variant X3	GO:0005634(nucleus);GO:0005737(cytoplasm);GO:0016021(integral to membrane);GO:0045600(positive regulation of fat cell differentiation);GO:0050872(white fat cell differentiation);GO:0050873(brown fat cell differentiation)	NA
ciRNA71	0	33	0	0	0	0	0	0.224455	0	0	0	0	chrNC_023651.1	87099948	87104654	+	1	ciRNA	-	XM_007965851.1	STRADB	mRNA	chrNC_023651.1:87099947-87104655	STE20-related kinase adaptor beta%2C transcript variant X2	GO:0004674(protein serine/threonine kinase activity);GO:0005515(protein binding);GO:0005524(ATP binding);GO:0005634(nucleus);GO:0005829(cytosol);GO:0006611(protein export from nucleus);GO:0007050(cell cycle arrest);GO:0008286(insulin receptor signaling pathway);GO:0032147(activation of protein kinase activity);GO:0046320(regulation of fatty acid oxidation)	04150(mTOR signaling pathway)
ciRNA72	0	8.5	0	0	0	0	0	0.193137	0	0	0	0	chrNC_023651.1	88630534	88631942	-	1	ciRNA	-	XM_007965903.1	WDR12	mRNA	chrNC_023651.1:88630504-88631942	WD repeat domain 12%2C transcript variant X2	GO:0000463(maturation of LSU-rRNA from tricistronic rRNA transcript (SSU-rRNA, 5.8S rRNA, LSU-rRNA));GO:0000466(maturation of 5.8S rRNA from tricistronic rRNA transcript (SSU-rRNA, 5.8S rRNA, LSU-rRNA));GO:0005515(protein binding);GO:0005654(nucleoplasm);GO:0008283(cell proliferation);GO:0030687(preribosome, large subunit precursor);GO:0070545(PeBoW complex)	04120(Ubiquitin mediated proteolysis);04150(mTOR signaling pathway);04910(Insulin signaling pathway)
ciRNA73	0	4	0	0	0	0	0	0.504179	0	0	0	0	chrNC_023653.1	915475	915728	-	1	ciRNA	-	XM_008005483.1	NELFB	mRNA	chrNC_023653.1:915445-915728	negative elongation factor complex member B	GO:0005515(protein binding);GO:0005654(nucleoplasm);GO:0005737(cytoplasm);GO:0006368(transcription elongation from RNA polymerase II promoter);GO:0016032(viral reproduction);GO:0045892(negative regulation of transcription, DNA-dependent);GO:0050434(positive regulation of viral transcription)	NA
ciRNA74	0	13	0	0	0	0	0	1.94486	0	0	0	0	chrNC_023653.1	9546263	9546476	-	1	ciRNA	-	XM_008006039.1	SPTAN1	mRNA	chrNC_023653.1:9545120-9546476	spectrin%2C alpha%2C non-erythrocytic 1%2C transcript variant X3	NA	NA
ciRNA75	0	3.5	0	0	0	0	0	0.066659	0	0	0	0	chrNC_023653.1	60603696	60605376	+	1	ciRNA	-	XM_007969144.1	PLIN2	mRNA	chrNC_023653.1:60603695-60605376	perilipin 2%2C transcript variant X1	GO:0005576(extracellular region);GO:0005783(endoplasmic reticulum);GO:0005811(lipid particle);GO:0005886(plasma membrane);GO:0044255(cellular lipid metabolic process)	NA
ciRNA76	0	25.5	0	0	0	0	0	0.961593	0	0	0	0	chrNC_023653.1	94784538	94785386	-	1	ciRNA	-	XM_007969613.1	HNRNPK	mRNA	chrNC_023653.1:94784513-94785386	heterogeneous nuclear ribonucleoprotein K	GO:0000398(nuclear mRNA splicing, via spliceosome);GO:0000790(nuclear chromatin);GO:0000978(RNA polymerase II core promoter proximal region sequence-specific DNA binding);GO:0001077(RNA polymerase II core promoter proximal region sequence-specific DNA binding transcription factor activity involved in positive regulation of transcription);GO:0003697(single-stranded DNA binding);GO:0003723(RNA bind…	NA
ciRNA77	0	25.5	0	0	0	0	0	0.963863	0	0	0	0	chrNC_023653.1	94784540	94785386	-	1	ciRNA	-	XM_007969613.1	HNRNPK	mRNA	chrNC_023653.1:94784513-94785386	heterogeneous nuclear ribonucleoprotein K	GO:0000398(nuclear mRNA splicing, via spliceosome);GO:0000790(nuclear chromatin);GO:0000978(RNA polymerase II core promoter proximal region sequence-specific DNA binding);GO:0001077(RNA polymerase II core promoter proximal region sequence-specific DNA binding transcription factor activity involved in positive regulation of transcription);GO:0003697(single-stranded DNA binding);GO:0003723(RNA bind…	NA
ciRNA78	0	25.75	0	0	0	0	0	0.654283	0	0	0	0	chrNC_023653.1	94785659	94786918	-	1	ciRNA	-	XM_007969613.1	HNRNPK	mRNA	chrNC_023653.1:94785430-94786918	heterogeneous nuclear ribonucleoprotein K	GO:0000398(nuclear mRNA splicing, via spliceosome);GO:0000790(nuclear chromatin);GO:0000978(RNA polymerase II core promoter proximal region sequence-specific DNA binding);GO:0001077(RNA polymerase II core promoter proximal region sequence-specific DNA binding transcription factor activity involved in positive regulation of transcription);GO:0003697(single-stranded DNA binding);GO:0003723(RNA bind…	NA
ciRNA79	0	24.75	44	0	0	0	0	0.634412	1.12292	0	0	0	chrNC_023653.1	94785670	94786918	-	1	ciRNA	-	XM_007969613.1	HNRNPK	mRNA	chrNC_023653.1:94785430-94786918	heterogeneous nuclear ribonucleoprotein K	GO:0000398(nuclear mRNA splicing, via spliceosome);GO:0000790(nuclear chromatin);GO:0000978(RNA polymerase II core promoter proximal region sequence-specific DNA binding);GO:0001077(RNA polymerase II core promoter proximal region sequence-specific DNA binding transcription factor activity involved in positive regulation of transcription);GO:0003697(single-stranded DNA binding);GO:0003723(RNA bind…	NA
ciRNA8	51.5	0	0	0	0	0	0.659225	0	0	0	0	0	chrNC_023653.1	81413080	81415364	+	1	ciRNA	-	XM_007969455.1	SMC5	mRNA	chrNC_023653.1:81413079-81415399	structural maintenance of chromosomes 5%2C transcript variant X4	GO:0005524(ATP binding);GO:0005634(nucleus);GO:0005694(chromosome);GO:0006281(DNA repair);GO:0006310(DNA recombination)	NA
ciRNA80	0	15	0	0	0	0	0	1.92864	0	0	0	0	chrNC_023647.1	4240578	4240826	-	1	ciRNA	-	XM_007994822.1	PLIN4	mRNA	chrNC_023647.1:4240529-4240826	perilipin 4%2C transcript variant X7	GO:0005811(lipid particle);GO:0005886(plasma membrane)	NA
ciRNA81	0	19	0	0	0	0	0	1.77863	0	0	0	0	chrNC_023647.1	9431327	9431668	-	1	ciRNA	-	XM_007995227.1	CDC37	mRNA	chrNC_023647.1:9431294-9431668	cell division cycle 37	GO:0000079(regulation of cyclin-dependent protein kinase activity);GO:0006605(protein targeting);GO:0051082(unfolded protein binding);GO:0060334(regulation of interferon-gamma-mediated signaling pathway);GO:0060338(regulation of type I interferon-mediated signaling pathway)	NA
ciRNA82	0	4	0	0	0	0	0	0.194033	0	0	0	0	chrNC_023647.1	10291174	10291833	+	1	ciRNA	-	XM_007995292.1	LOC103233923	mRNA	chrNC_023647.1:10291173-10291855	lipid phosphate phosphatase-related protein type 2%2C transcript variant X2	GO:0008195(phosphatidate phosphatase activity);GO:0016021(integral to membrane)	00561(Glycerolipid metabolism);00564(Glycerophospholipid metabolism);00565(Ether lipid metabolism);00600(Sphingolipid metabolism);04666(Fc gamma R-mediated phagocytosis)
ciRNA83	0	17	0	0	0	0	0	0.147978	0	0	0	0	chrNC_023664.1	41611890	41615567	-	1	ciRNA	-	XM_008014609.1	SIL1	mRNA	chrNC_023664.1:41611846-41615567	SIL1 nucleotide exchange factor%2C transcript variant X3	GO:0005788(endoplasmic reticulum lumen);GO:0006457(protein folding);GO:0006886(intracellular protein transport);GO:0051082(unfolded protein binding);GO:0055085(transmembrane transport)	NA
ciRNA84	0	29	0	0	0	0	0	2.28681	0	0	0	0	chrNC_023664.1	79901572	79901977	+	1	ciRNA	-	XM_008015486.1	LOC103245077	mRNA	chrNC_023664.1:79901571-79902256	heterogeneous nuclear ribonucleoprotein A/B	GO:0000166(nucleotide binding);GO:0001837(epithelial to mesenchymal transition);GO:0003729(mRNA binding);GO:0005634(nucleus);GO:0005737(cytoplasm);GO:0006351(transcription, DNA-dependent);GO:0030529(ribonucleoprotein complex);GO:0045893(positive regulation of transcription, DNA-dependent)	NA
ciRNA85	0	51	0	0	0	0	0	4.84506	0	0	0	0	chrNC_023664.1	81568735	81569071	+	1	ciRNA	-	XM_008015530.1	SQSTM1	mRNA	chrNC_023664.1:81568734-81569071	sequestosome 1%2C transcript variant X2	GO:0005080(protein kinase C binding);GO:0005654(nucleoplasm);GO:0005770(late endosome);GO:0005829(cytosol);GO:0006511(ubiquitin-dependent protein catabolic process);GO:0006915(apoptosis);GO:0006916(anti-apoptosis);GO:0008104(protein localization);GO:0008270(zinc ion binding);GO:0008624(induction of apoptosis by extracellular signals);GO:0016197(endosome transport);GO:0016236(macroautophagy);GO:00…	NA
ciRNA86	0	32	0	0	0	0	0	1.12582	0	0	0	0	chrNC_023664.1	81569268	81570177	+	1	ciRNA	-	XM_008015530.1	SQSTM1	mRNA	chrNC_023664.1:81569267-81570177	sequestosome 1%2C transcript variant X2	GO:0005080(protein kinase C binding);GO:0005654(nucleoplasm);GO:0005770(late endosome);GO:0005829(cytosol);GO:0006511(ubiquitin-dependent protein catabolic process);GO:0006915(apoptosis);GO:0006916(anti-apoptosis);GO:0008104(protein localization);GO:0008270(zinc ion binding);GO:0008624(induction of apoptosis by extracellular signals);GO:0016197(endosome transport);GO:0016236(macroautophagy);GO:00…	NA
ciRNA87	0	15.5	0	9.75	0	7.5	0	1.3233	0	0.88321	0	0.866822	chrNC_023645.1	90563646	90564020	+	1	ciRNA	-	XM_007979146.1	CAST	mRNA	chrNC_023645.1:90563645-90564042	calpastatin%2C transcript variant X11	GO:0005515(protein binding);GO:0010859(calcium-dependent cysteine-type endopeptidase inhibitor activity)	NA
ciRNA88	0	6	0	0	0	0	0	0.0516377	0	0	0	0	chrNC_023650.1	24267081	24270800	+	1	ciRNA	-	XM_008002519.1	KIAA1217	mRNA	chrNC_023650.1:24267080-24270800	KIAA1217 ortholog%2C transcript variant X9	NA	04010(MAPK signaling pathway);04810(Regulation of actin cytoskeleton);04950(Maturity onset diabetes of the young);04962(Vasopressin-regulated water reabsorption);05014(Amyotrophic lateral sclerosis (ALS));05016(Huntington's disease)
ciRNA89	0	5	0	0	0	0	0	0.176685	0	0	0	0	chrNC_023650.1	57761926	57762831	+	1	ciRNA	-	XM_007963040.1	USP54	mRNA	chrNC_023650.1:57761925-57762832	ubiquitin specific peptidase 54%2C transcript variant X20	GO:0004221(ubiquitin thiolesterase activity);GO:0006511(ubiquitin-dependent protein catabolic process)	NA
ciRNA9	34.75	0	0	0	0	0	0.822336	0	0	0	0	0	chrNC_023653.1	94785683	94786918	-	1	ciRNA	-	XM_007969613.1	HNRNPK	mRNA	chrNC_023653.1:94785430-94786918	heterogeneous nuclear ribonucleoprotein K	GO:0000398(nuclear mRNA splicing, via spliceosome);GO:0000790(nuclear chromatin);GO:0000978(RNA polymerase II core promoter proximal region sequence-specific DNA binding);GO:0001077(RNA polymerase II core promoter proximal region sequence-specific DNA binding transcription factor activity involved in positive regulation of transcription);GO:0003697(single-stranded DNA binding);GO:0003723(RNA bind…	NA
ciRNA90	0	6	0	0	0	0	0	1.41244	0	0	0	0	chrNC_023652.1	49779806	49779941	-	1	ciRNA	-	XM_008003473.1	ATP5G2	mRNA	chrNC_023652.1:49776542-49779941	ATP synthase%2C H+ transporting%2C mitochondrial Fo complex%2C subunit C2 (subunit 9)	GO:0005753(mitochondrial proton-transporting ATP synthase complex);GO:0008289(lipid binding);GO:0015078(hydrogen ion transmembrane transporter activity);GO:0015986(ATP synthesis coupled proton transport);GO:0015991(ATP hydrolysis coupled proton transport);GO:0016021(integral to membrane);GO:0045263(proton-transporting ATP synthase complex, coupling factor F(o))	00190(Oxidative phosphorylation);05010(Alzheimer's disease);05012(Parkinson's disease);05016(Huntington's disease)
ciRNA91	0	2	0	0	0	0	0	0.407839	0	0	0	0	chrNC_023652.1	60176650	60176806	+	1	ciRNA	-	XM_008003895.1	TBK1	mRNA	chrNC_023652.1:60176649-60177189	TANK-binding kinase 1%2C transcript variant X1	GO:0002756(MyD88-independent toll-like receptor signaling pathway);GO:0004674(protein serine/threonine kinase activity);GO:0005524(ATP binding);GO:0005829(cytosol);GO:0005886(plasma membrane);GO:0007249(I-kappaB kinase/NF-kappaB cascade);GO:0008063(Toll signaling pathway);GO:0009615(response to virus);GO:0010008(endosome membrane);GO:0032480(negative regulation of type I interferon production);GO…	04620(Toll-like receptor signaling pathway);04622(RIG-I-like receptor signaling pathway);04623(Cytosolic DNA-sensing pathway)
ciRNA92	0	27	0	0	0	0	0	1.10681	0	0	0	0	chrNC_023659.1	62696455	62697235	+	1	ciRNA	-	XM_007974534.1	TGIF1	mRNA	chrNC_023659.1:62696454-62697235	TGFB-induced factor homeobox 1	GO:0003700(sequence-specific DNA binding transcription factor activity);GO:0005634(nucleus);GO:0043565(sequence-specific DNA binding)	NA
ciRNA93	0	33	0	0	0	0	0	4.36573	0	0	0	0	chrNC_023665.1	53327729	53327970	+	1	ciRNA	-	XM_007987353.1	IFT43	mRNA	chrNC_023665.1:53327728-53327995	intraflagellar transport 43 homolog (Chlamydomonas)%2C transcript variant X1	GO:0035721(intraflagellar retrograde transport);GO:0060271(cilium morphogenesis)	NA
ciRNA94	0	0.333333	0	0	0	0	0	0.0666987	0	0	0	0	chrNC_023648.1	57456648	57456807	+	1	ciRNA	-	XM_007999514.1	SEC24B	mRNA	chrNC_023648.1:57456647-57457499	SEC24 family member B%2C transcript variant X4	GO:0000139(Golgi membrane);GO:0002474(antigen processing and presentation of peptide antigen via MHC class I);GO:0005215(transporter activity);GO:0005789(endoplasmic reticulum membrane);GO:0005829(cytosol);GO:0006886(intracellular protein transport);GO:0008270(zinc ion binding);GO:0018279(protein N-linked glycosylation via asparagine);GO:0030127(COPII vesicle coat);GO:0043687(post-translational p…	05110(Vibrio cholerae infection)
ciRNA95	0	29	0	0	0	0	0	0.710364	0	0	0	0	chrNC_023667.1	20206082	20207388	+	1	ciRNA	-	XM_008016338.1	CA12	mRNA	chrNC_023667.1:20206081-20207419	carbonic anhydrase XII%2C transcript variant X2	GO:0004089(carbonate dehydratase activity);GO:0006730(one-carbon metabolic process);GO:0008270(zinc ion binding);GO:0016021(integral to membrane)	00910(Nitrogen metabolism)
ciRNA96	0	4	0	0	0	0	0	0.0589873	0	0	0	0	chrNC_023661.1	7658491	7660661	-	1	ciRNA	-	XM_007976749.1	SLC25A44	mRNA	chrNC_023661.1:7658417-7660661	solute carrier family 25%2C member 44	GO:0005488(binding);GO:0005743(mitochondrial inner membrane);GO:0016021(integral to membrane);GO:0055085(transmembrane transport)	04020(Calcium signaling pathway);05012(Parkinson's disease);05016(Huntington's disease)
ciRNA97	0	3.6	0	0	0	0	0	0.19082	0	0	0	0	chrNC_023661.1	93464908	93465511	-	1	ciRNA	-	XM_007981169.1	MACF1	mRNA	chrNC_023661.1:93464792-93465511	microtubule-actin crosslinking factor 1	GO:0003779(actin binding);GO:0005509(calcium ion binding);GO:0005794(Golgi apparatus);GO:0005874(microtubule);GO:0007050(cell cycle arrest);GO:0010632(regulation of epithelial cell migration);GO:0016055(Wnt receptor signaling pathway);GO:0016887(ATPase activity);GO:0030177(positive regulation of Wnt receptor signaling pathway);GO:0032587(ruffle membrane);GO:0032886(regulation of microtubule-based…	NA
ciRNA98	0	6.5	0	0	0	0	0	0.0976995	0	0	0	0	chrNC_023661.1	105376900	105379029	+	1	ciRNA	-	XM_007979821.1	WASF2	mRNA	chrNC_023661.1:105376899-105379029	WAS protein family%2C member 2%2C transcript variant X2	GO:0003779(actin binding);GO:0007188(G-protein signaling, coupled to cAMP nucleotide second messenger);GO:0015629(actin cytoskeleton);GO:0030027(lamellipodium);GO:0030036(actin cytoskeleton organization)	04520(Adherens junction);04666(Fc gamma R-mediated phagocytosis);04810(Regulation of actin cytoskeleton);05100(Bacterial invasion of epithelial cells);05131(Shigellosis)
ciRNA99	0	6	0	0	0	0	0	0.16224	0	0	0	0	chrNC_023658.1	29462309	29463492	-	1	ciRNA	-	XM_007972550.1	UBR2	mRNA	chrNC_023658.1:29462308-29463492	ubiquitin protein ligase E3 component n-recognin 2%2C transcript variant X13	GO:0005634(nucleus);GO:0005886(plasma membrane);GO:0006342(chromatin silencing);GO:0008270(zinc ion binding);GO:0032007(negative regulation of TOR signaling cascade);GO:0033522(histone H2A ubiquitination);GO:0070728(leucine binding);GO:0071233(cellular response to leucine)	NA
circRNA1	119	103	112	108	0	81	5.98049	5.66595	6.13412	6.30364	0	6.03201	chrNC_023660.1	4160520	4162404	+	4	circRNA	-	XM_007974906.1	TOP3B	mRNA	chrNC_023660.1:4158550-4160519|chrNC_023660.1:4162404-4163289	topoisomerase (DNA) III beta%2C transcript variant X5	GO:0003917(DNA topoisomerase type I activity);GO:0005524(ATP binding);GO:0005634(nucleus);GO:0006265(DNA topological change)	03440(Homologous recombination)
circRNA10	46.5	0	54	0	45.5	44.5	5.25129	0	6.64586	0	8.76973	7.44664	chrNC_023660.1	10802153	10805540	-	4	circRNA	-	XM_007975258.1	PITPNB	mRNA	chrNC_023660.1:10780761-10802152|chrNC_023660.1:10805540-10818503	phosphatidylinositol transfer protein%2C beta%2C transcript variant X2	GO:0005737(cytoplasm);GO:0005794(Golgi apparatus);GO:0006629(lipid metabolic process);GO:0006810(transport);GO:0008289(lipid binding)	00562(Inositol phosphate metabolism);04070(Phosphatidylinositol signaling system)
circRNA100	114.117	0	83.5333	0	0	0	5.78477	0	4.61467	0	0	0	chrNC_023643.1	22223919	22241270	+	2	circRNA	-	XM_008017179.1	CHD6	mRNA	chrNC_023643.1:22164039-22223918|chrNC_023643.1:22241270-22258580	chromodomain helicase DNA binding protein 6%2C transcript variant X4	NA	04310(Wnt signaling pathway)
circRNA1000	21.5	0	0	0	0	0	1.77643	0	0	0	0	0	chrNC_023645.1	74685204	74687689	+	2	circRNA	-	XM_007976751.1	FAM151B	mRNA	chrNC_023645.1:74678725-74685203|chrNC_023645.1:74687689-74701947	family with sequence similarity 151%2C member B%2C transcript variant X1	NA	NA
circRNA10000	0	0	0	26	22	0	0	0	0	4.37233	5.43683	0	chrNC_023668.1	25049557	25050905	-	2	circRNA	-	XM_008017729.1	ZCCHC4	mRNA	chrNC_023668.1:25032512-25049556|chrNC_023668.1:25050905-25051740	zinc finger%2C CCHC domain containing 4%2C transcript variant X3	GO:0003676(nucleic acid binding);GO:0008168(methyltransferase activity);GO:0008270(zinc ion binding)	NA
circRNA10001	0	0	0	185.95	0	0	0	0	0	11.0238	0	0	chrNC_023668.1	25789008	25804862	+	3	circRNA	-	XM_008017742.1	DHX15	mRNA	chrNC_023668.1:25783542-25789007|chrNC_023668.1:25804862-25810171	DEAH (Asp-Glu-Ala-His) box helicase 15	GO:0003676(nucleic acid binding);GO:0003724(RNA helicase activity);GO:0005524(ATP binding);GO:0005689(U12-type spliceosomal complex);GO:0006397(mRNA processing);GO:0008026(ATP-dependent helicase activity);GO:0008380(RNA splicing)	00230(Purine metabolism)
circRNA10002	0	0	0	266.95	0	0	0	0	0	12.2378	0	0	chrNC_023668.1	25789008	25810339	+	4	circRNA	-	XM_008017742.1	DHX15	mRNA	chrNC_023668.1:25783542-25789007|chrNC_023668.1:25810339-25817074	DEAH (Asp-Glu-Ala-His) box helicase 15	GO:0003676(nucleic acid binding);GO:0003724(RNA helicase activity);GO:0005524(ATP binding);GO:0005689(U12-type spliceosomal complex);GO:0006397(mRNA processing);GO:0008026(ATP-dependent helicase activity);GO:0008380(RNA splicing)	00230(Purine metabolism)
circRNA10003	0	0	0	87.25	0	0	0	0	0	2.32277	0	0	chrNC_023668.1	27839931	27878790	+	9	circRNA	-	XM_008017754.1	GPR125	mRNA	chrNC_023668.1:27827206-27839930|chrNC_023668.1:27878790-27881748	G protein-coupled receptor 125%2C transcript variant X3	GO:0004930(G-protein coupled receptor activity);GO:0007218(neuropeptide signaling pathway);GO:0016021(integral to membrane)	NA
circRNA10004	0	0	0	28	0	47	0	0	0	1.93717	0	4.14874	chrNC_023668.1	27899759	27913530	+	4	circRNA	-	XM_008017754.1	GPR125	mRNA	chrNC_023668.1:27889705-27899758|chrNC_023668.1:27913530-27913670	G protein-coupled receptor 125%2C transcript variant X3	GO:0004930(G-protein coupled receptor activity);GO:0007218(neuropeptide signaling pathway);GO:0016021(integral to membrane)	NA
circRNA10005	0	0	0	216.5	152.5	0	0	0	0	7.65288	7.92175	0	chrNC_023668.1	29537465	29556245	-	9	circRNA	-	XM_008017760.1	PACRGL	mRNA	chrNC_023668.1:29516400-29537464|chrNC_023668.1:29556245-29560075	PARK2 co-regulated-like%2C transcript variant X7	GO:0005488(binding)	NA
circRNA10006	0	0	0	23.3	0	0	0	0	0	1.47942	0	0	chrNC_023668.1	32398744	32401323	-	4	circRNA	-	XM_008017793.1	NCAPG	mRNA	chrNC_023668.1:32395731-32398743|chrNC_023668.1:32401323-32406173	non-SMC condensin I complex%2C subunit G	GO:0000796(condensin complex);GO:0005515(protein binding);GO:0005634(nucleus);GO:0005737(cytoplasm);GO:0007076(mitotic chromosome condensation);GO:0051301(cell division)	04111(Cell cycle - yeast)
circRNA10007	0	0	0	50.5	0	0	0	0	0	2.19089	0	0	chrNC_023668.1	41754746	41762215	-	3	circRNA	-	XM_008017932.1	EVC2	mRNA	chrNC_023668.1:41728775-41754745|chrNC_023668.1:41762215-41766339	Ellis van Creveld syndrome 2%2C transcript variant X6	GO:0016021(integral to membrane)	04062(Chemokine signaling pathway);04270(Vascular smooth muscle contraction);04310(Wnt signaling pathway);04350(TGF-beta signaling pathway);04360(Axon guidance);04510(Focal adhesion);04530(Tight junction);04670(Leukocyte transendothelial migration);04810(Regulation of actin cytoskeleton);05130(Pathogenic Escherichia coli infection);05131(Shigellosis);05416(Viral myocarditis)
circRNA10008	0	0	0	162	0	0	0	0	0	7.44665	0	0	chrNC_023668.1	43042043	43042781	+	1	circRNA	-	XM_008017992.1	TBC1D14	mRNA	chrNC_023668.1:43028753-43042042|chrNC_023668.1:43042781-43085401	TBC1 domain family%2C member 14%2C transcript variant X9	GO:0005097(Rab GTPase activator activity);GO:0005622(intracellular)	NA
circRNA10009	0	0	0	104.067	0	108.083	0	0	0	8.27893	0	10.9706	chrNC_023668.1	43111162	43117910	+	4	circRNA	-	XM_008017992.1	TBC1D14	mRNA	chrNC_023668.1:43085522-43111161|chrNC_023668.1:43117910-43121456	TBC1 domain family%2C member 14%2C transcript variant X9	GO:0005097(Rab GTPase activator activity);GO:0005622(intracellular)	NA
circRNA1001	15.55	0	0	0	0	0	1.38666	0	0	0	0	0	chrNC_023645.1	74897056	74917361	+	3	circRNA	-	XM_007976797.1	MSH3	mRNA	chrNC_023645.1:74883981-74897055|chrNC_023645.1:74917361-74923563	mutS homolog 3%2C transcript variant X1	GO:0000228(nuclear chromosome);GO:0000403(Y-form DNA binding);GO:0000404(loop DNA binding);GO:0000406(double-strand/single-strand DNA junction binding);GO:0000710(meiotic mismatch repair);GO:0005524(ATP binding);GO:0007131(reciprocal meiotic recombination);GO:0008094(DNA-dependent ATPase activity);GO:0016447(somatic recombination of immunoglobulin gene segments);GO:0019899(enzyme binding);GO:0032…	03430(Mismatch repair);05200(Pathways in cancer);05210(Colorectal cancer)
circRNA10010	0	0	0	170.15	0	0	0	0	0	19.5268	0	0	chrNC_023668.1	43123268	43127372	+	3	circRNA	-	XM_008017992.1	TBC1D14	mRNA	chrNC_023668.1:43121537-43123267|chrNC_023668.1:43127372-43130434	TBC1 domain family%2C member 14%2C transcript variant X9	GO:0005097(Rab GTPase activator activity);GO:0005622(intracellular)	NA
circRNA10011	0	0	0	41	0	0	0	0	0	3.89038	0	0	chrNC_023668.1	43774770	43795844	-	3	circRNA	-	XM_008018007.1	AFAP1	mRNA	chrNC_023668.1:43768429-43774769|chrNC_023668.1:43795844-43800387	actin filament associated protein 1%2C transcript variant X4	GO:0003779(actin binding);GO:0005737(cytoplasm);GO:0005925(focal adhesion);GO:0015629(actin cytoskeleton)	NA
circRNA10012	0	0	0	73	0	84.5	0	0	0	1.25115	0	1.84779	chrNC_023668.1	45420091	45422072	-	1	circRNA	-	XM_008018040.1	LOC103246446	mRNA	chrNC_023668.1:45394646-45420090|chrNC_023668.1:45422072-45422894	regulator of G-protein signaling 12%2C transcript variant X2	GO:0000794(condensed nuclear chromosome);GO:0005057(receptor signaling protein activity);GO:0005096(GTPase activator activity);GO:0005737(cytoplasm);GO:0005886(plasma membrane)	NA
circRNA10013	0	0	0	969.994	0	0	0	0	0	4.63697	0	0	chrNC_023668.1	45517063	45643653	-	52	circRNA	-	XM_008018062.1	HTT	mRNA	chrNC_023668.1:45514660-45517062|chrNC_023668.1:45643653-45657245	huntingtin	GO:0000132(establishment of mitotic spindle orientation);GO:0002039(p53 binding);GO:0005624(membrane fraction);GO:0005634(nucleus);GO:0005770(late endosome);GO:0005776(autophagic vacuole);GO:0005783(endoplasmic reticulum);GO:0005794(Golgi apparatus);GO:0005829(cytosol);GO:0006890(retrograde vesicle-mediated transport, Golgi to ER);GO:0006915(apoptosis);GO:0007030(Golgi organization);GO:0008134(tr…	05016(Huntington's disease)
circRNA10014	0	0	0	342	0	0	0	0	0	11.735	0	0	chrNC_023668.1	45788324	45796573	+	7	circRNA	-	XM_008018064.1	NOP14	mRNA	chrNC_023668.1:45787384-45788323|chrNC_023668.1:45796573-45797455	NOP14 nucleolar protein%2C transcript variant X2	GO:0000447(endonucleolytic cleavage in ITS1 to separate SSU-rRNA from 5.8S rRNA and LSU-rRNA from tricistronic rRNA transcript (SSU-rRNA, 5.8S rRNA, LSU-rRNA));GO:0000472(endonucleolytic cleavage to generate mature 5'-end of SSU-rRNA from (SSU-rRNA, 5.8S rRNA, LSU-rRNA));GO:0000480(endonucleolytic cleavage in 5'-ETS of tricistronic rRNA transcript (SSU-rRNA, 5.8S rRNA, LSU-rRNA));GO:0005739(mitoc…	05130(Pathogenic Escherichia coli infection)
circRNA10015	0	0	0	105	0	0	0	0	0	15.4407	0	0	chrNC_023668.1	45848310	45849102	-	2	circRNA	-	XM_008018077.1	ADD1	mRNA	chrNC_023668.1:45845187-45848309|chrNC_023668.1:45849102-45859626	adducin 1 (alpha)%2C transcript variant X10	NA	05014(Amyotrophic lateral sclerosis (ALS))
circRNA10016	0	0	0	22.419	0	0	0	0	0	0.863451	0	0	chrNC_023668.1	46108430	46137609	-	6	circRNA	-	XM_008018091.1	FAM193A	mRNA	chrNC_023668.1:46105738-46108429|chrNC_023668.1:46137609-46167095	family with sequence similarity 193%2C member A%2C transcript variant X1	NA	NA
circRNA10017	0	0	0	4.13474	0	0	0	0	0	0.514489	0	0	chrNC_023668.1	46116865	46122924	-	2	circRNA	-	XM_008018090.1	FAM193A	mRNA	chrNC_023668.1:46108501-46116864|chrNC_023668.1:46122924-46131659	family with sequence similarity 193%2C member A%2C transcript variant X1	NA	NA
circRNA10018	0	0	0	9.75487	0	0	0	0	0	0.652301	0	0	chrNC_023668.1	46116865	46131894	-	3	circRNA	-	XM_008018090.1	FAM193A	mRNA	chrNC_023668.1:46108501-46116864|chrNC_023668.1:46131894-46136327	family with sequence similarity 193%2C member A%2C transcript variant X1	NA	NA
circRNA10019	0	0	0	12.8912	0	0	0	0	0	0.65851	0	0	chrNC_023668.1	46122800	46137612	-	4	circRNA	-	XM_008018090.1	FAM193A	mRNA	chrNC_023668.1:46117012-46122799|chrNC_023668.1:46137612-46167095	family with sequence similarity 193%2C member A%2C transcript variant X1	NA	NA
circRNA1002	51	32	0	36	0	0	2.37533	1.63136	0	1.9473	0	0	chrNC_023645.1	76424540	76434233	+	5	circRNA	-	XM_007977182.1	ATP6AP1L	mRNA	chrNC_023645.1:76417035-76424539|chrNC_023645.1:76434233-76439382	ATPase%2C H+ transporting%2C lysosomal accessory protein 1-like	GO:0015991(ATP hydrolysis coupled proton transport);GO:0016021(integral to membrane);GO:0033180(proton-transporting V-type ATPase, V1 domain);GO:0046933(hydrogen ion transporting ATP synthase activity, rotational mechanism);GO:0046961(proton-transporting ATPase activity, rotational mechanism)	00190(Oxidative phosphorylation);04142(Lysosome);04145(Phagosome);05110(Vibrio cholerae infection);05120(Epithelial cell signaling in Helicobacter pylori infection)
circRNA10020	0	0	0	10.2473	7.21529	0	0	0	0	0.644621	0.667014	0	chrNC_023668.1	46131660	46137612	-	3	circRNA	-	XM_008018090.1	FAM193A	mRNA	chrNC_023668.1:46122924-46131659|chrNC_023668.1:46137612-46167095	family with sequence similarity 193%2C member A%2C transcript variant X1	NA	NA
circRNA10021	0	0	0	411	0	0	0	0	0	39.3282	0	0	chrNC_023668.1	46259962	46269687	-	3	circRNA	-	XM_008018096.1	RNF4	mRNA	chrNC_023668.1:46249699-46259961|chrNC_023668.1:46269687-46290531	ring finger protein 4%2C transcript variant X1	GO:0003677(DNA binding);GO:0003700(sequence-specific DNA binding transcription factor activity);GO:0003713(transcription coactivator activity);GO:0004842(ubiquitin-protein ligase activity);GO:0005737(cytoplasm);GO:0008270(zinc ion binding);GO:0016605(PML body);GO:0030521(androgen receptor signaling pathway);GO:0031491(nucleosome binding);GO:0032184(SUMO polymer binding);GO:0043161(proteasomal ubi…	NA
circRNA10022	0	0	0	40.2	0	0	0	0	0	0.651516	0	0	chrNC_023668.1	46535990	46642673	+	19	circRNA	-	XM_008018114.1	POLN	mRNA	chrNC_023668.1:46523053-46535989|chrNC_023668.1:46642673-46665841	polymerase (DNA directed) nu%2C transcript variant X1	GO:0003677(DNA binding);GO:0003887(DNA-directed DNA polymerase activity);GO:0005634(nucleus);GO:0006260(DNA replication);GO:0006281(DNA repair)	NA
circRNA10023	0	0	0	306.75	0	0	0	0	0	9.99058	0	0	chrNC_023668.1	47899533	47914835	+	8	circRNA	-	XM_008018174.1	GAK	mRNA	chrNC_023668.1:47893994-47899532|chrNC_023668.1:47914835-47917616	cyclin G associated kinase%2C transcript variant X2	GO:0004674(protein serine/threonine kinase activity);GO:0005524(ATP binding);GO:0005794(Golgi apparatus);GO:0005925(focal adhesion);GO:0007049(cell cycle);GO:0031072(heat shock protein binding);GO:0048471(perinuclear region of cytoplasm)	NA
circRNA10024	0	0	0	200.75	0	0	0	0	0	8.53492	0	0	chrNC_023668.1	47900105	47907060	+	6	circRNA	-	XM_008018174.1	GAK	mRNA	chrNC_023668.1:47899582-47900104|chrNC_023668.1:47907060-47914641	cyclin G associated kinase%2C transcript variant X2	GO:0004674(protein serine/threonine kinase activity);GO:0005524(ATP binding);GO:0005794(Golgi apparatus);GO:0005925(focal adhesion);GO:0007049(cell cycle);GO:0031072(heat shock protein binding);GO:0048471(perinuclear region of cytoplasm)	NA
circRNA10025	0	0	0	18	21.5	17	0	0	0	1.96609	3.45106	2.36913	chrNC_023649.1	6238208	6262846	+	3	circRNA	-	XM_007961610.1	MCPH1	mRNA	chrNC_023649.1:6228673-6238207|chrNC_023649.1:6262846-6281519	microcephalin 1%2C transcript variant X8	GO:0005815(microtubule organizing center)	NA
circRNA10026	0	0	0	15	0	0	0	0	0	2.14094	0	0	chrNC_023649.1	6403754	6403991	+	1	circRNA	-	XM_007961608.1	MCPH1	mRNA	chrNC_023649.1:6281597-6403753|chrNC_023649.1:6403991-6425075	microcephalin 1%2C transcript variant X8	GO:0005815(microtubule organizing center)	NA
circRNA10027	0	0	0	8	0	0	0	0	0	1.24659	0	0	chrNC_023649.1	11214772	11214989	-	1	circRNA	-	XM_007962371.1	DLC1	mRNA	chrNC_023649.1:11213726-11214771|chrNC_023649.1:11214989-11216514	deleted in liver cancer 1	GO:0001843(neural tube closure);GO:0003007(heart morphogenesis);GO:0005100(Rho GTPase activator activity);GO:0005634(nucleus);GO:0005829(cytosol);GO:0005901(caveola);GO:0005925(focal adhesion);GO:0006917(induction of apoptosis);GO:0006919(activation of caspase activity);GO:0007264(small GTPase mediated signal transduction);GO:0008285(negative regulation of cell proliferation);GO:0008360(regulatio…	NA
circRNA10028	0	0	0	5	0	11.5	0	0	0	0.473114	0	1.38836	chrNC_023649.1	16067288	16067646	+	1	circRNA	-	XM_007961771.1	PCM1	mRNA	chrNC_023649.1:16064636-16067287|chrNC_023649.1:16067646-16075679	pericentriolar material 1%2C transcript variant X2	GO:0000086(G2/M transition of mitotic cell cycle);GO:0000242(pericentriolar material);GO:0005829(cytosol);GO:0022027(interkinetic nuclear migration);GO:0031965(nuclear membrane);GO:0034451(centriolar satellite);GO:0034453(microtubule anchoring);GO:0042384(cilium assembly);GO:0042802(identical protein binding);GO:0050768(negative regulation of neurogenesis);GO:0051297(centrosome organization);GO:0…	04062(Chemokine signaling pathway);04114(Oocyte meiosis);04144(Endocytosis);04145(Phagosome);04270(Vascular smooth muscle contraction);04310(Wnt signaling pathway);04350(TGF-beta signaling pathway);04360(Axon guidance);04510(Focal adhesion);04530(Tight junction);04670(Leukocyte transendothelial migration);04810(Regulation of actin cytoskeleton);05130(Pathogenic Escherichia coli infection);05131(S…
circRNA10029	0	0	0	95.5	70.5	94	0	0	0	2.15698	2.34	2.70882	chrNC_023649.1	16954279	16959335	-	2	circRNA	-	XM_007961790.1	PSD3	mRNA	chrNC_023649.1:16890285-16954278|chrNC_023649.1:16959335-16972836	pleckstrin and Sec7 domain containing 3%2C transcript variant X5	GO:0005086(ARF guanyl-nucleotide exchange factor activity);GO:0005737(cytoplasm);GO:0005886(plasma membrane);GO:0014069(postsynaptic density);GO:0030054(cell junction);GO:0032012(regulation of ARF protein signal transduction);GO:0045211(postsynaptic membrane)	04144(Endocytosis)
circRNA1003	1618.38	0	0	0	0	0	15.9866	0	0	0	0	0	chrNC_023645.1	77629116	77632076	+	1	circRNA	-	XM_007977392.1	VCAN	mRNA	chrNC_023645.1:77622245-77629115|chrNC_023645.1:77632076-77646744	versican%2C transcript variant X2	GO:0005509(calcium ion binding);GO:0005529(sugar binding);GO:0005540(hyaluronic acid binding);GO:0005578(proteinaceous extracellular matrix);GO:0005615(extracellular space);GO:0007155(cell adhesion);GO:0008037(cell recognition);GO:0008347(glial cell migration)	04514(Cell adhesion molecules (CAMs))
circRNA10030	0	0	0	1012.17	0	0	0	0	0	10.9083	0	0	chrNC_023649.1	20037979	20075582	+	26	circRNA	-	XM_007961825.1	XPO7	mRNA	chrNC_023649.1:19989890-20037978|chrNC_023649.1:20075582-20076545	exportin 7%2C transcript variant X5	GO:0005049(nuclear export signal receptor activity);GO:0005643(nuclear pore);GO:0005737(cytoplasm);GO:0006611(protein export from nucleus);GO:0008565(protein transporter activity);GO:0051028(mRNA transport);GO:0055085(transmembrane transport)	NA
circRNA10031	0	0	0	408.867	0	404	0	0	0	38.9049	0	49.0471	chrNC_023649.1	20487224	20491460	+	2	circRNA	-	XM_007961890.1	SLC39A14	mRNA	chrNC_023649.1:20481948-20487223|chrNC_023649.1:20491460-20494041	solute carrier family 39 (zinc transporter)%2C member 14%2C transcript variant X1	GO:0005886(plasma membrane);GO:0016021(integral to membrane);GO:0046873(metal ion transmembrane transporter activity);GO:0071577(zinc ion transmembrane transport)	NA
circRNA10032	0	0	0	35	0	29	0	0	0	5.14691	0	5.44109	chrNC_023649.1	25405537	25405767	-	1	circRNA	-	XM_007961987.1	TRIM35	mRNA	chrNC_023649.1:25401302-25405536|chrNC_023649.1:25405767-25410266	tripartite motif containing 35	GO:0005634(nucleus);GO:0005737(cytoplasm);GO:0006915(apoptosis);GO:0006917(induction of apoptosis);GO:0008270(zinc ion binding);GO:0045930(negative regulation of mitotic cell cycle)	NA
circRNA10033	0	0	0	138	0	0	0	0	0	9.82769	0	0	chrNC_023649.1	28717939	28746685	-	4	circRNA	-	XM_007962096.1	GTF2E2	mRNA	chrNC_023649.1:28691937-28717938|chrNC_023649.1:28746685-28767645	general transcription factor IIE%2C polypeptide 2%2C beta 34kDa%2C transcript variant X2	GO:0003677(DNA binding);GO:0005515(protein binding);GO:0005673(transcription factor TFIIE complex);GO:0006355(regulation of transcription, DNA-dependent);GO:0006367(transcription initiation from RNA polymerase II promoter);GO:0006368(transcription elongation from RNA polymerase II promoter);GO:0016032(viral reproduction)	03022(Basal transcription factors)
circRNA10034	0	0	0	994	0	0	0	0	0	44.7229	0	0	chrNC_023649.1	28908931	28917228	-	5	circRNA	-	XM_007962105.1	PPP2CB	mRNA	chrNC_023649.1:28903772-28908930|chrNC_023649.1:28917228-28929804	protein phosphatase 2%2C catalytic subunit%2C beta isozyme	GO:0000159(protein phosphatase type 2A complex);GO:0000775(chromosome, centromeric region);GO:0000922(spindle pole);GO:0005634(nucleus);GO:0005737(cytoplasm);GO:0006470(protein dephosphorylation);GO:0046872(metal ion binding)	04111(Cell cycle - yeast);04113(Meiosis - yeast);04114(Oocyte meiosis);04310(Wnt signaling pathway);04350(TGF-beta signaling pathway);04530(Tight junction);04730(Long-term depression);05142(Chagas disease)
circRNA10035	0	0	0	34	0	0	0	0	0	6.17629	0	0	chrNC_023649.1	31594716	31594902	-	1	circRNA	-	XM_007962147.1	TTI2	mRNA	chrNC_023649.1:31593654-31594715|chrNC_023649.1:31594902-31597241	TELO2 interacting protein 2%2C transcript variant X1	GO:0005488(binding)	NA
circRNA10036	0	0	0	13.7667	0	15.2345	0	0	0	1.01004	0	1.42609	chrNC_023649.1	33765323	33771846	+	2	circRNA	-	XM_007962156.1	UNC5D	mRNA	chrNC_023649.1:33761555-33765322|chrNC_023649.1:33771846-33789952	unc-5 homolog D (C. elegans)%2C transcript variant X8	GO:0004872(receptor activity);GO:0006915(apoptosis);GO:0007165(signal transduction);GO:0007411(axon guidance);GO:0016021(integral to membrane)	04360(Axon guidance)
circRNA10037	0	0	0	67.5	0	102.5	0	0	0	3.22951	0	6.25699	chrNC_023649.1	36266593	36268461	+	5	circRNA	-	XM_007962191.1	LOC103215640	mRNA	chrNC_023649.1:36262458-36266592|chrNC_023649.1:36268461-36275817	phospholipase DDHD2%2C transcript variant X1	GO:0005813(centrosome);GO:0016042(lipid catabolic process);GO:0016787(hydrolase activity);GO:0046872(metal ion binding)	00564(Glycerophospholipid metabolism);00592(alpha-Linolenic acid metabolism)
circRNA10038	0	0	0	55.4167	0	0	0	0	0	1.82235	0	0	chrNC_023649.1	36342907	36356765	-	5	circRNA	-	XM_007962203.1	WHSC1L1	mRNA	chrNC_023649.1:36336731-36342906|chrNC_023649.1:36356765-36362380	Wolf-Hirschhorn syndrome candidate 1-like 1%2C transcript variant X6	NA	00310(Lysine degradation)
circRNA10039	0	0	0	1061.92	0	0	0	0	0	35.2274	0	0	chrNC_023649.1	36439525	36473687	-	6	circRNA	-	XM_007962219.1	FGFR1	mRNA	chrNC_023649.1:36436971-36439524|chrNC_023649.1:36473687-36484822	fibroblast growth factor receptor 1%2C transcript variant X16	NA	04010(MAPK signaling pathway);04520(Adherens junction);04810(Regulation of actin cytoskeleton);05200(Pathways in cancer);05215(Prostate cancer);05218(Melanoma)
circRNA1004	5609.08	0	3826.79	0	0	0	31.214	0	23.208	0	0	0	chrNC_023645.1	77646745	77652000	+	1	circRNA	-	XM_007977392.1	VCAN	mRNA	chrNC_023645.1:77632076-77646744|chrNC_023645.1:77652000-77655262	versican%2C transcript variant X2	GO:0005509(calcium ion binding);GO:0005529(sugar binding);GO:0005540(hyaluronic acid binding);GO:0005578(proteinaceous extracellular matrix);GO:0005615(extracellular space);GO:0007155(cell adhesion);GO:0008037(cell recognition);GO:0008347(glial cell migration)	04514(Cell adhesion molecules (CAMs))
circRNA10040	0	0	0	193.417	0	0	0	0	0	24.9821	0	0	chrNC_023649.1	36442925	36443438	-	2	circRNA	-	XM_007962219.1	FGFR1	mRNA	chrNC_023649.1:36441250-36442924|chrNC_023649.1:36443438-36444682	fibroblast growth factor receptor 1%2C transcript variant X16	NA	04010(MAPK signaling pathway);04520(Adherens junction);04810(Regulation of actin cytoskeleton);05200(Pathways in cancer);05215(Prostate cancer);05218(Melanoma)
circRNA10041	0	0	0	184	0	0	0	0	0	10.5226	0	0	chrNC_023649.1	39510832	39522634	+	6	circRNA	-	XM_007962285.1	GINS4	mRNA	chrNC_023649.1:39510036-39510831|chrNC_023649.1:39522634-39522725	GINS complex subunit 4 (Sld5 homolog)%2C transcript variant X2	GO:0000084(S phase of mitotic cell cycle);GO:0005654(nucleoplasm);GO:0005737(cytoplasm);GO:0006271(DNA strand elongation involved in DNA replication)	NA
circRNA10042	0	0	0	613.5	0	0	0	0	0	13.5151	0	0	chrNC_023649.1	39577698	39588074	+	5	circRNA	-	XM_007962286.1	AGPAT6	mRNA	chrNC_023649.1:39557364-39577697|chrNC_023649.1:39588074-39588260	1-acylglycerol-3-phosphate O-acyltransferase 6	GO:0004366(glycerol-3-phosphate O-acyltransferase activity);GO:0005789(endoplasmic reticulum membrane);GO:0007595(lactation);GO:0016021(integral to membrane);GO:0019432(triglyceride biosynthetic process)	00561(Glycerolipid metabolism);00564(Glycerophospholipid metabolism)
circRNA10043	0	0	0	52.5	41.5	42	0	0	0	2.30712	2.68005	2.35489	chrNC_023649.1	39955136	39962735	-	5	circRNA	-	XM_007962313.1	KAT6A	mRNA	chrNC_023649.1:39937565-39955135|chrNC_023649.1:39962735-39968797	K(lysine) acetyltransferase 6A%2C transcript variant X1	GO:0000786(nucleosome);GO:0003677(DNA binding);GO:0003713(transcription coactivator activity);GO:0004402(histone acetyltransferase activity);GO:0006334(nucleosome assembly);GO:0006351(transcription, DNA-dependent);GO:0008134(transcription factor binding);GO:0008270(zinc ion binding);GO:0030099(myeloid cell differentiation);GO:0043966(histone H3 acetylation);GO:0045892(negative regulation of trans…	NA
circRNA10044	0	0	0	57.5	0	0	0	0	0	2.21457	0	0	chrNC_023649.1	39955136	39968906	-	6	circRNA	-	XM_007962313.1	KAT6A	mRNA	chrNC_023649.1:39937565-39955135|chrNC_023649.1:39968906-40032135	K(lysine) acetyltransferase 6A%2C transcript variant X1	GO:0000786(nucleosome);GO:0003677(DNA binding);GO:0003713(transcription coactivator activity);GO:0004402(histone acetyltransferase activity);GO:0006334(nucleosome assembly);GO:0006351(transcription, DNA-dependent);GO:0008134(transcription factor binding);GO:0008270(zinc ion binding);GO:0030099(myeloid cell differentiation);GO:0043966(histone H3 acetylation);GO:0045892(negative regulation of trans…	NA
circRNA10045	0	0	0	56.8333	0	0	0	0	0	9.06388	0	0	chrNC_023649.1	40282555	40284069	+	2	circRNA	-	XM_007962323.1	IKBKB	mRNA	chrNC_023649.1:40268431-40282554|chrNC_023649.1:40284069-40287561	inhibitor of kappa light polypeptide gene enhancer in B-cells%2C kinase beta%2C transcript variant X2	GO:0002755(MyD88-dependent toll-like receptor signaling pathway);GO:0002756(MyD88-independent toll-like receptor signaling pathway);GO:0005515(protein binding);GO:0005524(ATP binding);GO:0005829(cytosol);GO:0006916(anti-apoptosis);GO:0008063(Toll signaling pathway);GO:0008384(IkappaB kinase activity);GO:0009898(internal side of plasma membrane);GO:0034130(toll-like receptor 1 signaling pathway);G…	04010(MAPK signaling pathway);04062(Chemokine signaling pathway);04210(Apoptosis);04620(Toll-like receptor signaling pathway);04621(NOD-like receptor signaling pathway);04622(RIG-I-like receptor signaling pathway);04623(Cytosolic DNA-sensing pathway);04660(T cell receptor signaling pathway);04662(B cell receptor signaling pathway);04722(Neurotrophin signaling pathway);04910(Insulin signaling path…
circRNA10046	0	0	0	213.5	226	321	0	0	0	12.3975	19.2853	23.7821	chrNC_023649.1	40395480	40400193	+	4	circRNA	-	XM_007962334.1	VDAC3	mRNA	chrNC_023649.1:40393475-40395479|chrNC_023649.1:40400193-40401594	voltage-dependent anion channel 3%2C transcript variant X2	GO:0000166(nucleotide binding);GO:0005741(mitochondrial outer membrane);GO:0008308(voltage-gated anion channel activity);GO:0015288(porin activity);GO:0015853(adenine transport);GO:0046930(pore complex)	04020(Calcium signaling pathway);05012(Parkinson's disease);05016(Huntington's disease)
circRNA10047	0	0	0	9.85	0	0	0	0	0	0.659962	0	0	chrNC_023649.1	40968779	40972667	+	3	circRNA	-	XM_007962356.1	HOOK3	mRNA	chrNC_023649.1:40963765-40968778|chrNC_023649.1:40972667-40977754	hook microtubule-tethering protein 3%2C transcript variant X5	GO:0000242(pericentriolar material);GO:0005801(cis-Golgi network);GO:0005874(microtubule);GO:0007032(endosome organization);GO:0007040(lysosome organization);GO:0008017(microtubule binding);GO:0008333(endosome to lysosome transport);GO:0015031(protein transport);GO:0022027(interkinetic nuclear migration);GO:0031122(cytoplasmic microtubule organization);GO:0034453(microtubule anchoring);GO:0042802…	04530(Tight junction);05416(Viral myocarditis)
circRNA10048	0	0	0	12.1825	0	0	0	0	0	1.85577	0	0	chrNC_023649.1	43423750	43427903	+	2	circRNA	-	XM_008000557.1	SPIDR	mRNA	chrNC_023649.1:43380304-43423749|chrNC_023649.1:43427903-43435920	scaffolding protein involved in DNA repair%2C transcript variant X7	NA	NA
circRNA10049	0	0	0	10.2262	7.33929	0	0	0	0	1.00982	1.06505	0	chrNC_023649.1	43435921	43438913	+	2	circRNA	-	XM_008000557.1	SPIDR	mRNA	chrNC_023649.1:43427903-43435920|chrNC_023649.1:43438913-43554453	scaffolding protein involved in DNA repair%2C transcript variant X7	NA	NA
circRNA1005	6512.5	2228.08	4388.13	1430.45	918.3	1040.53	33.2667	12.4577	24.4278	8.48619	8.00585	7.87593	chrNC_023645.1	77646745	77664777	+	5	circRNA	-	XM_007977392.1	VCAN	mRNA	chrNC_023645.1:77632076-77646744|chrNC_023645.1:77664777-77682548	versican%2C transcript variant X2	GO:0005509(calcium ion binding);GO:0005529(sugar binding);GO:0005540(hyaluronic acid binding);GO:0005578(proteinaceous extracellular matrix);GO:0005615(extracellular space);GO:0007155(cell adhesion);GO:0008037(cell recognition);GO:0008347(glial cell migration)	04514(Cell adhesion molecules (CAMs))
circRNA10050	0	0	0	153.511	0	0	0	0	0	5.13259	0	0	chrNC_023649.1	43554454	43727954	+	5	circRNA	-	XM_008000557.1	SPIDR	mRNA	chrNC_023649.1:43438913-43554453|chrNC_023649.1:43727954-43805752	scaffolding protein involved in DNA repair%2C transcript variant X7	NA	NA
circRNA10051	0	0	0	24.1667	0	0	0	0	0	1.83654	0	0	chrNC_023649.1	43724755	43727954	+	2	circRNA	-	XM_008000557.1	SPIDR	mRNA	chrNC_023649.1:43592747-43724754|chrNC_023649.1:43727954-43805752	scaffolding protein involved in DNA repair%2C transcript variant X7	NA	NA
circRNA10052	0	0	0	225	0	0	0	0	0	18.9187	0	0	chrNC_023649.1	44085241	44088493	-	3	circRNA	-	XM_008000562.1	PRKDC	mRNA	chrNC_023649.1:44084575-44085240|chrNC_023649.1:44088493-44095265	protein kinase%2C DNA-activated%2C catalytic polypeptide%2C transcript variant X1	NA	03450(Non-homologous end-joining);04110(Cell cycle)
circRNA10053	0	0	0	287.417	0	0	0	0	0	16.3542	0	0	chrNC_023649.1	44121440	44124105	+	5	circRNA	-	XM_008000567.1	MCM4	mRNA	chrNC_023649.1:44121068-44121439|chrNC_023649.1:44124105-44125558	minichromosome maintenance complex component 4	GO:0000075(cell cycle checkpoint);GO:0000082(G1/S transition of mitotic cell cycle);GO:0000084(S phase of mitotic cell cycle);GO:0000216(M/G1 transition of mitotic cell cycle);GO:0003677(DNA binding);GO:0004386(helicase activity);GO:0005515(protein binding);GO:0005524(ATP binding);GO:0006270(DNA-dependent DNA replication initiation);GO:0006271(DNA strand elongation involved in DNA replication);GO…	03030(DNA replication);04110(Cell cycle);04111(Cell cycle - yeast);04113(Meiosis - yeast)
circRNA10054	0	0	0	204.55	0	0	0	0	0	8.96579	0	0	chrNC_023649.1	44121692	44127557	+	6	circRNA	-	XM_008000567.1	MCM4	mRNA	chrNC_023649.1:44121603-44121691|chrNC_023649.1:44127557-44129810	minichromosome maintenance complex component 4	GO:0000075(cell cycle checkpoint);GO:0000082(G1/S transition of mitotic cell cycle);GO:0000084(S phase of mitotic cell cycle);GO:0000216(M/G1 transition of mitotic cell cycle);GO:0003677(DNA binding);GO:0004386(helicase activity);GO:0005515(protein binding);GO:0005524(ATP binding);GO:0006270(DNA-dependent DNA replication initiation);GO:0006271(DNA strand elongation involved in DNA replication);GO…	03030(DNA replication);04110(Cell cycle);04111(Cell cycle - yeast);04113(Meiosis - yeast)
circRNA10055	0	0	0	72.3333	0	0	0	0	0	4.12271	0	0	chrNC_023649.1	49854757	49879234	-	4	circRNA	-	XM_008000630.1	ATP6V1H	mRNA	chrNC_023649.1:49843454-49854756|chrNC_023649.1:49879234-49894206	ATPase%2C H+ transporting%2C lysosomal 50/57kDa%2C V1 subunit H%2C transcript variant X3	GO:0000221(vacuolar proton-transporting V-type ATPase, V1 domain);GO:0005515(protein binding);GO:0005829(cytosol);GO:0005886(plasma membrane);GO:0006879(cellular iron ion homeostasis);GO:0006897(endocytosis);GO:0007035(vacuolar acidification);GO:0008286(insulin receptor signaling pathway);GO:0015991(ATP hydrolysis coupled proton transport);GO:0016032(viral reproduction);GO:0030234(enzyme regulato…	00190(Oxidative phosphorylation);04142(Lysosome);04145(Phagosome);05110(Vibrio cholerae infection);05120(Epithelial cell signaling in Helicobacter pylori infection)
circRNA10056	0	0	0	40.9167	0	0	0	0	0	1.38715	0	0	chrNC_023649.1	51832104	51833446	+	2	circRNA	-	XM_008000665.1	TGS1	mRNA	chrNC_023649.1:51829205-51832103|chrNC_023649.1:51833446-51836572	trimethylguanosine synthase 1%2C transcript variant X3	GO:0000387(spliceosomal snRNP assembly);GO:0005829(cytosol);GO:0006351(transcription, DNA-dependent);GO:0006355(regulation of transcription, DNA-dependent);GO:0009452(RNA capping);GO:0015030(Cajal body);GO:0030532(small nuclear ribonucleoprotein complex);GO:0034660(ncRNA metabolic process);GO:0044255(cellular lipid metabolic process);GO:0071164(RNA trimethylguanosine synthase activity);GO:0071167…	NA
circRNA10057	0	0	0	24.5	20	14.75	0	0	0	2.02989	2.43512	1.55922	chrNC_023649.1	54420534	54431070	+	3	circRNA	-	XM_008000701.1	UBXN2B	mRNA	chrNC_023649.1:54419403-54420533|chrNC_023649.1:54431070-54432360	UBX domain protein 2B	GO:0005634(nucleus);GO:0005783(endoplasmic reticulum);GO:0005794(Golgi apparatus);GO:0005829(cytosol)	NA
circRNA10058	0	0	0	64	73.5	0	0	0	0	7.5488	12.74	0	chrNC_023649.1	56505206	56512697	+	3	circRNA	-	XM_008000718.1	RAB2A	mRNA	chrNC_023649.1:56493277-56505205|chrNC_023649.1:56512697-56538627	RAB2A%2C member RAS oncogene family%2C transcript variant X2	GO:0000139(Golgi membrane);GO:0003924(GTPase activity);GO:0005525(GTP binding);GO:0005789(endoplasmic reticulum membrane);GO:0007264(small GTPase mediated signal transduction);GO:0015031(protein transport);GO:0016192(vesicle-mediated transport);GO:0019003(GDP binding);GO:0033116(endoplasmic reticulum-Golgi intermediate compartment membrane);GO:0042470(melanosome)	NA
circRNA10059	0	0	0	210.833	0	0	0	0	0	3.04504	0	0	chrNC_023649.1	56732167	56757870	+	14	circRNA	-	XM_008000722.1	CHD7	mRNA	chrNC_023649.1:56724182-56732166|chrNC_023649.1:56757870-56760692	chromodomain helicase DNA binding protein 7%2C transcript variant X3	GO:0001501(skeletal system development);GO:0001701(in utero embryonic development);GO:0003007(heart morphogenesis);GO:0003677(DNA binding);GO:0003682(chromatin binding);GO:0004386(helicase activity);GO:0005524(ATP binding);GO:0005634(nucleus);GO:0006351(transcription, DNA-dependent);GO:0006355(regulation of transcription, DNA-dependent);GO:0007417(central nervous system development);GO:0016568(ch…	04310(Wnt signaling pathway)
circRNA1006	8428.5	0	0	0	0	0	40.7212	0	0	0	0	0	chrNC_023645.1	77646745	77690343	+	7	circRNA	-	XM_007977392.1	VCAN	mRNA	chrNC_023645.1:77632076-77646744|chrNC_023645.1:77690343-77690488	versican%2C transcript variant X2	GO:0005509(calcium ion binding);GO:0005529(sugar binding);GO:0005540(hyaluronic acid binding);GO:0005578(proteinaceous extracellular matrix);GO:0005615(extracellular space);GO:0007155(cell adhesion);GO:0008037(cell recognition);GO:0008347(glial cell migration)	04514(Cell adhesion molecules (CAMs))
circRNA10060	0	0	0	13	0	0	0	0	0	2.48093	0	0	chrNC_023649.1	62477690	62478510	-	2	circRNA	-	XM_008000778.1	MYBL1	mRNA	chrNC_023649.1:62474893-62477689|chrNC_023649.1:62478510-62488724	v-myb avian myeloblastosis viral oncogene homolog-like 1%2C transcript variant X1	GO:0003677(DNA binding);GO:0005634(nucleus);GO:0006351(transcription, DNA-dependent);GO:0045893(positive regulation of transcription, DNA-dependent)	NA
circRNA10061	0	0	0	4	0	0	0	0	0	0.35385	0	0	chrNC_023649.1	62745756	62746304	+	3	circRNA	-	XM_008000781.1	MCMDC2	mRNA	chrNC_023649.1:62742542-62745755|chrNC_023649.1:62746304-62749024	minichromosome maintenance domain containing 2%2C transcript variant X2	GO:0003677(DNA binding);GO:0005524(ATP binding);GO:0006260(DNA replication)	NA
circRNA10062	0	0	0	25.3333	0	0	0	0	0	1.70072	0	0	chrNC_023649.1	62843403	62875563	-	4	circRNA	-	XM_008000793.1	PPP1R42	mRNA	chrNC_023649.1:62833098-62843402|chrNC_023649.1:62875563-62882372	protein phosphatase 1%2C regulatory subunit 42%2C transcript variant X2	NA	NA
circRNA10063	0	0	0	5.4254	0	0	0	0	0	0.327934	0	0	chrNC_023649.1	62975566	62982419	+	5	circRNA	-	XM_008000798.1	CSPP1	mRNA	chrNC_023649.1:62969520-62975565|chrNC_023649.1:62982419-62995450	centrosome and spindle pole associated protein 1	GO:0000922(spindle pole);GO:0005813(centrosome);GO:0005874(microtubule);GO:0071777(positive regulation of cell cycle cytokinesis)	NA
circRNA10064	0	0	0	5.86865	0	0	0	0	0	0.416192	0	0	chrNC_023649.1	62981852	63001072	+	4	circRNA	-	XM_008000798.1	CSPP1	mRNA	chrNC_023649.1:62979726-62981851|chrNC_023649.1:63001072-63016391	centrosome and spindle pole associated protein 1	GO:0000922(spindle pole);GO:0005813(centrosome);GO:0005874(microtubule);GO:0071777(positive regulation of cell cycle cytokinesis)	NA
circRNA10065	0	0	0	7	0	0	0	0	0	0.9436	0	0	chrNC_023649.1	63036160	63040773	+	3	circRNA	-	XM_008000798.1	CSPP1	mRNA	chrNC_023649.1:63032959-63036159|chrNC_023649.1:63040773-63051341	centrosome and spindle pole associated protein 1	GO:0000922(spindle pole);GO:0005813(centrosome);GO:0005874(microtubule);GO:0071777(positive regulation of cell cycle cytokinesis)	NA
circRNA10066	0	0	0	31.25	0	35.6667	0	0	0	1.46018	0	2.12632	chrNC_023649.1	63112892	63121875	-	5	circRNA	-	XM_008000799.1	ARFGEF1	mRNA	chrNC_023649.1:63101529-63112891|chrNC_023649.1:63121875-63127902	ADP-ribosylation factor guanine nucleotide-exchange factor 1 (brefeldin A-inhibited)%2C transcript variant X1	GO:0005086(ARF guanyl-nucleotide exchange factor activity);GO:0005737(cytoplasm);GO:0006887(exocytosis);GO:0017022(myosin binding);GO:0032012(regulation of ARF protein signal transduction)	04144(Endocytosis)
circRNA10067	0	0	0	32.75	0	38	0	0	0	1.01506	0	1.5027	chrNC_023649.1	63127903	63139283	-	7	circRNA	-	XM_008000799.1	ARFGEF1	mRNA	chrNC_023649.1:63121875-63127902|chrNC_023649.1:63139283-63150191	ADP-ribosylation factor guanine nucleotide-exchange factor 1 (brefeldin A-inhibited)%2C transcript variant X1	GO:0005086(ARF guanyl-nucleotide exchange factor activity);GO:0005737(cytoplasm);GO:0006887(exocytosis);GO:0017022(myosin binding);GO:0032012(regulation of ARF protein signal transduction)	04144(Endocytosis)
circRNA10068	0	0	0	44	0	0	0	0	0	4.46168	0	0	chrNC_023649.1	63161438	63164677	-	3	circRNA	-	XM_008000799.1	ARFGEF1	mRNA	chrNC_023649.1:63158831-63161437|chrNC_023649.1:63164677-63203578	ADP-ribosylation factor guanine nucleotide-exchange factor 1 (brefeldin A-inhibited)%2C transcript variant X1	GO:0005086(ARF guanyl-nucleotide exchange factor activity);GO:0005737(cytoplasm);GO:0006887(exocytosis);GO:0017022(myosin binding);GO:0032012(regulation of ARF protein signal transduction)	04144(Endocytosis)
circRNA10069	0	0	0	29.5	0	0	0	0	0	1.82201	0	0	chrNC_023649.1	65476711	65533265	-	3	circRNA	-	XM_008000828.1	SLCO5A1	mRNA	chrNC_023649.1:65456042-65476710|chrNC_023649.1:65533265-65597969	solute carrier organic anion transporter family%2C member 5A1%2C transcript variant X4	GO:0005215(transporter activity);GO:0005886(plasma membrane);GO:0016021(integral to membrane)	NA
circRNA1007	276	107	249.417	108.667	102.167	113.333	10.18	4.31986	10.0256	4.65494	6.43147	6.19419	chrNC_023645.1	81312314	81334300	+	8	circRNA	-	XM_007977578.1	RASA1	mRNA	chrNC_023645.1:81250849-81312313|chrNC_023645.1:81334300-81344025	RAS p21 protein activator (GTPase activating protein) 1%2C transcript variant X2	GO:0000910(cytokinesis);GO:0001570(vasculogenesis);GO:0001948(glycoprotein binding);GO:0001953(negative regulation of cell-matrix adhesion);GO:0005099(Ras GTPase activator activity);GO:0005102(receptor binding);GO:0005829(cytosol);GO:0008360(regulation of cell shape);GO:0009790(embryo development);GO:0019870(potassium channel inhibitor activity);GO:0030833(regulation of actin filament polymerizat…	04010(MAPK signaling pathway);04360(Axon guidance)
circRNA10070	0	0	0	29.3056	0	0	0	0	0	1.22598	0	0	chrNC_023649.1	69188460	69229003	-	6	circRNA	-	XM_008000894.1	STAU2	mRNA	chrNC_023649.1:69156803-69188459|chrNC_023649.1:69229003-69283960	staufen double-stranded RNA binding protein 2%2C transcript variant X22	GO:0003725(double-stranded RNA binding);GO:0005730(nucleolus);GO:0005783(endoplasmic reticulum);GO:0005874(microtubule);GO:0006810(transport)	NA
circRNA10071	0	0	0	6	0	0	0	0	0	0.74933	0	0	chrNC_023649.1	83267630	83278505	-	2	circRNA	-	XM_008001036.1	MMP16	mRNA	chrNC_023649.1:83248809-83267629|chrNC_023649.1:83278505-83281640	matrix metallopeptidase 16 (membrane-inserted)%2C transcript variant X2	GO:0004222(metalloendopeptidase activity);GO:0005509(calcium ion binding);GO:0005578(proteinaceous extracellular matrix);GO:0005887(integral to plasma membrane);GO:0006508(proteolysis);GO:0008047(enzyme activator activity);GO:0008270(zinc ion binding);GO:0009986(cell surface);GO:0030574(collagen catabolic process)	NA
circRNA10072	0	0	0	1	0	0	0	0	0	0.119611	0	0	chrNC_023649.1	86350318	86356905	+	2	circRNA	-	XM_008001057.1	SLC26A7	mRNA	chrNC_023649.1:86312172-86350317|chrNC_023649.1:86356905-86379577	solute carrier family 26 (anion exchanger)%2C member 7%2C transcript variant X4	GO:0005254(chloride channel activity);GO:0015106(bicarbonate transmembrane transporter activity);GO:0015116(sulfate transmembrane transporter activity);GO:0015301(anion:anion antiporter activity);GO:0016021(integral to membrane);GO:0016323(basolateral plasma membrane);GO:0019531(oxalate transmembrane transporter activity);GO:0055038(recycling endosome membrane)	NA
circRNA10073	0	0	0	26.1667	0	0	0	0	0	0.827627	0	0	chrNC_023649.1	89378128	89390429	-	5	circRNA	-	XM_008001106.1	RAD54B	mRNA	chrNC_023649.1:89372411-89378127|chrNC_023649.1:89390429-89433832	RAD54 homolog B (S. cerevisiae)%2C transcript variant X4	GO:0003677(DNA binding);GO:0003678(DNA helicase activity);GO:0003724(RNA helicase activity);GO:0005524(ATP binding);GO:0005634(nucleus);GO:0006312(mitotic recombination);GO:0007131(reciprocal meiotic recombination)	03440(Homologous recombination)
circRNA10074	0	0	0	44	0	0	0	0	0	3.7744	0	0	chrNC_023649.1	89503587	89505695	-	2	circRNA	-	XM_008001112.1	KIAA1429	mRNA	chrNC_023649.1:89501881-89503586|chrNC_023649.1:89505695-89509439	KIAA1429 ortholog	NA	04142(Lysosome)
circRNA10075	0	0	0	212.583	0	0	0	0	0	8.45594	0	0	chrNC_023649.1	89693723	89732736	+	7	circRNA	-	XM_008002050.1	DPY19L4	mRNA	chrNC_023649.1:89687701-89693722|chrNC_023649.1:89732736-89734894	dpy-19-like 4 (C. elegans)	GO:0016021(integral to membrane)	NA
circRNA10076	0	0	0	36.6667	0	0	0	0	0	3.51851	0	0	chrNC_023649.1	89738152	89747036	+	3	circRNA	-	XM_008002050.1	DPY19L4	mRNA	chrNC_023649.1:89735522-89738151|chrNC_023649.1:89747036-89749569	dpy-19-like 4 (C. elegans)	GO:0016021(integral to membrane)	NA
circRNA10077	0	0	0	50.25	0	0	0	0	0	3.81021	0	0	chrNC_023649.1	89794368	89799303	+	4	circRNA	-	XM_008001139.1	INTS8	mRNA	chrNC_023649.1:89792493-89794367|chrNC_023649.1:89799303-89803266	integrator complex subunit 8%2C transcript variant X6	GO:0005515(protein binding);GO:0016180(snRNA processing);GO:0032039(integrator complex)	NA
circRNA10078	0	0	0	258.867	175.333	240.083	0	0	0	13.1838	13.1224	15.6004	chrNC_023649.1	92580333	92606822	+	5	circRNA	-	XM_008001165.1	MTDH	mRNA	chrNC_023649.1:92564223-92580332|chrNC_023649.1:92606822-92611661	metadherin%2C transcript variant X5	GO:0000122(negative regulation of transcription from RNA polymerase II promoter);GO:0001085(RNA polymerase II transcription factor binding);GO:0003713(transcription coactivator activity);GO:0005730(nucleolus);GO:0005789(endoplasmic reticulum membrane);GO:0005923(tight junction);GO:0010508(positive regulation of autophagy);GO:0016021(integral to membrane);GO:0016324(apical plasma membrane);GO:0016…	04270(Vascular smooth muscle contraction);04510(Focal adhesion);04720(Long-term potentiation);04810(Regulation of actin cytoskeleton)
circRNA10079	0	0	0	41.5	0	69.3333	0	0	0	1.5407	0	3.28414	chrNC_023649.1	93964990	93995145	+	5	circRNA	-	XM_008001191.1	VPS13B	mRNA	chrNC_023649.1:93926062-93964989|chrNC_023649.1:93995145-94009354	vacuolar protein sorting 13 homolog B (yeast)%2C transcript variant X14	NA	NA
circRNA1008	378.044	0	311.988	177.978	151.766	0	7.92649	0	7.12888	4.33394	5.43095	0	chrNC_023645.1	89611604	89657917	+	8	circRNA	-	XM_007978923.1	RHOBTB3	mRNA	chrNC_023645.1:89606758-89611603|chrNC_023645.1:89657917-89662785	Rho-related BTB domain containing 3	GO:0005524(ATP binding);GO:0005525(GTP binding);GO:0005794(Golgi apparatus);GO:0007264(small GTPase mediated signal transduction);GO:0016887(ATPase activity);GO:0017137(Rab GTPase binding);GO:0042147(retrograde transport, endosome to Golgi)	NA
circRNA10080	0	0	0	16.5	0	0	0	0	0	1.31882	0	0	chrNC_023649.1	94331636	94349493	+	2	circRNA	-	XM_008001191.1	VPS13B	mRNA	chrNC_023649.1:94302596-94331635|chrNC_023649.1:94349493-94371590	vacuolar protein sorting 13 homolog B (yeast)%2C transcript variant X14	NA	NA
circRNA10081	0	0	0	34.6667	0	0	0	0	0	1.15793	0	0	chrNC_023649.1	94381505	94459205	+	5	circRNA	-	XM_008001191.1	VPS13B	mRNA	chrNC_023649.1:94378313-94381504|chrNC_023649.1:94459205-94509974	vacuolar protein sorting 13 homolog B (yeast)%2C transcript variant X14	NA	NA
circRNA10082	0	0	0	13.6667	0	0	0	0	0	1.40257	0	0	chrNC_023649.1	94424967	94445536	+	2	circRNA	-	XM_008001196.1	VPS13B	mRNA	chrNC_023649.1:94390434-94424966|chrNC_023649.1:94445536-94459061	vacuolar protein sorting 13 homolog B (yeast)%2C transcript variant X14	NA	NA
circRNA10083	0	0	0	369.667	0	0	0	0	0	16.1199	0	0	chrNC_023649.1	95568979	95574839	-	6	circRNA	-	XM_008001230.1	PABPC1	mRNA	chrNC_023649.1:95566313-95568978|chrNC_023649.1:95574839-95577935	poly(A) binding protein%2C cytoplasmic 1	GO:0000166(nucleotide binding);GO:0000184(nuclear-transcribed mRNA catabolic process, nonsense-mediated decay);GO:0003723(RNA binding);GO:0005515(protein binding);GO:0005681(spliceosomal complex);GO:0005737(cytoplasm);GO:0006397(mRNA processing);GO:0008380(RNA splicing);GO:2000623(negative regulation of nuclear-transcribed mRNA catabolic process, nonsense-mediated decay)	05130(Pathogenic Escherichia coli infection)
circRNA10084	0	0	0	207.833	0	0	0	0	0	8.25733	0	0	chrNC_023649.1	97063647	97083786	-	7	circRNA	-	XM_008001255.1	RRM2B	mRNA	chrNC_023649.1:97058882-97063646|chrNC_023649.1:97083786-97091715	ribonucleotide reductase M2 B (TP53 inducible)	GO:0004748(ribonucleoside-diphosphate reductase activity);GO:0005634(nucleus);GO:0005737(cytoplasm);GO:0006260(DNA replication);GO:0006281(DNA repair);GO:0009186(deoxyribonucleoside diphosphate metabolic process);GO:0046914(transition metal ion binding)	00230(Purine metabolism);00240(Pyrimidine metabolism);00480(Glutathione metabolism);04115(p53 signaling pathway)
circRNA10085	0	0	0	315.533	0	343.417	0	0	0	16.7739	0	23.2927	chrNC_023649.1	97687072	97693033	-	5	circRNA	-	XM_008001265.1	AZIN1	mRNA	chrNC_023649.1:97686105-97687071|chrNC_023649.1:97693033-97696826	antizyme inhibitor 1%2C transcript variant X3	GO:0003824(catalytic activity);GO:0005829(cytosol);GO:0006521(regulation of cellular amino acid metabolic process);GO:0006596(polyamine biosynthetic process)	00330(Arginine and proline metabolism);00480(Glutathione metabolism)
circRNA10086	0	0	0	260.75	0	0	0	0	0	31.1887	0	0	chrNC_023649.1	97703606	97711726	-	2	circRNA	-	XM_008001266.1	AZIN1	mRNA	chrNC_023649.1:97697023-97703605|chrNC_023649.1:97711726-97717125	antizyme inhibitor 1%2C transcript variant X3	GO:0003824(catalytic activity);GO:0005829(cytosol);GO:0006521(regulation of cellular amino acid metabolic process);GO:0006596(polyamine biosynthetic process)	00330(Arginine and proline metabolism);00480(Glutathione metabolism)
circRNA10087	0	0	0	17	0	0	0	0	0	1.39153	0	0	chrNC_023649.1	98929518	98986668	+	2	circRNA	-	XM_008001288.1	RIMS2	mRNA	chrNC_023649.1:98904449-98929517|chrNC_023649.1:98986668-99087985	regulating synaptic membrane exocytosis 2%2C transcript variant X46	GO:0005886(plasma membrane);GO:0006836(neurotransmitter transport);GO:0006886(intracellular protein transport);GO:0017137(Rab GTPase binding);GO:0017156(calcium ion-dependent exocytosis);GO:0019717(synaptosome);GO:0019933(cAMP-mediated signaling);GO:0030054(cell junction);GO:0030073(insulin secretion);GO:0042734(presynaptic membrane);GO:0045202(synapse);GO:0046872(metal ion binding)	00562(Inositol phosphate metabolism);04010(MAPK signaling pathway);04011(MAPK signaling pathway - yeast);04012(ErbB signaling pathway);04020(Calcium signaling pathway);04070(Phosphatidylinositol signaling system);04270(Vascular smooth muscle contraction);04310(Wnt signaling pathway);04370(VEGF signaling pathway);04510(Focal adhesion);04530(Tight junction);04540(Gap junction);04650(Natural killer …
circRNA10088	0	0	0	142.333	0	0	0	0	0	6.1358	0	0	chrNC_023649.1	101491326	101523968	+	6	circRNA	-	XM_008001336.1	OXR1	mRNA	chrNC_023649.1:101487881-101491325|chrNC_023649.1:101523968-101527405	oxidation resistance 1%2C transcript variant X11	GO:0005730(nucleolus);GO:0005739(mitochondrion);GO:0006979(response to oxidative stress);GO:0016998(cell wall macromolecule catabolic process)	NA
circRNA10089	0	0	0	35.5	0	0	0	0	0	6.73699	0	0	chrNC_023649.1	103168764	103169440	+	2	circRNA	-	XM_008001355.1	EMC2	mRNA	chrNC_023649.1:103159824-103168763|chrNC_023649.1:103169440-103171980	ER membrane protein complex subunit 2	GO:0005488(binding);GO:0005634(nucleus);GO:0005783(endoplasmic reticulum)	NA
circRNA1009	60.3056	0	0	0	0	0	2.78655	0	0	0	0	0	chrNC_023645.1	89622499	89629585	+	3	circRNA	-	XM_007978923.1	RHOBTB3	mRNA	chrNC_023645.1:89611790-89622498|chrNC_023645.1:89629585-89637310	Rho-related BTB domain containing 3	GO:0005524(ATP binding);GO:0005525(GTP binding);GO:0005794(Golgi apparatus);GO:0007264(small GTPase mediated signal transduction);GO:0016887(ATPase activity);GO:0017137(Rab GTPase binding);GO:0042147(retrograde transport, endosome to Golgi)	NA
circRNA10090	0	0	0	180	0	0	0	0	0	5.95958	0	0	chrNC_023649.1	103983084	104008857	-	6	circRNA	-	XM_008001359.1	NUDCD1	mRNA	chrNC_023649.1:103957746-103983083|chrNC_023649.1:104008857-104032183	NudC domain containing 1	NA	NA
circRNA10091	0	0	0	165.667	0	0	0	0	0	8.39945	0	0	chrNC_023649.1	112455404	112474371	-	6	circRNA	-	XM_008001418.1	EXT1	mRNA	chrNC_023649.1:112449879-112455403|chrNC_023649.1:112474371-112749569	exostosin glycosyltransferase 1	GO:0000139(Golgi membrane);GO:0016021(integral to membrane);GO:0031227(intrinsic to endoplasmic reticulum membrane);GO:0050508(glucuronosyl-N-acetylglucosaminyl-proteoglycan 4-alpha-N-acetylglucosaminyltransferase activity);GO:0050509(N-acetylglucosaminyl-proteoglycan 4-beta-glucuronosyltransferase activity)	00534(Glycosaminoglycan biosynthesis - heparan sulfate)
circRNA10092	0	0	0	14.5833	0	0	0	0	0	1.76925	0	0	chrNC_023649.1	114370142	114382441	-	2	circRNA	-	XM_008001440.1	TAF2	mRNA	chrNC_023649.1:114367861-114370141|chrNC_023649.1:114382441-114394021	TAF2 RNA polymerase II%2C TATA box binding protein (TBP)-associated factor%2C 150kDa%2C transcript variant X1	GO:0000086(G2/M transition of mitotic cell cycle);GO:0005515(protein binding);GO:0005634(nucleus);GO:0005669(transcription factor TFIID complex);GO:0006351(transcription, DNA-dependent);GO:0006355(regulation of transcription, DNA-dependent);GO:0006367(transcription initiation from RNA polymerase II promoter);GO:0008237(metallopeptidase activity);GO:0008270(zinc ion binding);GO:0033276(transcripti…	03022(Basal transcription factors)
circRNA10093	0	0	0	26.0551	23.4611	26.49	0	0	0	0.592822	0.784447	0.768992	chrNC_023649.1	117655116	117699935	+	10	circRNA	-	XM_008001463.1	TBC1D31	mRNA	chrNC_023649.1:117650874-117655115|chrNC_023649.1:117699935-117704950	TBC1 domain family%2C member 31%2C transcript variant X4	GO:0005097(Rab GTPase activator activity);GO:0005813(centrosome)	04062(Chemokine signaling pathway);04260(Cardiac muscle contraction);04270(Vascular smooth muscle contraction);04310(Wnt signaling pathway);04350(TGF-beta signaling pathway);04360(Axon guidance);04510(Focal adhesion);04530(Tight junction);04670(Leukocyte transendothelial migration);04810(Regulation of actin cytoskeleton);05130(Pathogenic Escherichia coli infection);05131(Shigellosis);05410(Hypert…
circRNA10094	0	0	0	11.3378	0	0	0	0	0	0.556562	0	0	chrNC_023649.1	117664302	117681415	+	4	circRNA	-	XM_008001463.1	TBC1D31	mRNA	chrNC_023649.1:117660886-117664301|chrNC_023649.1:117681415-117685483	TBC1 domain family%2C member 31%2C transcript variant X4	GO:0005097(Rab GTPase activator activity);GO:0005813(centrosome)	04062(Chemokine signaling pathway);04260(Cardiac muscle contraction);04270(Vascular smooth muscle contraction);04310(Wnt signaling pathway);04350(TGF-beta signaling pathway);04360(Axon guidance);04510(Focal adhesion);04530(Tight junction);04670(Leukocyte transendothelial migration);04810(Regulation of actin cytoskeleton);05130(Pathogenic Escherichia coli infection);05131(Shigellosis);05410(Hypert…
circRNA10095	0	0	0	8.03163	0	10.7537	0	0	0	0.395408	0	0.675475	chrNC_023649.1	117674019	117685660	+	4	circRNA	-	XM_008001463.1	TBC1D31	mRNA	chrNC_023649.1:117664480-117674018|chrNC_023649.1:117685660-117688903	TBC1 domain family%2C member 31%2C transcript variant X4	GO:0005097(Rab GTPase activator activity);GO:0005813(centrosome)	04062(Chemokine signaling pathway);04260(Cardiac muscle contraction);04270(Vascular smooth muscle contraction);04310(Wnt signaling pathway);04350(TGF-beta signaling pathway);04360(Axon guidance);04510(Focal adhesion);04530(Tight junction);04670(Leukocyte transendothelial migration);04810(Regulation of actin cytoskeleton);05130(Pathogenic Escherichia coli infection);05131(Shigellosis);05410(Hypert…
circRNA10096	0	0	0	83.5	93.5	0	0	0	0	2.64595	4.35403	0	chrNC_023649.1	117923467	117928066	-	6	circRNA	-	XM_008002054.1	ATAD2	mRNA	chrNC_023649.1:117914774-117923466|chrNC_023649.1:117928066-117934705	ATPase family%2C AAA domain containing 2	GO:0005524(ATP binding);GO:0005634(nucleus);GO:0005739(mitochondrion);GO:0006351(transcription, DNA-dependent);GO:0006355(regulation of transcription, DNA-dependent);GO:0016887(ATPase activity)	00230(Purine metabolism)
circRNA10097	0	0	0	271.25	0	0	0	0	0	10.6033	0	0	chrNC_023649.1	117937926	117957867	-	7	circRNA	-	XM_008002054.1	ATAD2	mRNA	chrNC_023649.1:117937672-117937925|chrNC_023649.1:117957867-117958674	ATPase family%2C AAA domain containing 2	GO:0005524(ATP binding);GO:0005634(nucleus);GO:0005739(mitochondrion);GO:0006351(transcription, DNA-dependent);GO:0006355(regulation of transcription, DNA-dependent);GO:0016887(ATPase activity)	00230(Purine metabolism)
circRNA10098	0	0	0	42	0	0	0	0	0	4.54371	0	0	chrNC_023649.1	119073369	119080975	-	4	circRNA	-	XM_008001500.1	TATDN1	mRNA	chrNC_023649.1:119071050-119073368|chrNC_023649.1:119080975-119083346	TatD DNase domain containing 1%2C transcript variant X5	GO:0005634(nucleus);GO:0016888(endodeoxyribonuclease activity, producing 5'-phosphomonoesters);GO:0046872(metal ion binding)	NA
circRNA10099	0	0	0	372	0	371	0	0	0	23.7979	0	30.2817	chrNC_023649.1	119591293	119595524	+	3	circRNA	-	XM_008001509.1	SQLE	mRNA	chrNC_023649.1:119587842-119591292|chrNC_023649.1:119595524-119597056	squalene epoxidase	GO:0004506(squalene monooxygenase activity);GO:0005789(endoplasmic reticulum membrane);GO:0005792(microsome);GO:0006695(cholesterol biosynthetic process);GO:0016021(integral to membrane);GO:0050660(flavin adenine dinucleotide binding)	00100(Steroid biosynthesis)
circRNA101	206.617	0	0	0	0	0	6.90669	0	0	0	0	0	chrNC_023643.1	22223919	22260622	+	4	circRNA	-	XM_008017179.1	CHD6	mRNA	chrNC_023643.1:22164039-22223918|chrNC_023643.1:22260622-22274221	chromodomain helicase DNA binding protein 6%2C transcript variant X4	NA	04310(Wnt signaling pathway)
circRNA1010	56.127	33.1905	47.5873	33.0615	0	0	3.42728	2.21838	3.16674	2.34465	0	0	chrNC_023645.1	89629220	89637423	+	2	circRNA	-	XM_007978923.1	RHOBTB3	mRNA	chrNC_023645.1:89626513-89629219|chrNC_023645.1:89637423-89641817	Rho-related BTB domain containing 3	GO:0005524(ATP binding);GO:0005525(GTP binding);GO:0005794(Golgi apparatus);GO:0007264(small GTPase mediated signal transduction);GO:0016887(ATPase activity);GO:0017137(Rab GTPase binding);GO:0042147(retrograde transport, endosome to Golgi)	NA
circRNA10100	0	0	0	125.5	0	0	0	0	0	9.86849	0	0	chrNC_023649.1	119691092	119766934	+	3	circRNA	-	XM_008001516.1	NSMCE2	mRNA	chrNC_023649.1:119690921-119691091|chrNC_023649.1:119766934-119939187	non-SMC element 2%2C MMS21 homolog (S. cerevisiae)%2C transcript variant X3	GO:0005634(nucleus);GO:0006281(DNA repair);GO:0006310(DNA recombination);GO:0008270(zinc ion binding);GO:0016874(ligase activity)	NA
circRNA10101	0	0	0	25.6	28.5857	0	0	0	0	2.44276	4.00842	0	chrNC_023649.1	126389475	126395587	+	3	circRNA	-	XM_008001554.1	EFR3A	mRNA	chrNC_023649.1:126355736-126389474|chrNC_023649.1:126395587-126398944	EFR3 homolog A (S. cerevisiae)%2C transcript variant X5	GO:0005488(binding);GO:0005886(plasma membrane)	NA
circRNA10102	0	0	0	334.167	0	0	0	0	0	5.52385	0	0	chrNC_023649.1	126389475	126432251	+	17	circRNA	-	XM_008001554.1	EFR3A	mRNA	chrNC_023649.1:126355736-126389474|chrNC_023649.1:126432251-126440949	EFR3 homolog A (S. cerevisiae)%2C transcript variant X5	GO:0005488(binding);GO:0005886(plasma membrane)	NA
circRNA10103	0	0	0	115	0	0	0	0	0	2.31565	0	0	chrNC_023649.1	127230512	127264423	+	11	circRNA	-	XM_008001565.1	PHF20L1	mRNA	chrNC_023649.1:127225840-127230511|chrNC_023649.1:127264423-127265993	PHD finger protein 20-like 1%2C transcript variant X13	NA	05014(Amyotrophic lateral sclerosis (ALS))
circRNA10104	0	0	0	39.5	0	0	0	0	0	0.550143	0	0	chrNC_023649.1	128988876	129017710	-	7	circRNA	-	XM_008001597.1	ZFAT	mRNA	chrNC_023649.1:128970278-128988875|chrNC_023649.1:129017710-129045264	zinc finger and AT hook domain containing%2C transcript variant X5	GO:0003677(DNA binding);GO:0005634(nucleus);GO:0005829(cytosol);GO:0006351(transcription, DNA-dependent);GO:0006355(regulation of transcription, DNA-dependent);GO:0008270(zinc ion binding)	NA
circRNA10105	0	0	0	66	0	0	0	0	0	3.88561	0	0	chrNC_023649.1	134501183	134534170	-	4	circRNA	-	XM_008001627.1	TRAPPC9	mRNA	chrNC_023649.1:134471317-134501182|chrNC_023649.1:134534170-134537331	trafficking protein particle complex 9%2C transcript variant X6	NA	NA
circRNA10106	0	0	0	46	0	0	0	0	0	6.30082	0	0	chrNC_023649.1	134635616	134644551	-	2	circRNA	-	XM_008001627.1	TRAPPC9	mRNA	chrNC_023649.1:134616191-134635615|chrNC_023649.1:134644551-134656941	trafficking protein particle complex 9%2C transcript variant X6	NA	NA
circRNA10107	0	0	0	635.417	0	0	0	0	0	10.0395	0	0	chrNC_023649.1	134774448	134822916	-	15	circRNA	-	XM_008001634.1	AGO2	mRNA	chrNC_023649.1:134770720-134774447|chrNC_023649.1:134822916-134826465	argonaute RISC catalytic component 2%2C transcript variant X2	GO:0000340(RNA 7-methylguanosine cap binding);GO:0000932(cytoplasmic mRNA processing body);GO:0003743(translation initiation factor activity);GO:0005515(protein binding);GO:0005634(nucleus);GO:0005829(cytosol);GO:0005844(polysome);GO:0005845(mRNA cap binding complex);GO:0006351(transcription, DNA-dependent);GO:0006355(regulation of transcription, DNA-dependent);GO:0016442(RNA-induced silencing co…	NA
circRNA10108	0	0	0	12.5536	0	0	0	0	0	1.57941	0	0	chrNC_023649.1	134933460	134935257	-	2	circRNA	-	XM_008002057.1	PTK2	mRNA	chrNC_023649.1:134918617-134933459|chrNC_023649.1:134935257-134938772	protein tyrosine kinase 2	GO:0004715(non-membrane spanning protein tyrosine kinase activity);GO:0004871(signal transducer activity);GO:0005524(ATP binding);GO:0005829(cytosol);GO:0005856(cytoskeleton);GO:0005925(focal adhesion);GO:0006921(cellular component disassembly involved in apoptosis);GO:0007172(signal complex assembly);GO:0007229(integrin-mediated signaling pathway);GO:0007411(axon guidance);GO:0007596(blood coagu…	04012(ErbB signaling pathway);04062(Chemokine signaling pathway);04360(Axon guidance);04370(VEGF signaling pathway);04510(Focal adhesion);04670(Leukocyte transendothelial migration);04810(Regulation of actin cytoskeleton);05100(Bacterial invasion of epithelial cells);05200(Pathways in cancer);05222(Small cell lung cancer)
circRNA10109	0	0	0	67.9702	0	0	0	0	0	2.35364	0	0	chrNC_023649.1	134933460	134976802	-	8	circRNA	-	XM_008002057.1	PTK2	mRNA	chrNC_023649.1:134918617-134933459|chrNC_023649.1:134976802-134989693	protein tyrosine kinase 2	GO:0004715(non-membrane spanning protein tyrosine kinase activity);GO:0004871(signal transducer activity);GO:0005524(ATP binding);GO:0005829(cytosol);GO:0005856(cytoskeleton);GO:0005925(focal adhesion);GO:0006921(cellular component disassembly involved in apoptosis);GO:0007172(signal complex assembly);GO:0007229(integrin-mediated signaling pathway);GO:0007411(axon guidance);GO:0007596(blood coagu…	04012(ErbB signaling pathway);04062(Chemokine signaling pathway);04360(Axon guidance);04370(VEGF signaling pathway);04510(Focal adhesion);04670(Leukocyte transendothelial migration);04810(Regulation of actin cytoskeleton);05100(Bacterial invasion of epithelial cells);05200(Pathways in cancer);05222(Small cell lung cancer)
circRNA1011	344	0	0	0	0	0	7.20236	0	0	0	0	0	chrNC_023645.1	89769001	89793565	-	7	circRNA	-	XM_007978979.1	ELL2	mRNA	chrNC_023645.1:89764649-89769000|chrNC_023645.1:89793565-89806622	elongation factor%2C RNA polymerase II%2C 2%2C transcript variant X2	GO:0006355(regulation of transcription, DNA-dependent);GO:0006368(transcription elongation from RNA polymerase II promoter);GO:0008023(transcription elongation factor complex)	NA
circRNA10110	0	0	0	49.2739	53.612	0	0	0	0	1.38446	2.21366	0	chrNC_023649.1	135032330	135134968	-	12	circRNA	-	XM_008002057.1	PTK2	mRNA	chrNC_023649.1:135006393-135032329|chrNC_023649.1:135134968-135168920	protein tyrosine kinase 2	GO:0004715(non-membrane spanning protein tyrosine kinase activity);GO:0004871(signal transducer activity);GO:0005524(ATP binding);GO:0005829(cytosol);GO:0005856(cytoskeleton);GO:0005925(focal adhesion);GO:0006921(cellular component disassembly involved in apoptosis);GO:0007172(signal complex assembly);GO:0007229(integrin-mediated signaling pathway);GO:0007411(axon guidance);GO:0007596(blood coagu…	04012(ErbB signaling pathway);04062(Chemokine signaling pathway);04360(Axon guidance);04370(VEGF signaling pathway);04510(Focal adhesion);04670(Leukocyte transendothelial migration);04810(Regulation of actin cytoskeleton);05100(Bacterial invasion of epithelial cells);05200(Pathways in cancer);05222(Small cell lung cancer)
circRNA10111	0	0	0	14.5908	0	18.975	0	0	0	1.11381	0	1.84808	chrNC_023649.1	135046141	135064659	-	4	circRNA	-	XM_008002057.1	PTK2	mRNA	chrNC_023649.1:135036203-135046140|chrNC_023649.1:135064659-135074513	protein tyrosine kinase 2	GO:0004715(non-membrane spanning protein tyrosine kinase activity);GO:0004871(signal transducer activity);GO:0005524(ATP binding);GO:0005829(cytosol);GO:0005856(cytoskeleton);GO:0005925(focal adhesion);GO:0006921(cellular component disassembly involved in apoptosis);GO:0007172(signal complex assembly);GO:0007229(integrin-mediated signaling pathway);GO:0007411(axon guidance);GO:0007596(blood coagu…	04012(ErbB signaling pathway);04062(Chemokine signaling pathway);04360(Axon guidance);04370(VEGF signaling pathway);04510(Focal adhesion);04670(Leukocyte transendothelial migration);04810(Regulation of actin cytoskeleton);05100(Bacterial invasion of epithelial cells);05200(Pathways in cancer);05222(Small cell lung cancer)
circRNA10112	0	0	0	5.97397	0	6.80091	0	0	0	0.926636	0	1.34593	chrNC_023649.1	135063916	135064659	-	2	circRNA	-	XM_008002057.1	PTK2	mRNA	chrNC_023649.1:135049575-135063915|chrNC_023649.1:135064659-135074513	protein tyrosine kinase 2	GO:0004715(non-membrane spanning protein tyrosine kinase activity);GO:0004871(signal transducer activity);GO:0005524(ATP binding);GO:0005829(cytosol);GO:0005856(cytoskeleton);GO:0005925(focal adhesion);GO:0006921(cellular component disassembly involved in apoptosis);GO:0007172(signal complex assembly);GO:0007229(integrin-mediated signaling pathway);GO:0007411(axon guidance);GO:0007596(blood coagu…	04012(ErbB signaling pathway);04062(Chemokine signaling pathway);04360(Axon guidance);04370(VEGF signaling pathway);04510(Focal adhesion);04670(Leukocyte transendothelial migration);04810(Regulation of actin cytoskeleton);05100(Bacterial invasion of epithelial cells);05200(Pathways in cancer);05222(Small cell lung cancer)
circRNA10113	0	0	0	14.7491	0	19.3973	0	0	0	0.992121	0	1.66475	chrNC_023649.1	135063916	135107464	-	6	circRNA	-	XM_008002057.1	PTK2	mRNA	chrNC_023649.1:135049575-135063915|chrNC_023649.1:135107464-135123711	protein tyrosine kinase 2	GO:0004715(non-membrane spanning protein tyrosine kinase activity);GO:0004871(signal transducer activity);GO:0005524(ATP binding);GO:0005829(cytosol);GO:0005856(cytoskeleton);GO:0005925(focal adhesion);GO:0006921(cellular component disassembly involved in apoptosis);GO:0007172(signal complex assembly);GO:0007229(integrin-mediated signaling pathway);GO:0007411(axon guidance);GO:0007596(blood coagu…	04012(ErbB signaling pathway);04062(Chemokine signaling pathway);04360(Axon guidance);04370(VEGF signaling pathway);04510(Focal adhesion);04670(Leukocyte transendothelial migration);04810(Regulation of actin cytoskeleton);05100(Bacterial invasion of epithelial cells);05200(Pathways in cancer);05222(Small cell lung cancer)
circRNA10114	0	0	0	366.167	0	0	0	0	0	7.32541	0	0	chrNC_023649.1	137533403	137572691	-	14	circRNA	-	XM_008001743.1	TOP1MT	mRNA	chrNC_023649.1:137524704-137533402|chrNC_023649.1:137572691-137573824	topoisomerase (DNA) I%2C mitochondrial%2C transcript variant X19	GO:0003917(DNA topoisomerase type I activity);GO:0003918(DNA topoisomerase (ATP-hydrolyzing) activity);GO:0005524(ATP binding);GO:0005694(chromosome);GO:0006265(DNA topological change);GO:0031490(chromatin DNA binding);GO:0042645(mitochondrial nucleoid)	NA
circRNA10115	0	0	0	7	0	0	0	0	0	1.00332	0	0	chrNC_023649.1	138321695	138321931	+	1	circRNA	-	XM_008001882.1	LOC103237606	mRNA	chrNC_023649.1:138321603-138321694|chrNC_023649.1:138321931-138322001	WD repeat-containing protein KIAA1875-like	NA	NA
circRNA10116	0	0	0	66	0	0	0	0	0	5.70482	0	0	chrNC_023649.1	138725877	138726269	-	1	circRNA	-	XM_008001950.1	RECQL4	mRNA	chrNC_023649.1:138725757-138725876|chrNC_023649.1:138726269-138726345	RecQ protein-like 4%2C transcript variant X2	GO:0000405(bubble DNA binding);GO:0000739(DNA strand annealing activity);GO:0005524(ATP binding);GO:0005634(nucleus);GO:0005737(cytoplasm);GO:0006260(DNA replication);GO:0006281(DNA repair);GO:0006310(DNA recombination);GO:0007275(multicellular organismal development);GO:0008270(zinc ion binding);GO:0032508(DNA duplex unwinding);GO:0043140(ATP-dependent 3'-5' DNA helicase activity)	NA
circRNA10117	0	0	0	11	0	0	0	0	0	1.67563	0	0	chrNC_023662.1	2090209	2090913	-	2	circRNA	-	XM_007981236.1	ZNF107	mRNA	chrNC_023662.1:2077419-2090208|chrNC_023662.1:2090913-2091071	zinc finger protein 107	GO:0003677(DNA binding);GO:0005634(nucleus);GO:0006351(transcription, DNA-dependent);GO:0006355(regulation of transcription, DNA-dependent);GO:0008270(zinc ion binding)	NA
circRNA10118	0	0	0	38.3667	0	0	0	0	0	7.85121	0	0	chrNC_023662.1	2792939	2793750	-	2	circRNA	-	XM_007981260.1	GBAS	mRNA	chrNC_023662.1:2791505-2792938|chrNC_023662.1:2793750-2797123	glioblastoma amplified sequence%2C transcript variant X1	GO:0005515(protein binding);GO:0005624(membrane fraction);GO:0005739(mitochondrion);GO:0005887(integral to plasma membrane)	NA
circRNA10119	0	0	0	223.465	0	0	0	0	0	17.3311	0	0	chrNC_023662.1	11352379	11398751	+	5	circRNA	-	XM_007981379.1	TNS3	mRNA	chrNC_023662.1:11326911-11352378|chrNC_023662.1:11398751-11405353	tensin 3%2C transcript variant X10	GO:0005515(protein binding);GO:0005925(focal adhesion)	NA
circRNA1012	113	0	0	0	0	0	6.02031	0	0	0	0	0	chrNC_023645.1	89780455	89793565	-	3	circRNA	-	XM_007978979.1	ELL2	mRNA	chrNC_023645.1:89774494-89780454|chrNC_023645.1:89793565-89806622	elongation factor%2C RNA polymerase II%2C 2%2C transcript variant X2	GO:0006355(regulation of transcription, DNA-dependent);GO:0006368(transcription elongation from RNA polymerase II promoter);GO:0008023(transcription elongation factor complex)	NA
circRNA10120	0	0	0	97.2861	0	0	0	0	0	13.2191	0	0	chrNC_023662.1	11417716	11421524	+	3	circRNA	-	XM_007981379.1	TNS3	mRNA	chrNC_023662.1:11408786-11417715|chrNC_023662.1:11421524-11433352	tensin 3%2C transcript variant X10	GO:0005515(protein binding);GO:0005925(focal adhesion)	NA
circRNA10121	0	0	0	65.3	0	0	0	0	0	11.1468	0	0	chrNC_023662.1	11489857	11490138	+	2	circRNA	-	XM_007981379.1	TNS3	mRNA	chrNC_023662.1:11488720-11489856|chrNC_023662.1:11490138-11525966	tensin 3%2C transcript variant X10	GO:0005515(protein binding);GO:0005925(focal adhesion)	NA
circRNA10122	0	0	0	319	0	0	0	0	0	20.0301	0	0	chrNC_023662.1	13613238	13619030	-	4	circRNA	-	XM_007981406.1	CCM2	mRNA	chrNC_023662.1:13610427-13613237|chrNC_023662.1:13619030-13644415	cerebral cavernous malformation 2%2C transcript variant X5	GO:0001570(vasculogenesis);GO:0005515(protein binding);GO:0005737(cytoplasm);GO:0007229(integrin-mediated signaling pathway);GO:0051403(stress-activated MAPK cascade);GO:0061154(endothelial tube morphogenesis)	NA
circRNA10123	0	0	0	455.7	449.25	441.083	0	0	0	46.4863	67.347	57.4085	chrNC_023662.1	13989736	13990485	-	2	circRNA	-	XM_007981433.1	OGDH	mRNA	chrNC_023662.1:13988240-13989735|chrNC_023662.1:13990485-13997050	oxoglutarate (alpha-ketoglutarate) dehydrogenase (lipoamide)%2C transcript variant X2	GO:0004591(oxoglutarate dehydrogenase (succinyl-transferring) activity);GO:0005759(mitochondrial matrix);GO:0006096(glycolysis);GO:0006099(tricarboxylic acid cycle);GO:0006554(lysine catabolic process);GO:0030976(thiamine pyrophosphate binding);GO:0031966(mitochondrial membrane)	00020(Citrate cycle (TCA cycle);00310(Lysine degradation);00380(Tryptophan metabolism)
circRNA10124	0	0	0	557.15	0	0	0	0	0	17.9736	0	0	chrNC_023662.1	14003650	14054841	-	7	circRNA	-	XM_007981433.1	OGDH	mRNA	chrNC_023662.1:14002650-14003649|chrNC_023662.1:14054841-14070089	oxoglutarate (alpha-ketoglutarate) dehydrogenase (lipoamide)%2C transcript variant X2	GO:0004591(oxoglutarate dehydrogenase (succinyl-transferring) activity);GO:0005759(mitochondrial matrix);GO:0006096(glycolysis);GO:0006099(tricarboxylic acid cycle);GO:0006554(lysine catabolic process);GO:0030976(thiamine pyrophosphate binding);GO:0031966(mitochondrial membrane)	00020(Citrate cycle (TCA cycle);00310(Lysine degradation);00380(Tryptophan metabolism)
circRNA10125	0	0	0	327.567	0	0	0	0	0	20.4546	0	0	chrNC_023662.1	14030983	14054841	-	3	circRNA	-	XM_007981433.1	OGDH	mRNA	chrNC_023662.1:14011701-14030982|chrNC_023662.1:14054841-14070089	oxoglutarate (alpha-ketoglutarate) dehydrogenase (lipoamide)%2C transcript variant X2	GO:0004591(oxoglutarate dehydrogenase (succinyl-transferring) activity);GO:0005759(mitochondrial matrix);GO:0006096(glycolysis);GO:0006099(tricarboxylic acid cycle);GO:0006554(lysine catabolic process);GO:0030976(thiamine pyrophosphate binding);GO:0031966(mitochondrial membrane)	00020(Citrate cycle (TCA cycle);00310(Lysine degradation);00380(Tryptophan metabolism)
circRNA10126	0	0	0	519	0	569	0	0	0	51.8536	0	72.5326	chrNC_023662.1	14791982	14796772	-	3	circRNA	-	XM_007981499.1	BLVRA	mRNA	chrNC_023662.1:14784020-14791981|chrNC_023662.1:14796772-14807515	biliverdin reductase A%2C transcript variant X1	GO:0004074(biliverdin reductase activity);GO:0005829(cytosol);GO:0008270(zinc ion binding);GO:0042167(heme catabolic process)	00860(Porphyrin and chlorophyll metabolism)
circRNA10127	0	0	0	68	0	0	0	0	0	3.81177	0	0	chrNC_023662.1	16647947	16654333	+	3	circRNA	-	XM_007981530.1	GLI3	mRNA	chrNC_023662.1:16603373-16647946|chrNC_023662.1:16654333-16658643	GLI family zinc finger 3%2C transcript variant X8	GO:0003700(sequence-specific DNA binding transcription factor activity);GO:0005929(cilium);GO:0008270(zinc ion binding)	04340(Hedgehog signaling pathway);05200(Pathways in cancer);05217(Basal cell carcinoma)
circRNA10128	0	0	0	28.1667	0	0	0	0	0	3.84261	0	0	chrNC_023662.1	18569356	18570208	-	2	circRNA	-	XM_007981548.1	CDK13	mRNA	chrNC_023662.1:18559666-18569355|chrNC_023662.1:18570208-18585344	cyclin-dependent kinase 13%2C transcript variant X1	NA	NA
circRNA10129	0	0	0	79.8333	0	0	0	0	0	6.32146	0	0	chrNC_023662.1	18569356	18585619	-	4	circRNA	-	XM_007981548.1	CDK13	mRNA	chrNC_023662.1:18559666-18569355|chrNC_023662.1:18585619-18601181	cyclin-dependent kinase 13%2C transcript variant X1	NA	NA
circRNA1013	432.917	298.5	450.5	250.083	238.75	247.833	30.1487	22.7538	34.1903	20.2267	28.3771	25.5747	chrNC_023645.1	90563589	90570910	+	5	circRNA	-	XM_007979146.1	CAST	mRNA	chrNC_023645.1:90561912-90563588|chrNC_023645.1:90570910-90573039	calpastatin%2C transcript variant X11	GO:0005515(protein binding);GO:0010859(calcium-dependent cysteine-type endopeptidase inhibitor activity)	NA
circRNA10130	0	0	0	87	0	0	0	0	0	11.0688	0	0	chrNC_023662.1	19743145	19744545	+	2	circRNA	-	XM_007981558.1	VPS41	mRNA	chrNC_023662.1:19723065-19743144|chrNC_023662.1:19744545-19750177	vacuolar protein sorting 41 homolog (S. cerevisiae)	GO:0005624(membrane fraction);GO:0005798(Golgi-associated vesicle);GO:0005829(cytosol);GO:0006886(intracellular protein transport);GO:0008270(zinc ion binding);GO:0016192(vesicle-mediated transport);GO:0030897(HOPS complex);GO:0048193(Golgi vesicle transport)	NA
circRNA10131	0	0	0	911	0	0	0	0	0	43.7713	0	0	chrNC_023662.1	20287834	20300204	-	6	circRNA	-	XM_007981570.1	STARD3NL	mRNA	chrNC_023662.1:20278734-20287833|chrNC_023662.1:20300204-20329129	STARD3 N-terminal like%2C transcript variant X1	GO:0016021(integral to membrane);GO:0031902(late endosome membrane)	NA
circRNA10132	0	0	0	50.5	0	0	0	0	0	6.19302	0	0	chrNC_023662.1	22154039	22155328	+	2	circRNA	-	XM_007981607.1	KIAA0895	mRNA	chrNC_023662.1:22133425-22154038|chrNC_023662.1:22155328-22156196	KIAA0895 ortholog%2C transcript variant X5	NA	NA
circRNA10133	0	0	0	324.5	0	0	0	0	0	13.2969	0	0	chrNC_023662.1	22535719	22563581	-	8	circRNA	-	XM_007981619.1	SEPT7	mRNA	chrNC_023662.1:22528180-22535718|chrNC_023662.1:22563581-22594399	septin 7%2C transcript variant X5	GO:0000777(condensed chromosome kinetochore);GO:0005525(GTP binding);GO:0005819(spindle);GO:0007067(mitosis);GO:0016476(regulation of embryonic cell shape);GO:0030496(midbody);GO:0031105(septin complex);GO:0032154(cleavage furrow);GO:0035085(cilium axoneme);GO:0051301(cell division);GO:0060271(cilium morphogenesis)	05012(Parkinson's disease)
circRNA10134	0	0	0	4	0	0	0	0	0	0.575756	0	0	chrNC_023662.1	23179146	23189142	+	2	circRNA	-	XM_007981628.1	TBX20	mRNA	chrNC_023662.1:23175244-23179145|chrNC_023662.1:23189142-23217576	T-box 20%2C transcript variant X2	GO:0000977(RNA polymerase II regulatory region sequence-specific DNA binding);GO:0001102(RNA polymerase II activating transcription factor binding);GO:0001105(RNA polymerase II transcription coactivator activity);GO:0001706(endoderm formation);GO:0003148(outflow tract septum morphogenesis);GO:0003180(aortic valve morphogenesis);GO:0005634(nucleus);GO:0005737(cytoplasm);GO:0035922(foramen ovale cl…	NA
circRNA10135	0	0	0	45.7833	0	0	0	0	0	2.08478	0	0	chrNC_023662.1	24907795	25054126	-	5	circRNA	-	XM_007981649.1	BBS9	mRNA	chrNC_023662.1:24885489-24907794|chrNC_023662.1:25054126-25059121	Bardet-Biedl syndrome 9%2C transcript variant X5	NA	NA
circRNA10136	0	0	0	9.33333	0	0	0	0	0	0.888095	0	0	chrNC_023662.1	25043875	25060320	-	4	circRNA	-	XM_007981649.1	BBS9	mRNA	chrNC_023662.1:25027473-25043874|chrNC_023662.1:25060320-25062374	Bardet-Biedl syndrome 9%2C transcript variant X5	NA	NA
circRNA10137	0	0	0	370.5	0	0	0	0	0	68.7746	0	0	chrNC_023662.1	32172051	32174380	+	2	circRNA	-	XM_007981832.1	HNRNPA2B1	mRNA	chrNC_023662.1:32171547-32172050|chrNC_023662.1:32174380-32174614	heterogeneous nuclear ribonucleoprotein A2/B1%2C transcript variant X3	GO:0000166(nucleotide binding);GO:0000398(nuclear mRNA splicing, via spliceosome);GO:0003723(RNA binding);GO:0005515(protein binding);GO:0005654(nucleoplasm);GO:0005681(spliceosomal complex);GO:0005730(nucleolus);GO:0005737(cytoplasm);GO:0006397(mRNA processing);GO:0008380(RNA splicing);GO:0030530(heterogeneous nuclear ribonucleoprotein complex);GO:0043047(single-stranded telomeric DNA binding);G…	04622(RIG-I-like receptor signaling pathway)
circRNA10138	0	0	0	15.5	0	0	0	0	0	0.662301	0	0	chrNC_023662.1	33689245	33704520	-	6	circRNA	-	XM_007981868.1	MPP6	mRNA	chrNC_023662.1:33682303-33689244|chrNC_023662.1:33704520-33706191	membrane protein%2C palmitoylated 6 (MAGUK p55 subfamily member 6)%2C transcript variant X10	GO:0005515(protein binding);GO:0005886(plasma membrane);GO:0006461(protein complex assembly)	04530(Tight junction)
circRNA10139	0	0	0	82	0	0	0	0	0	9.13281	0	0	chrNC_023662.1	34807217	34813170	+	2	circRNA	-	XM_007981882.1	TRA2A	mRNA	chrNC_023662.1:34804065-34807216|chrNC_023662.1:34813170-34815630	transformer 2 alpha homolog (Drosophila)%2C transcript variant X3	GO:0000166(nucleotide binding);GO:0000398(nuclear mRNA splicing, via spliceosome);GO:0003723(RNA binding);GO:0005634(nucleus)	03040(Spliceosome);05130(Pathogenic Escherichia coli infection)
circRNA1014	2636.42	0	0	0	0	0	55.1594	0	0	0	0	0	chrNC_023645.1	90564043	90590902	+	17	circRNA	-	XM_007979194.1	CAST	mRNA	chrNC_023645.1:90561912-90564042|chrNC_023645.1:90590902-90595545	calpastatin%2C transcript variant X11	GO:0005515(protein binding);GO:0010859(calcium-dependent cysteine-type endopeptidase inhibitor activity)	NA
circRNA10140	0	0	0	47.6667	0	0	0	0	0	3.27777	0	0	chrNC_023662.1	35172111	35183998	-	3	circRNA	-	XM_007981893.1	KLHL7	mRNA	chrNC_023662.1:35158219-35172110|chrNC_023662.1:35183998-35199256	kelch-like family member 7%2C transcript variant X4	GO:0005730(nucleolus);GO:0005794(Golgi apparatus);GO:0005886(plasma membrane)	NA
circRNA10141	0	0	0	5	0	0	0	0	0	0.378281	0	0	chrNC_023662.1	35932339	35942032	+	4	circRNA	-	XM_007981904.1	RAPGEF5	mRNA	chrNC_023662.1:35894863-35932338|chrNC_023662.1:35942032-35958918	Rap guanine nucleotide exchange factor (GEF) 5%2C transcript variant X2	GO:0005634(nucleus);GO:0007264(small GTPase mediated signal transduction);GO:0017034(Rap guanyl-nucleotide exchange factor activity);GO:0030742(GTP-dependent protein binding);GO:0051056(regulation of small GTPase mediated signal transduction)	NA
circRNA10142	0	0	0	32	0	0	0	0	0	2.53386	0	0	chrNC_023662.1	36780717	36785729	-	2	circRNA	-	XM_007981920.1	SP4	mRNA	chrNC_023662.1:36752340-36780716|chrNC_023662.1:36785729-36829561	Sp4 transcription factor%2C transcript variant X3	GO:0003677(DNA binding);GO:0003713(transcription coactivator activity);GO:0005634(nucleus);GO:0006357(regulation of transcription from RNA polymerase II promoter);GO:0008270(zinc ion binding)	NA
circRNA10143	0	0	0	27	0	0	0	0	0	2.79628	0	0	chrNC_023662.1	40296467	40301798	+	3	circRNA	-	XM_007981963.1	SNX13	mRNA	chrNC_023662.1:40277950-40296466|chrNC_023662.1:40301798-40307356	sorting nexin 13%2C transcript variant X2	GO:0004871(signal transducer activity);GO:0006886(intracellular protein transport);GO:0009968(negative regulation of signal transduction);GO:0031901(early endosome membrane);GO:0035091(phosphatidylinositol binding);GO:0043547(positive regulation of GTPase activity)	NA
circRNA10144	0	0	0	530.417	0	0	0	0	0	37.4596	0	0	chrNC_023662.1	41426342	41450683	-	5	circRNA	-	XM_007981977.1	BZW2	mRNA	chrNC_023662.1:41421465-41426341|chrNC_023662.1:41450683-41454811	basic leucine zipper and W2 domains 2%2C transcript variant X4	GO:0005488(binding);GO:0007399(nervous system development);GO:0016070(RNA metabolic process);GO:0030154(cell differentiation)	05416(Viral myocarditis)
circRNA10145	0	0	0	15.3333	0	0	0	0	0	0.524012	0	0	chrNC_023662.1	41707339	41883761	+	8	circRNA	-	XM_007981983.1	ISPD	mRNA	chrNC_023662.1:41692122-41707338|chrNC_023662.1:41883761-41921862	isoprenoid synthase domain containing%2C transcript variant X1	GO:0008299(isoprenoid biosynthetic process);GO:0016779(nucleotidyltransferase activity)	NA
circRNA10146	0	0	0	288	0	0	0	0	0	15.0512	0	0	chrNC_023662.1	50617290	50623727	-	4	circRNA	-	XM_007982077.1	MIOS	mRNA	chrNC_023662.1:50611537-50617289|chrNC_023662.1:50623727-50632609	missing oocyte%2C meiosis regulator%2C homolog (Drosophila)%2C transcript variant X5	NA	NA
circRNA10147	0	0	0	775.7	0	0	0	0	0	26.5093	0	0	chrNC_023662.1	54413537	54443166	+	6	circRNA	-	XM_007982129.1	SGCE	mRNA	chrNC_023662.1:54411904-54413536|chrNC_023662.1:54443166-54453219	sarcoglycan%2C epsilon%2C transcript variant X9	GO:0005509(calcium ion binding);GO:0005737(cytoplasm);GO:0005856(cytoskeleton);GO:0005887(integral to plasma membrane);GO:0007160(cell-matrix adhesion);GO:0007517(muscle organ development);GO:0016012(sarcoglycan complex);GO:0016021(integral to membrane);GO:0042383(sarcolemma)	NA
circRNA10148	0	0	0	37.6667	0	0	0	0	0	1.62996	0	0	chrNC_023662.1	55716180	55753830	-	8	circRNA	-	XM_007982147.1	CCDC132	mRNA	chrNC_023662.1:55710059-55716179|chrNC_023662.1:55753830-55754956	coiled-coil domain containing 132%2C transcript variant X2	NA	NA
circRNA10149	0	0	0	34.5833	0	0	0	0	0	1.05836	0	0	chrNC_023662.1	56500076	56505033	+	4	circRNA	-	XM_007982169.1	PEX1	mRNA	chrNC_023662.1:56493648-56500075|chrNC_023662.1:56505033-56508209	peroxisomal biogenesis factor 1%2C transcript variant X3	GO:0005524(ATP binding);GO:0005634(nucleus);GO:0005778(peroxisomal membrane);GO:0005829(cytosol);GO:0008022(protein C-terminus binding);GO:0016558(protein import into peroxisome matrix);GO:0032403(protein complex binding);GO:0042623(ATPase activity, coupled);GO:0060152(microtubule-based peroxisome localization)	00230(Purine metabolism)
circRNA1015	1620.75	0	0	0	0	0	63.7171	0	0	0	0	0	chrNC_023645.1	90587353	90601320	+	9	circRNA	-	XM_007979194.1	CAST	mRNA	chrNC_023645.1:90583732-90587352|chrNC_023645.1:90601320-90603818	calpastatin%2C transcript variant X11	GO:0005515(protein binding);GO:0010859(calcium-dependent cysteine-type endopeptidase inhibitor activity)	NA
circRNA10150	0	0	0	48	0	0	0	0	0	4.95605	0	0	chrNC_023662.1	56532667	56533285	+	2	circRNA	-	XM_007982164.1	PEX1	mRNA	chrNC_023662.1:56531310-56532666|chrNC_023662.1:56533285-56535069	peroxisomal biogenesis factor 1%2C transcript variant X3	GO:0005524(ATP binding);GO:0005634(nucleus);GO:0005778(peroxisomal membrane);GO:0005829(cytosol);GO:0008022(protein C-terminus binding);GO:0016558(protein import into peroxisome matrix);GO:0032403(protein complex binding);GO:0042623(ATPase activity, coupled);GO:0060152(microtubule-based peroxisome localization)	00230(Purine metabolism)
circRNA10151	0	0	0	104.816	0	0	0	0	0	2.07976	0	0	chrNC_023662.1	56641213	56718920	-	10	circRNA	-	XM_007982184.1	ANKIB1	mRNA	chrNC_023662.1:56636512-56641212|chrNC_023662.1:56718920-56732528	ankyrin repeat and IBR domain containing 1%2C transcript variant X3	GO:0005515(protein binding);GO:0008270(zinc ion binding)	NA
circRNA10152	0	0	0	49.2659	0	60.1825	0	0	0	1.53395	0	2.39081	chrNC_023662.1	56670022	56718920	-	5	circRNA	-	XM_007982184.1	ANKIB1	mRNA	chrNC_023662.1:56668310-56670021|chrNC_023662.1:56718920-56732528	ankyrin repeat and IBR domain containing 1%2C transcript variant X3	GO:0005515(protein binding);GO:0008270(zinc ion binding)	NA
circRNA10153	0	0	0	297.5	0	0	0	0	0	7.25482	0	0	chrNC_023662.1	57838783	58327876	-	14	circRNA	-	XM_007982227.1	CDK14	mRNA	chrNC_023662.1:57755599-57838782|chrNC_023662.1:58327876-58335056	cyclin-dependent kinase 14%2C transcript variant X3	GO:0000086(G2/M transition of mitotic cell cycle);GO:0000308(cytoplasmic cyclin-dependent protein kinase holoenzyme complex);GO:0004693(cyclin-dependent protein kinase activity);GO:0005524(ATP binding);GO:0005634(nucleus);GO:0005886(plasma membrane);GO:0016055(Wnt receptor signaling pathway);GO:0051301(cell division);GO:0060828(regulation of canonical Wnt receptor signaling pathway)	NA
circRNA10154	0	0	0	57	0	0	0	0	0	2.33285	0	0	chrNC_023662.1	61033888	61053649	-	9	circRNA	-	XM_007982286.1	DBF4	mRNA	chrNC_023662.1:61031110-61033887|chrNC_023662.1:61053649-61060798	DBF4 zinc finger%2C transcript variant X1	GO:0000075(cell cycle checkpoint);GO:0000082(G1/S transition of mitotic cell cycle);GO:0000216(M/G1 transition of mitotic cell cycle);GO:0003676(nucleic acid binding);GO:0005654(nucleoplasm);GO:0006260(DNA replication);GO:0008047(enzyme activator activity);GO:0008270(zinc ion binding)	04110(Cell cycle)
circRNA10155	0	0	0	77.4405	0	0	0	0	0	1.77985	0	0	chrNC_023662.1	61538293	61572048	-	13	circRNA	-	XM_007982309.1	CROT	mRNA	chrNC_023662.1:61532534-61538292|chrNC_023662.1:61572048-61574089	carnitine O-octanoyltransferase%2C transcript variant X2	GO:0005782(peroxisomal matrix);GO:0006091(generation of precursor metabolites and energy);GO:0006810(transport);GO:0008458(carnitine O-octanoyltransferase activity);GO:0033540(fatty acid beta-oxidation using acyl-CoA oxidase)	04146(Peroxisome)
circRNA10156	0	0	0	95.8762	0	0	0	0	0	7.48707	0	0	chrNC_023662.1	68065797	68084159	+	4	circRNA	-	XM_007982361.1	SEMA3C	mRNA	chrNC_023662.1:67976741-68065796|chrNC_023662.1:68084159-68089527	sema domain%2C immunoglobulin domain (Ig)%2C short basic domain%2C secreted%2C (semaphorin) 3C	GO:0004872(receptor activity);GO:0005576(extracellular region);GO:0007275(multicellular organismal development);GO:0016020(membrane)	04360(Axon guidance)
circRNA10157	0	0	0	17	0	0	0	0	0	1.65468	0	0	chrNC_023662.1	71008157	71010654	-	2	circRNA	-	XM_007982400.1	PHTF2	mRNA	chrNC_023662.1:71001662-71008156|chrNC_023662.1:71010654-71020867	putative homeodomain transcription factor 2%2C transcript variant X5	GO:0003677(DNA binding);GO:0005634(nucleus);GO:0005783(endoplasmic reticulum);GO:0006351(transcription, DNA-dependent);GO:0006355(regulation of transcription, DNA-dependent)	NA
circRNA10158	0	0	0	1	0	0	0	0	0	0.0893937	0	0	chrNC_023662.1	71947369	71948377	-	3	circRNA	-	XM_007982450.1	FBXL13	mRNA	chrNC_023662.1:71937170-71947368|chrNC_023662.1:71948377-71977463	F-box and leucine-rich repeat protein 13%2C transcript variant X4	NA	NA
circRNA10159	0	0	0	74.5	0	0	0	0	0	2.53835	0	0	chrNC_023662.1	72290801	72303919	-	9	circRNA	-	XM_007982466.1	DNAJC2	mRNA	chrNC_023662.1:72290063-72290800|chrNC_023662.1:72303919-72304890	DnaJ (Hsp40) homolog%2C subfamily C%2C member 2%2C transcript variant X3	GO:0003677(DNA binding);GO:0003682(chromatin binding);GO:0005634(nucleus);GO:0005829(cytosol);GO:0006351(transcription, DNA-dependent);GO:0016568(chromatin modification);GO:0030544(Hsp70 protein binding);GO:0031072(heat shock protein binding);GO:0031965(nuclear membrane);GO:0042393(histone binding);GO:0043130(ubiquitin binding);GO:0045893(positive regulation of transcription, DNA-dependent);GO:00…	NA
circRNA1016	110.35	31.1667	0	0	0	0	3.01086	0.930795	0	0	0	0	chrNC_023656.1	2109119	2129439	-	8	circRNA	-	XM_007971781.1	GOLGA4	mRNA	chrNC_023656.1:2095817-2109118|chrNC_023656.1:2129439-2135131	golgin A4%2C transcript variant X7	GO:0000139(Golgi membrane);GO:0005515(protein binding);GO:0005802(trans-Golgi network);GO:0043001(Golgi to plasma membrane protein transport)	04530(Tight junction);05416(Viral myocarditis)
circRNA10160	0	0	0	17.75	13.5833	20.4167	0	0	0	1.4154	1.59174	2.07719	chrNC_023662.1	73978810	73983442	+	3	circRNA	-	XM_007982486.1	KMT2E	mRNA	chrNC_023662.1:73958072-73978809|chrNC_023662.1:73983442-73990432	lysine (K)-specific methyltransferase 2E%2C transcript variant X5	NA	NA
circRNA10161	0	0	0	89	0	0	0	0	0	3.27906	0	0	chrNC_023662.1	74059822	74064618	-	4	circRNA	-	XM_007982497.1	SRPK2	mRNA	chrNC_023662.1:74050982-74059821|chrNC_023662.1:74064618-74079914	SRSF protein kinase 2%2C transcript variant X9	GO:0000245(spliceosome assembly);GO:0000287(magnesium ion binding);GO:0001525(angiogenesis);GO:0004674(protein serine/threonine kinase activity);GO:0005524(ATP binding);GO:0005730(nucleolus);GO:0005737(cytoplasm);GO:0007243(intracellular protein kinase cascade);GO:0008284(positive regulation of cell proliferation);GO:0010628(positive regulation of gene expression);GO:0030154(cell differentiation)…	NA
circRNA10162	0	0	0	90.5	0	0	0	0	0	2.87045	0	0	chrNC_023662.1	74474319	74488877	+	6	circRNA	-	XM_007983701.1	RINT1	mRNA	chrNC_023662.1:74473450-74474318|chrNC_023662.1:74488877-74488949	RAD50 interactor 1	GO:0005515(protein binding);GO:0005789(endoplasmic reticulum membrane);GO:0007049(cell cycle);GO:0015031(protein transport);GO:0016192(vesicle-mediated transport);GO:0031572(G2/M transition DNA damage checkpoint)	NA
circRNA10163	0	0	0	39.6667	0	0	0	0	0	1.0527	0	0	chrNC_023662.1	86421738	86449928	-	8	circRNA	-	XM_007982697.1	CTTNBP2	mRNA	chrNC_023662.1:86411253-86421737|chrNC_023662.1:86449928-86456673	cortactin binding protein 2%2C transcript variant X7	NA	NA
circRNA10164	0	0	0	7.58373	0	0	0	0	0	0.888332	0	0	chrNC_023662.1	91234229	91247449	-	3	circRNA	-	XM_007982763.1	CADPS2	mRNA	chrNC_023662.1:91214611-91234228|chrNC_023662.1:91247449-91269070	Ca++-dependent secretion activator 2%2C transcript variant X20	GO:0005509(calcium ion binding);GO:0008289(lipid binding);GO:0015031(protein transport);GO:0030054(cell junction);GO:0030659(cytoplasmic vesicle membrane);GO:0045055(regulated secretory pathway);GO:0045202(synapse);GO:0045956(positive regulation of calcium ion-dependent exocytosis)	NA
circRNA10165	0	0	0	6.47619	0	0	0	0	0	0.676904	0	0	chrNC_023662.1	91269071	91272178	-	2	circRNA	-	XM_007982763.1	CADPS2	mRNA	chrNC_023662.1:91247449-91269070|chrNC_023662.1:91272178-91287448	Ca++-dependent secretion activator 2%2C transcript variant X20	GO:0005509(calcium ion binding);GO:0008289(lipid binding);GO:0015031(protein transport);GO:0030054(cell junction);GO:0030659(cytoplasmic vesicle membrane);GO:0045055(regulated secretory pathway);GO:0045202(synapse);GO:0045956(positive regulation of calcium ion-dependent exocytosis)	NA
circRNA10166	0	0	0	90.5	0	0	0	0	0	9.85337	0	0	chrNC_023662.1	96518695	96535724	+	3	circRNA	-	XM_007982822.1	SND1	mRNA	chrNC_023662.1:96517170-96518694|chrNC_023662.1:96535724-96623223	staphylococcal nuclease and tudor domain containing 1	GO:0003676(nucleic acid binding);GO:0004518(nuclease activity);GO:0005634(nucleus);GO:0006351(transcription, DNA-dependent);GO:0006355(regulation of transcription, DNA-dependent);GO:0016442(RNA-induced silencing complex);GO:0031047(gene silencing by RNA);GO:0042470(melanosome)	NA
circRNA10167	0	0	0	69.6833	0	0	0	0	0	2.77831	0	0	chrNC_023662.1	97567234	97579289	-	7	circRNA	-	XM_007982873.1	TNPO3	mRNA	chrNC_023662.1:97557592-97567233|chrNC_023662.1:97579289-97581447	transportin 3%2C transcript variant X2	GO:0004872(receptor activity);GO:0005515(protein binding);GO:0005634(nucleus);GO:0005737(cytoplasm);GO:0035048(splicing factor protein import into nucleus)	NA
circRNA10168	0	0	0	195.067	0	0	0	0	0	3.06917	0	0	chrNC_023662.1	97567234	97604150	-	17	circRNA	-	XM_007982873.1	TNPO3	mRNA	chrNC_023662.1:97557592-97567233|chrNC_023662.1:97604150-97614809	transportin 3%2C transcript variant X2	GO:0004872(receptor activity);GO:0005515(protein binding);GO:0005634(nucleus);GO:0005737(cytoplasm);GO:0035048(splicing factor protein import into nucleus)	NA
circRNA10169	0	0	0	104.55	0	0	0	0	0	3.12085	0	0	chrNC_023662.1	97585984	97604150	-	8	circRNA	-	XM_007982873.1	TNPO3	mRNA	chrNC_023662.1:97583459-97585983|chrNC_023662.1:97604150-97614809	transportin 3%2C transcript variant X2	GO:0004872(receptor activity);GO:0005515(protein binding);GO:0005634(nucleus);GO:0005737(cytoplasm);GO:0035048(splicing factor protein import into nucleus)	NA
circRNA1017	63.35	0	0	0	0	0	2.84192	0	0	0	0	0	chrNC_023656.1	2115207	2129439	-	5	circRNA	-	XM_007971781.1	GOLGA4	mRNA	chrNC_023656.1:2112591-2115206|chrNC_023656.1:2129439-2135131	golgin A4%2C transcript variant X7	GO:0000139(Golgi membrane);GO:0005515(protein binding);GO:0005802(trans-Golgi network);GO:0043001(Golgi to plasma membrane protein transport)	04530(Tight junction);05416(Viral myocarditis)
circRNA10170	0	0	0	76.3333	0	0	0	0	0	4.02642	0	0	chrNC_023662.1	98758450	98767179	+	6	circRNA	-	XM_007982905.1	KLHDC10	mRNA	chrNC_023662.1:98754350-98758449|chrNC_023662.1:98767179-98768133	kelch domain containing 10%2C transcript variant X4	NA	04120(Ubiquitin mediated proteolysis)
circRNA10171	0	0	0	82.3333	93	76.6667	0	0	0	6.75563	11.2139	8.02613	chrNC_023662.1	99239131	99245635	-	4	circRNA	-	XM_007982939.1	COPG2	mRNA	chrNC_023662.1:99196351-99239130|chrNC_023662.1:99245635-99282351	coatomer protein complex%2C subunit gamma 2%2C transcript variant X2	GO:0005198(structural molecule activity);GO:0005488(binding);GO:0006886(intracellular protein transport);GO:0006890(retrograde vesicle-mediated transport, Golgi to ER);GO:0006891(intra-Golgi vesicle-mediated transport);GO:0030126(COPI vesicle coat)	NA
circRNA10172	0	0	0	11.3766	0	0	0	0	0	1.27544	0	0	chrNC_023662.1	100031315	100033504	+	2	circRNA	-	XM_007982951.1	MKLN1	mRNA	chrNC_023662.1:100023026-100031314|chrNC_023662.1:100033504-100045160	muskelin 1%2C intracellular mediator containing kelch motifs%2C transcript variant X4	GO:0005737(cytoplasm)	NA
circRNA10173	0	0	0	40.104	0	0	0	0	0	1.21962	0	0	chrNC_023662.1	100062796	100101932	+	8	circRNA	-	XM_007982951.1	MKLN1	mRNA	chrNC_023662.1:100048417-100062795|chrNC_023662.1:100101932-100106504	muskelin 1%2C intracellular mediator containing kelch motifs%2C transcript variant X4	GO:0005737(cytoplasm)	NA
circRNA10174	0	0	0	36	0	0	0	0	0	0.712234	0	0	chrNC_023662.1	103689573	103727612	+	8	circRNA	-	XM_007983011.1	AGBL3	mRNA	chrNC_023662.1:103685426-103689572|chrNC_023662.1:103727612-103741156	ATP/GTP binding protein-like 3	GO:0004181(metallocarboxypeptidase activity);GO:0005829(cytosol);GO:0006508(proteolysis);GO:0008270(zinc ion binding)	NA
circRNA10175	0	0	0	140.833	0	0	0	0	0	15.1875	0	0	chrNC_023662.1	104245200	104248147	+	2	circRNA	-	XM_007983707.1	NUP205	mRNA	chrNC_023662.1:104232097-104245199|chrNC_023662.1:104248147-104250664	nucleoporin 205kDa	GO:0000059(protein import into nucleus, docking);GO:0005515(protein binding);GO:0005643(nuclear pore);GO:0005975(carbohydrate metabolic process);GO:0010827(regulation of glucose transport);GO:0015758(glucose transport);GO:0016032(viral reproduction);GO:0051028(mRNA transport);GO:0055085(transmembrane transport)	NA
circRNA10176	0	0	0	80.4167	0	0	0	0	0	3.03862	0	0	chrNC_023662.1	107228224	107258344	+	6	circRNA	-	XM_007983068.1	TRIM24	mRNA	chrNC_023662.1:107224382-107228223|chrNC_023662.1:107258344-107273803	tripartite motif containing 24%2C transcript variant X1	GO:0002039(p53 binding);GO:0003682(chromatin binding);GO:0003713(transcription coactivator activity);GO:0004842(ubiquitin-protein ligase activity);GO:0005737(cytoplasm);GO:0006366(transcription from RNA polymerase II promoter);GO:0008270(zinc ion binding);GO:0030163(protein catabolic process);GO:0031647(regulation of protein stability);GO:0034056(estrogen response element binding);GO:0042981(regu…	NA
circRNA10177	0	0	0	335.2	0	0	0	0	0	5.52748	0	0	chrNC_023662.1	107228224	107288163	+	14	circRNA	-	XM_007983069.1	TRIM24	mRNA	chrNC_023662.1:107224382-107228223|chrNC_023662.1:107288163-107289854	tripartite motif containing 24%2C transcript variant X1	GO:0002039(p53 binding);GO:0003682(chromatin binding);GO:0003713(transcription coactivator activity);GO:0004842(ubiquitin-protein ligase activity);GO:0005737(cytoplasm);GO:0006366(transcription from RNA polymerase II promoter);GO:0008270(zinc ion binding);GO:0030163(protein catabolic process);GO:0031647(regulation of protein stability);GO:0034056(estrogen response element binding);GO:0042981(regu…	NA
circRNA10178	0	0	0	26.5	0	0	0	0	0	1.40217	0	0	chrNC_023662.1	107615704	107623462	-	5	circRNA	-	XM_007983087.1	KIAA1549	mRNA	chrNC_023662.1:107614467-107615703|chrNC_023662.1:107623462-107627335	KIAA1549 ortholog	NA	NA
circRNA10179	0	0	0	116	0	84.1429	0	0	0	13.3124	0	12.3204	chrNC_023662.1	107789384	107799396	-	2	circRNA	-	XM_007983090.1	ZC3HAV1	mRNA	chrNC_023662.1:107785539-107789383|chrNC_023662.1:107799396-107802177	zinc finger CCCH-type%2C antiviral 1%2C transcript variant X1	GO:0003723(RNA binding);GO:0003950(NAD+ ADP-ribosyltransferase activity);GO:0005634(nucleus);GO:0005737(cytoplasm);GO:0008270(zinc ion binding);GO:0009615(response to virus)	NA
circRNA1018	48.1167	0	0	0	0	0	3.69389	0	0	0	0	0	chrNC_023656.1	2129125	2135197	-	2	circRNA	-	XM_007971781.1	GOLGA4	mRNA	chrNC_023656.1:2125396-2129124|chrNC_023656.1:2135197-2141710	golgin A4%2C transcript variant X7	GO:0000139(Golgi membrane);GO:0005515(protein binding);GO:0005802(trans-Golgi network);GO:0043001(Golgi to plasma membrane protein transport)	04530(Tight junction);05416(Viral myocarditis)
circRNA10180	0	0	0	25	0	0	0	0	0	2.23484	0	0	chrNC_023662.1	107872730	107879150	+	3	circRNA	-	XM_007983097.1	TTC26	mRNA	chrNC_023662.1:107869993-107872729|chrNC_023662.1:107879150-107896260	tetratricopeptide repeat domain 26%2C transcript variant X5	GO:0005488(binding)	NA
circRNA10181	0	0	0	122.49	0	0	0	0	0	1.38422	0	0	chrNC_023662.1	108003890	108029950	+	12	circRNA	-	XM_007983118.1	UBN2	mRNA	chrNC_023662.1:107997978-108003889|chrNC_023662.1:108029950-108075220	ubinuclein 2%2C transcript variant X8	NA	00562(Inositol phosphate metabolism);04070(Phosphatidylinositol signaling system);04080(Neuroactive ligand-receptor interaction)
circRNA10182	0	0	0	117.167	0	0	0	0	0	6.17071	0	0	chrNC_023662.1	110414145	110423978	-	5	circRNA	-	XM_007983183.1	KIAA1147	mRNA	chrNC_023662.1:110407054-110414144|chrNC_023662.1:110423978-110434649	KIAA1147 ortholog%2C transcript variant X4	NA	NA
circRNA10183	0	0	0	63	0	0	0	0	0	7.2792	0	0	chrNC_023662.1	117339410	117340607	+	2	circRNA	-	XM_007983344.1	CUL1	mRNA	chrNC_023662.1:117333603-117339409|chrNC_023662.1:117340607-117355778	cullin 1	GO:0000082(G1/S transition of mitotic cell cycle);GO:0000084(S phase of mitotic cell cycle);GO:0005654(nucleoplasm);GO:0005829(cytosol);GO:0007050(cell cycle arrest);GO:0008285(negative regulation of cell proliferation);GO:0008629(induction of apoptosis by intracellular signals);GO:0016567(protein ubiquitination);GO:0019005(SCF ubiquitin ligase complex);GO:0031145(anaphase-promoting complex-depen…	04110(Cell cycle);04111(Cell cycle - yeast);04114(Oocyte meiosis);04120(Ubiquitin mediated proteolysis);04310(Wnt signaling pathway);04350(TGF-beta signaling pathway)
circRNA10184	0	0	0	46.7294	0	0	0	0	0	0.533752	0	0	chrNC_023662.1	120365404	120420581	-	18	circRNA	-	XM_007983555.1	KMT2C	mRNA	chrNC_023662.1:120362141-120365403|chrNC_023662.1:120420581-120429757	lysine (K)-specific methyltransferase 2C%2C transcript variant X12	GO:0003677(DNA binding);GO:0005515(protein binding);GO:0006351(transcription, DNA-dependent);GO:0006355(regulation of transcription, DNA-dependent);GO:0008270(zinc ion binding);GO:0035556(intracellular signal transduction)	NA
circRNA10185	0	0	0	54.0453	0	0	0	0	0	0.64125	0	0	chrNC_023662.1	120388102	120439780	-	17	circRNA	-	XM_007983555.1	KMT2C	mRNA	chrNC_023662.1:120375292-120388101|chrNC_023662.1:120439780-120468666	lysine (K)-specific methyltransferase 2C%2C transcript variant X12	GO:0003677(DNA binding);GO:0005515(protein binding);GO:0006351(transcription, DNA-dependent);GO:0006355(regulation of transcription, DNA-dependent);GO:0008270(zinc ion binding);GO:0035556(intracellular signal transduction)	NA
circRNA10186	0	0	0	24.1816	0	0	0	0	0	0.780835	0	0	chrNC_023662.1	120429758	120488088	-	7	circRNA	-	XM_007983546.1	KMT2C	mRNA	chrNC_023662.1:120420581-120429757|chrNC_023662.1:120488088-120516644	lysine (K)-specific methyltransferase 2C%2C transcript variant X12	GO:0003677(DNA binding);GO:0005515(protein binding);GO:0006351(transcription, DNA-dependent);GO:0006355(regulation of transcription, DNA-dependent);GO:0008270(zinc ion binding);GO:0035556(intracellular signal transduction)	NA
circRNA10187	0	0	0	353	0	0	0	0	0	30.59	0	0	chrNC_023662.1	123452434	123453628	+	3	circRNA	-	XM_007983586.1	INSIG1	mRNA	chrNC_023662.1:123449544-123452433|chrNC_023662.1:123453628-123458772	insulin induced gene 1%2C transcript variant X2	GO:0005515(protein binding);GO:0005789(endoplasmic reticulum membrane);GO:0008283(cell proliferation);GO:0016021(integral to membrane);GO:0030967(ER-nuclear sterol response pathway)	NA
circRNA10188	0	0	0	37.25	0	0	0	0	0	2.23959	0	0	chrNC_023662.1	123805766	123818658	+	4	circRNA	-	XM_007983593.1	RBM33	mRNA	chrNC_023662.1:123797773-123805765|chrNC_023662.1:123818658-123829283	RNA binding motif protein 33%2C transcript variant X5	GO:0000166(nucleotide binding);GO:0003676(nucleic acid binding);GO:0003723(RNA binding)	04510(Focal adhesion);04810(Regulation of actin cytoskeleton);05131(Shigellosis)
circRNA10189	0	0	0	30.1667	26.6667	0	0	0	0	2.58775	3.36162	0	chrNC_023662.1	123892087	123895661	+	2	circRNA	-	XM_007983594.1	RBM33	mRNA	chrNC_023662.1:123873851-123892086|chrNC_023662.1:123895661-123903610	RNA binding motif protein 33%2C transcript variant X5	GO:0000166(nucleotide binding);GO:0003676(nucleic acid binding);GO:0003723(RNA binding)	04510(Focal adhesion);04810(Regulation of actin cytoskeleton);05131(Shigellosis)
circRNA1019	5.5	0	0	0	0	0	1.57716	0	0	0	0	0	chrNC_023656.1	2293133	2293332	+	2	circRNA	-	XM_007971792.1	LRRFIP2	mRNA	chrNC_023656.1:2286742-2293132|chrNC_023656.1:2293332-2299710	leucine rich repeat (in FLII) interacting protein 2%2C transcript variant X10	GO:0016055(Wnt receptor signaling pathway);GO:0030275(LRR domain binding)	04062(Chemokine signaling pathway);04260(Cardiac muscle contraction);04270(Vascular smooth muscle contraction);04310(Wnt signaling pathway);04350(TGF-beta signaling pathway);04360(Axon guidance);04510(Focal adhesion);04530(Tight junction);04670(Leukocyte transendothelial migration);04810(Regulation of actin cytoskeleton);04962(Vasopressin-regulated water reabsorption);05016(Huntington's disease);…
circRNA10190	0	0	0	79.5	0	0	0	0	0	6.88925	0	0	chrNC_023662.1	125289338	125300864	+	4	circRNA	-	XM_007983619.1	UBE3C	mRNA	chrNC_023662.1:125263144-125289337|chrNC_023662.1:125300864-125305113	ubiquitin protein ligase E3C%2C transcript variant X4	GO:0000209(protein polyubiquitination);GO:0000502(proteasome complex);GO:0004842(ubiquitin-protein ligase activity);GO:0005515(protein binding);GO:0005634(nucleus);GO:0042787(protein ubiquitination involved in ubiquitin-dependent protein catabolic process)	04120(Ubiquitin mediated proteolysis)
circRNA10191	0	0	0	84	0	0	0	0	0	10.3013	0	0	chrNC_023642.1	502273	502826	-	2	circRNA	-	XM_007992904.1	DEAF1	mRNA	chrNC_023642.1:501358-502272|chrNC_023642.1:502826-506235	DEAF1 transcription factor	NA	NA
circRNA10192	0	0	0	33	0	0	0	0	0	1.14387	0	0	chrNC_023642.1	1701017	1708510	+	9	circRNA	-	XM_008002073.1	LOC103237714	mRNA	chrNC_023642.1:1673137-1701016|chrNC_023642.1:1708510-1712666	lymphocyte-specific protein 1%2C transcript variant X3	GO:0003779(actin binding);GO:0004871(signal transducer activity);GO:0005794(Golgi apparatus);GO:0005886(plasma membrane);GO:0006928(cellular component movement);GO:0006968(cellular defense response);GO:0015629(actin cytoskeleton)	04270(Vascular smooth muscle contraction)
circRNA10193	0	0	0	24	0	0	0	0	0	1.8362	0	0	chrNC_023642.1	2390683	2393021	+	4	circRNA	-	XM_008008132.1	KCNQ1	mRNA	chrNC_023642.1:2349556-2390682|chrNC_023642.1:2393021-2403414	potassium voltage-gated channel%2C KQT-like subfamily%2C member 1%2C transcript variant X4	GO:0005251(delayed rectifier potassium channel activity);GO:0006936(muscle contraction);GO:0007268(synaptic transmission);GO:0007605(sensory perception of sound);GO:0008015(blood circulation);GO:0008016(regulation of heart contraction);GO:0008076(voltage-gated potassium channel complex);GO:0051899(membrane depolarization)	05110(Vibrio cholerae infection)
circRNA10194	0	0	0	84.0833	0	0	0	0	0	4.81666	0	0	chrNC_023642.1	2403415	2472579	+	5	circRNA	-	XM_008008132.1	KCNQ1	mRNA	chrNC_023642.1:2393021-2403414|chrNC_023642.1:2472579-2581447	potassium voltage-gated channel%2C KQT-like subfamily%2C member 1%2C transcript variant X4	GO:0005251(delayed rectifier potassium channel activity);GO:0006936(muscle contraction);GO:0007268(synaptic transmission);GO:0007605(sensory perception of sound);GO:0008015(blood circulation);GO:0008016(regulation of heart contraction);GO:0008076(voltage-gated potassium channel complex);GO:0051899(membrane depolarization)	05110(Vibrio cholerae infection)
circRNA10195	0	0	0	4	0	0	0	0	0	0.225337	0	0	chrNC_023642.1	3740249	3765766	+	3	circRNA	-	XM_008015246.1	SHANK2	mRNA	chrNC_023642.1:3662853-3740248|chrNC_023642.1:3765766-3869210	SH3 and multiple ankyrin repeat domains 2%2C transcript variant X9	GO:0005737(cytoplasm);GO:0005886(plasma membrane);GO:0014069(postsynaptic density);GO:0017124(SH3 domain binding);GO:0030054(cell junction);GO:0030160(GKAP/Homer scaffold activity);GO:0035255(ionotropic glutamate receptor binding);GO:0035556(intracellular signal transduction);GO:0045211(postsynaptic membrane)	NA
circRNA10196	0	0	0	192.333	0	0	0	0	0	9.53794	0	0	chrNC_023642.1	4190878	4196839	-	5	circRNA	-	XM_008015793.1	PPFIA1	mRNA	chrNC_023642.1:4186905-4190877|chrNC_023642.1:4196839-4211535	protein tyrosine phosphatase%2C receptor type%2C f polypeptide (PTPRF)%2C interacting protein (liprin)%2C alpha 1%2C transcript variant X5	GO:0004871(signal transducer activity);GO:0005515(protein binding);GO:0005737(cytoplasm);GO:0007160(cell-matrix adhesion);GO:0009986(cell surface);GO:0019717(synaptosome)	04260(Cardiac muscle contraction);05410(Hypertrophic cardiomyopathy (HCM);05414(Dilated cardiomyopathy)
circRNA10197	0	0	0	74	0	70	0	0	0	11.4783	0	13.8533	chrNC_023642.1	4241430	4242979	-	2	circRNA	-	XM_008015793.1	PPFIA1	mRNA	chrNC_023642.1:4239124-4241429|chrNC_023642.1:4242979-4244786	protein tyrosine phosphatase%2C receptor type%2C f polypeptide (PTPRF)%2C interacting protein (liprin)%2C alpha 1%2C transcript variant X5	GO:0004871(signal transducer activity);GO:0005515(protein binding);GO:0005737(cytoplasm);GO:0007160(cell-matrix adhesion);GO:0009986(cell surface);GO:0019717(synaptosome)	04260(Cardiac muscle contraction);05410(Hypertrophic cardiomyopathy (HCM);05414(Dilated cardiomyopathy)
circRNA10198	0	0	0	69.3794	0	0	0	0	0	2.11182	0	0	chrNC_023642.1	5963605	5994688	-	9	circRNA	-	XM_007960693.1	PPP6R3	mRNA	chrNC_023642.1:5960572-5963604|chrNC_023642.1:5994688-6000654	protein phosphatase 6%2C regulatory subunit 3%2C transcript variant X3	GO:0005634(nucleus);GO:0005737(cytoplasm)	NA
circRNA10199	0	0	0	281	0	0	0	0	0	6.61501	0	0	chrNC_023642.1	6124055	6137030	-	6	circRNA	-	XM_007960922.1	LRP5	mRNA	chrNC_023642.1:6116982-6124054|chrNC_023642.1:6137030-6149600	low density lipoprotein receptor-related protein 5	GO:0001702(gastrulation with mouth forming second);GO:0002053(positive regulation of mesenchymal cell proliferation);GO:0002076(osteoblast development);GO:0005783(endoplasmic reticulum);GO:0005886(plasma membrane);GO:0006007(glucose catabolic process);GO:0006897(endocytosis);GO:0008217(regulation of blood pressure);GO:0009952(anterior/posterior pattern specification);GO:0015026(coreceptor activit…	04310(Wnt signaling pathway)
circRNA102	51.8333	0	0	0	0	0	5.08752	0	0	0	0	0	chrNC_023643.1	22258581	22260622	+	2	circRNA	-	XM_008017179.1	CHD6	mRNA	chrNC_023643.1:22241270-22258580|chrNC_023643.1:22260622-22274221	chromodomain helicase DNA binding protein 6%2C transcript variant X4	NA	04310(Wnt signaling pathway)
circRNA1020	125	0	0	0	0	0	14.1164	0	0	0	0	0	chrNC_023656.1	3762310	3762934	+	2	circRNA	-	XM_007971841.1	IGF2BP2	mRNA	chrNC_023656.1:3750957-3762309|chrNC_023656.1:3762934-3765785	insulin-like growth factor 2 mRNA binding protein 2%2C transcript variant X5	GO:0000166(nucleotide binding);GO:0003730(mRNA 3'-UTR binding);GO:0005515(protein binding);GO:0005634(nucleus);GO:0005737(cytoplasm);GO:0005829(cytosol);GO:0006417(regulation of translation);GO:0009653(anatomical structure morphogenesis);GO:0017148(negative regulation of translation);GO:0042035(regulation of cytokine biosynthetic process);GO:0044430(cytoskeletal part);GO:0045182(translation regul…	NA
circRNA10200	0	0	0	42.1667	0	0	0	0	0	3.73017	0	0	chrNC_023642.1	6331510	6336205	+	2	circRNA	-	XM_007961632.1	SUV420H1	mRNA	chrNC_023642.1:6308976-6331509|chrNC_023642.1:6336205-6341744	suppressor of variegation 4-20 homolog 1 (Drosophila)%2C transcript variant X6	NA	00310(Lysine degradation)
circRNA10201	0	0	0	58	0	0	0	0	0	4.07917	0	0	chrNC_023642.1	8604255	8605251	-	3	circRNA	-	XM_007984963.1	PCNXL3	mRNA	chrNC_023642.1:8604156-8604254|chrNC_023642.1:8605251-8609143	pecanex-like 3 (Drosophila)%2C transcript variant X6	GO:0016021(integral to membrane)	04062(Chemokine signaling pathway);04510(Focal adhesion);04512(ECM-receptor interaction);04520(Adherens junction);04666(Fc gamma R-mediated phagocytosis);04810(Regulation of actin cytoskeleton);05100(Bacterial invasion of epithelial cells);05130(Pathogenic Escherichia coli infection);05131(Shigellosis);05200(Pathways in cancer);05222(Small cell lung cancer)
circRNA10202	0	0	0	50	0	0	0	0	0	10.8183	0	0	chrNC_023642.1	9201491	9201875	-	2	circRNA	-	XM_007991579.1	SNX15	mRNA	chrNC_023642.1:9199198-9201490|chrNC_023642.1:9201875-9205854	sorting nexin 15	GO:0005829(cytosol);GO:0006886(intracellular protein transport);GO:0007154(cell communication);GO:0008565(protein transporter activity);GO:0030659(cytoplasmic vesicle membrane);GO:0035091(phosphatidylinositol binding)	NA
circRNA10203	0	0	0	49	0	46	0	0	0	3.00453	0	3.59872	chrNC_023642.1	9275217	9287975	+	7	circRNA	-	XM_007992174.1	C1H11orf85	mRNA	chrNC_023642.1:9261593-9275216|chrNC_023642.1:9287975-9292541	chromosome 1 open reading frame%2C human C11orf85%2C transcript variant X8	NA	NA
circRNA10204	0	0	0	69	0	0	0	0	0	4.16324	0	0	chrNC_023642.1	9275217	9293598	+	7	circRNA	-	XM_007992117.1	C1H11orf85	mRNA	chrNC_023642.1:9261593-9275216|chrNC_023642.1:9293598-9294403	chromosome 1 open reading frame%2C human C11orf85%2C transcript variant X8	NA	NA
circRNA10205	0	0	0	624.333	0	0	0	0	0	18.189	0	0	chrNC_023642.1	9464955	9468327	+	8	circRNA	-	XM_007993439.1	SF1	mRNA	chrNC_023642.1:9461931-9464954|chrNC_023642.1:9468327-9468439	splicing factor 1%2C transcript variant X4	GO:0003723(RNA binding);GO:0005681(spliceosomal complex);GO:0006351(transcription, DNA-dependent);GO:0006355(regulation of transcription, DNA-dependent);GO:0006397(mRNA processing);GO:0008270(zinc ion binding);GO:0008380(RNA splicing);GO:0022402(cell cycle process);GO:0030238(male sex determination);GO:0033327(Leydig cell differentiation);GO:0050810(regulation of steroid biosynthetic process)	04320(Dorso-ventral axis formation);04510(Focal adhesion);04512(ECM-receptor interaction);04520(Adherens junction);04666(Fc gamma R-mediated phagocytosis);04810(Regulation of actin cytoskeleton);05100(Bacterial invasion of epithelial cells);05131(Shigellosis)
circRNA10206	0	0	0	1762.2	0	1788	0	0	0	49.6774	0	64.3103	chrNC_023642.1	11011997	11019572	-	6	circRNA	-	XM_007995116.1	SLC3A2	mRNA	chrNC_023642.1:11011886-11011996|chrNC_023642.1:11019572-11050186	solute carrier family 3 (amino acid transporter heavy chain)%2C member 2%2C transcript variant X2	GO:0003824(catalytic activity);GO:0005432(calcium:sodium antiporter activity);GO:0005515(protein binding);GO:0005975(carbohydrate metabolic process);GO:0007596(blood coagulation);GO:0009986(cell surface);GO:0015175(neutral amino acid transmembrane transporter activity);GO:0015827(tryptophan transport);GO:0016021(integral to membrane);GO:0016049(cell growth);GO:0016324(apical plasma membrane);GO:0…	NA
circRNA10207	0	0	0	2183.5	0	0	0	0	0	72.4342	0	0	chrNC_023642.1	11263697	11272492	+	9	circRNA	-	XM_007995448.1	GANAB	mRNA	chrNC_023642.1:11257972-11263696|chrNC_023642.1:11272492-11274181	glucosidase%2C alpha%3B neutral AB	GO:0005783(endoplasmic reticulum);GO:0005794(Golgi apparatus);GO:0005975(carbohydrate metabolic process);GO:0030246(carbohydrate binding);GO:0033919(glucan 1,3-alpha-glucosidase activity);GO:0042470(melanosome)	00510(N-Glycan biosynthesis)
circRNA10208	0	0	0	9580.5	0	0	0	0	0	971.48	0	0	chrNC_023642.1	11333438	11334166	+	2	circRNA	-	XM_007995558.1	EEF1G	mRNA	chrNC_023642.1:11329960-11333437|chrNC_023642.1:11334166-11338516	eukaryotic translation elongation factor 1 gamma	GO:0003746(translation elongation factor activity);GO:0005853(eukaryotic translation elongation factor 1 complex)	NA
circRNA10209	0	0	0	258	0	0	0	0	0	29.1168	0	0	chrNC_023642.1	11515406	11516229	-	2	circRNA	-	XM_007995626.1	ASRGL1	mRNA	chrNC_023642.1:11507660-11515405|chrNC_023642.1:11516229-11528887	asparaginase like 1	GO:0003948(N4-(beta-N-acetylglucosaminyl)-L-asparaginase activity);GO:0005737(cytoplasm);GO:0033345(asparagine catabolic process via L-aspartate)	00250(Alanine, aspartate and glutamate metabolism);00460(Cyanoamino acid metabolism);00910(Nitrogen metabolism)
circRNA1021	27.5667	0	21.6667	0	0	0	0.782816	0	0.67052	0	0	0	chrNC_023656.1	3965594	3992638	-	7	circRNA	-	XM_007971861.1	MAP3K13	mRNA	chrNC_023656.1:3964643-3965593|chrNC_023656.1:3992638-4000863	mitogen-activated protein kinase kinase kinase 13%2C transcript variant X1	NA	04010(MAPK signaling pathway)
circRNA10210	0	0	0	37.6667	0	0	0	0	0	2.78157	0	0	chrNC_023642.1	14015726	14017823	+	2	circRNA	-	XM_007997262.1	OSBP	mRNA	chrNC_023642.1:14010577-14015725|chrNC_023642.1:14017823-14023998	oxysterol binding protein	GO:0000139(Golgi membrane);GO:0006869(lipid transport);GO:0008142(oxysterol binding)	NA
circRNA10211	0	0	0	182.667	0	0	0	0	0	4.09308	0	0	chrNC_023642.1	14015726	14047156	+	10	circRNA	-	XM_007997262.1	OSBP	mRNA	chrNC_023642.1:14010577-14015725|chrNC_023642.1:14047156-14049058	oxysterol binding protein	GO:0000139(Golgi membrane);GO:0006869(lipid transport);GO:0008142(oxysterol binding)	NA
circRNA10212	0	0	0	74	0	0	0	0	0	11.1722	0	0	chrNC_023642.1	15533897	15535150	-	2	circRNA	-	XM_007998207.1	ZDHHC5	mRNA	chrNC_023642.1:15531844-15533896|chrNC_023642.1:15535150-15537128	zinc finger%2C DHHC-type containing 5	GO:0008270(zinc ion binding);GO:0016021(integral to membrane);GO:0016746(transferase activity, transferring acyl groups)	NA
circRNA10213	0	0	0	5	0	0	0	0	0	0.748229	0	0	chrNC_023642.1	15736249	15738304	+	2	circRNA	-	XM_007998364.1	SLC43A1	mRNA	chrNC_023642.1:15733113-15736248|chrNC_023642.1:15738304-15740632	solute carrier family 43 (amino acid system L transporter)%2C member 1	GO:0005887(integral to plasma membrane);GO:0006811(ion transport);GO:0015175(neutral amino acid transmembrane transporter activity);GO:0034641(cellular nitrogen compound metabolic process)	NA
circRNA10214	0	0	0	211	0	0	0	0	0	4.78797	0	0	chrNC_023642.1	17175248	17193223	-	6	circRNA	-	XM_007999040.1	PTPRJ	mRNA	chrNC_023642.1:17170111-17175247|chrNC_023642.1:17193223-17195987	protein tyrosine phosphatase%2C receptor type%2C J%2C transcript variant X2	GO:0001772(immunological synapse);GO:0004725(protein tyrosine phosphatase activity);GO:0005161(platelet-derived growth factor receptor binding);GO:0005887(integral to plasma membrane);GO:0005911(cell-cell junction);GO:0008013(beta-catenin binding);GO:0008285(negative regulation of cell proliferation);GO:0009986(cell surface);GO:0010642(negative regulation of platelet-derived growth factor recepto…	04520(Adherens junction)
circRNA10215	0	0	0	140.421	0	0	0	0	0	4.01859	0	0	chrNC_023642.1	17829600	17843035	+	10	circRNA	-	XM_007999496.1	CELF1	mRNA	chrNC_023642.1:17765167-17829599|chrNC_023642.1:17843035-17845295	CUGBP%2C Elav-like family member 1%2C transcript variant X16	GO:0000166(nucleotide binding);GO:0000900(translation repressor activity, nucleic acid binding);GO:0003723(RNA binding);GO:0003729(mRNA binding);GO:0005634(nucleus);GO:0005737(cytoplasm);GO:0006376(mRNA splice site selection);GO:0006397(mRNA processing);GO:0008380(RNA splicing);GO:0009790(embryo development);GO:0016246(RNA interference);GO:0030529(ribonucleoprotein complex);GO:0042835(BRE binding…	04320(Dorso-ventral axis formation)
circRNA10216	0	0	0	70.8381	0	0	0	0	0	3.69071	0	0	chrNC_023642.1	17835473	17843035	+	5	circRNA	-	XM_007999496.1	CELF1	mRNA	chrNC_023642.1:17834887-17835472|chrNC_023642.1:17843035-17845295	CUGBP%2C Elav-like family member 1%2C transcript variant X16	GO:0000166(nucleotide binding);GO:0000900(translation repressor activity, nucleic acid binding);GO:0003723(RNA binding);GO:0003729(mRNA binding);GO:0005634(nucleus);GO:0005737(cytoplasm);GO:0006376(mRNA splice site selection);GO:0006397(mRNA processing);GO:0008380(RNA splicing);GO:0009790(embryo development);GO:0016246(RNA interference);GO:0030529(ribonucleoprotein complex);GO:0042835(BRE binding…	04320(Dorso-ventral axis formation)
circRNA10217	0	0	0	14	0	0	0	0	0	1.9571	0	0	chrNC_023642.1	18014292	18014851	-	2	circRNA	-	XM_007999673.1	MADD	mRNA	chrNC_023642.1:18007404-18014291|chrNC_023642.1:18014851-18016370	MAP-kinase activating death domain%2C transcript variant X11	GO:0000187(activation of MAPK activity);GO:0006915(apoptosis);GO:0016021(integral to membrane);GO:0017112(Rab guanyl-nucleotide exchange factor activity);GO:0042981(regulation of apoptosis);GO:0051726(regulation of cell cycle)	NA
circRNA10218	0	0	0	422	0	0	0	0	0	15.9991	0	0	chrNC_023642.1	18075761	18095248	-	6	circRNA	-	XM_007999740.1	DDB2	mRNA	chrNC_023642.1:18073062-18075760|chrNC_023642.1:18095248-18096327	damage-specific DNA binding protein 2%2C 48kDa%2C transcript variant X1	GO:0000209(protein polyubiquitination);GO:0000718(nucleotide-excision repair, DNA damage removal);GO:0003684(damaged DNA binding);GO:0005515(protein binding);GO:0005654(nucleoplasm);GO:0009411(response to UV);GO:0043234(protein complex);GO:0051865(protein autoubiquitination)	03420(Nucleotide excision repair);04115(p53 signaling pathway);04120(Ubiquitin mediated proteolysis)
circRNA10219	0	0	0	62	0	0	0	0	0	8.56145	0	0	chrNC_023642.1	18076498	18078481	-	2	circRNA	-	XM_007999740.1	DDB2	mRNA	chrNC_023642.1:18076413-18076497|chrNC_023642.1:18078481-18094534	damage-specific DNA binding protein 2%2C 48kDa%2C transcript variant X1	GO:0000209(protein polyubiquitination);GO:0000718(nucleotide-excision repair, DNA damage removal);GO:0003684(damaged DNA binding);GO:0005515(protein binding);GO:0005654(nucleoplasm);GO:0009411(response to UV);GO:0043234(protein complex);GO:0051865(protein autoubiquitination)	03420(Nucleotide excision repair);04115(p53 signaling pathway);04120(Ubiquitin mediated proteolysis)
circRNA1022	18.1667	0	0	0	0	0	0.728888	0	0	0	0	0	chrNC_023656.1	3967819	3986134	-	5	circRNA	-	XM_007971861.1	MAP3K13	mRNA	chrNC_023656.1:3965710-3967818|chrNC_023656.1:3986134-3992454	mitogen-activated protein kinase kinase kinase 13%2C transcript variant X1	NA	04010(MAPK signaling pathway)
circRNA10220	0	0	0	638	0	0	0	0	0	8.90777	0	0	chrNC_023642.1	18526291	18560114	+	19	circRNA	-	XM_007999933.1	CKAP5	mRNA	chrNC_023642.1:18519638-18526290|chrNC_023642.1:18560114-18562397	cytoskeleton associated protein 5%2C transcript variant X1	GO:0000086(G2/M transition of mitotic cell cycle);GO:0000236(mitotic prometaphase);GO:0005515(protein binding);GO:0005813(centrosome);GO:0005829(cytosol);GO:0007051(spindle organization);GO:0030951(establishment or maintenance of microtubule cytoskeleton polarity);GO:0050658(RNA transport);GO:0051297(centrosome organization);GO:0051301(cell division)	NA
circRNA10221	0	0	0	20.5	0	0	0	0	0	3.09501	0	0	chrNC_023642.1	18534523	18535027	+	2	circRNA	-	XM_007999933.1	CKAP5	mRNA	chrNC_023642.1:18532153-18534522|chrNC_023642.1:18535027-18536328	cytoskeleton associated protein 5%2C transcript variant X1	GO:0000086(G2/M transition of mitotic cell cycle);GO:0000236(mitotic prometaphase);GO:0005515(protein binding);GO:0005813(centrosome);GO:0005829(cytosol);GO:0007051(spindle organization);GO:0030951(establishment or maintenance of microtubule cytoskeleton polarity);GO:0050658(RNA transport);GO:0051297(centrosome organization);GO:0051301(cell division)	NA
circRNA10222	0	0	0	28.5	0	0	0	0	0	3.04445	0	0	chrNC_023642.1	18534523	18536421	+	3	circRNA	-	XM_007999933.1	CKAP5	mRNA	chrNC_023642.1:18532153-18534522|chrNC_023642.1:18536421-18540469	cytoskeleton associated protein 5%2C transcript variant X1	GO:0000086(G2/M transition of mitotic cell cycle);GO:0000236(mitotic prometaphase);GO:0005515(protein binding);GO:0005813(centrosome);GO:0005829(cytosol);GO:0007051(spindle organization);GO:0030951(establishment or maintenance of microtubule cytoskeleton polarity);GO:0050658(RNA transport);GO:0051297(centrosome organization);GO:0051301(cell division)	NA
circRNA10223	0	0	0	69.5	38.5	0	0	0	0	8.00301	6.51498	0	chrNC_023642.1	18895888	18910738	+	2	circRNA	-	XM_008000119.1	AMBRA1	mRNA	chrNC_023642.1:18894658-18895887|chrNC_023642.1:18910738-18918699	autophagy/beclin-1 regulator 1%2C transcript variant X7	GO:0005776(autophagic vacuole);GO:0006914(autophagy);GO:0007399(nervous system development);GO:0030154(cell differentiation);GO:0031410(cytoplasmic vesicle)	00565(Ether lipid metabolism);04310(Wnt signaling pathway)
circRNA10224	0	0	0	23	0	0	0	0	0	1.58801	0	0	chrNC_023642.1	20161794	20163153	-	3	circRNA	-	XM_008000723.1	LOC103236852	mRNA	chrNC_023642.1:20140069-20161793|chrNC_023642.1:20163153-20197593	PR domain-containing protein 11%2C transcript variant X1	NA	NA
circRNA10225	0	0	0	358	0	0	0	0	0	5.8215	0	0	chrNC_023642.1	21958514	21994127	-	15	circRNA	-	XM_008001222.1	TTC17	mRNA	chrNC_023642.1:21937145-21958513|chrNC_023642.1:21994127-22021301	tetratricopeptide repeat domain 17%2C transcript variant X5	GO:0005488(binding)	NA
circRNA10226	0	0	0	44.85	37.1833	0	0	0	0	1.81373	2.20975	0	chrNC_023642.1	30281797	30306115	-	6	circRNA	-	XM_008002210.1	PDHX	mRNA	chrNC_023642.1:30274202-30281796|chrNC_023642.1:30306115-30312623	pyruvate dehydrogenase complex%2C component X	GO:0005759(mitochondrial matrix);GO:0006090(pyruvate metabolic process);GO:0010510(regulation of acetyl-CoA biosynthetic process from pyruvate)	00010(Glycolysis / Gluconeogenesis);00020(Citrate cycle (TCA cycle);00620(Pyruvate metabolism)
circRNA10227	0	0	0	37	34	0	0	0	0	3.48165	4.70161	0	chrNC_023642.1	31064969	31072328	+	2	circRNA	-	XM_008002379.1	ABTB2	mRNA	chrNC_023642.1:30908118-31064968|chrNC_023642.1:31072328-31097802	ankyrin repeat and BTB (POZ) domain containing 2	GO:0001558(regulation of cell growth);GO:0003677(DNA binding)	NA
circRNA10228	0	0	0	39	0	0	0	0	0	6.72495	0	0	chrNC_023642.1	32157125	32157321	-	1	circRNA	-	XM_008002632.1	TCP11L1	mRNA	chrNC_023642.1:32153017-32157124|chrNC_023642.1:32157321-32159739	t-complex 11%2C testis-specific-like 1%2C transcript variant X4	NA	NA
circRNA10229	0	0	0	18.75	0	0	0	0	0	0.903447	0	0	chrNC_023642.1	32256301	32270102	-	5	circRNA	-	XM_008002673.1	QSER1	mRNA	chrNC_023642.1:32252333-32256300|chrNC_023642.1:32270102-32271507	glutamine and serine rich 1	NA	NA
circRNA1023	117	0	0	51	0	0	8.77474	0	0	4.44218	0	0	chrNC_023656.1	4182432	4197448	+	3	circRNA	-	XM_007971862.1	EHHADH	mRNA	chrNC_023656.1:4169955-4182431|chrNC_023656.1:4197448-4214417	enoyl-CoA%2C hydratase/3-hydroxyacyl CoA dehydrogenase	GO:0003857(3-hydroxyacyl-CoA dehydrogenase activity);GO:0004165(dodecenoyl-CoA delta-isomerase activity);GO:0004300(enoyl-CoA hydratase activity);GO:0005777(peroxisome);GO:0006475(internal protein amino acid acetylation);GO:0006631(fatty acid metabolic process);GO:0050662(coenzyme binding)	00071(Fatty acid metabolism);00280(Valine, leucine and isoleucine degradation);00310(Lysine degradation);00380(Tryptophan metabolism);00410(beta-Alanine metabolism);00632(Benzoate degradation via CoA ligation);00640(Propanoate metabolism);00650(Butanoate metabolism);00903(Limonene and pinene degradation);00930(Caprolactam degradation);03320(PPAR signaling pathway);04146(Peroxisome)
circRNA10230	0	0	0	2.75	0	0	0	0	0	0.339696	0	0	chrNC_023642.1	32291680	32292646	-	2	circRNA	-	XM_008002673.1	QSER1	mRNA	chrNC_023642.1:32287771-32291679|chrNC_023642.1:32292646-32329164	glutamine and serine rich 1	NA	NA
circRNA10231	0	0	0	46.5	0	0	0	0	0	2.46042	0	0	chrNC_023642.1	33710582	33731845	+	4	circRNA	-	XM_008003118.1	IMMP1L	mRNA	chrNC_023642.1:33700137-33710581|chrNC_023642.1:33731845-33756755	IMP1 inner mitochondrial membrane peptidase-like (S. cerevisiae)%2C transcript variant X9	GO:0005743(mitochondrial inner membrane);GO:0006508(proteolysis);GO:0008236(serine-type peptidase activity)	03060(Protein export)
circRNA10232	0	0	0	9.78333	0	0	0	0	0	0.380247	0	0	chrNC_023642.1	37027767	37055271	+	6	circRNA	-	XM_008003604.1	KIF18A	mRNA	chrNC_023642.1:37026384-37027766|chrNC_023642.1:37055271-37076324	kinesin family member 18A	GO:0000236(mitotic prometaphase);GO:0001726(ruffle);GO:0003779(actin binding);GO:0005524(ATP binding);GO:0005634(nucleus);GO:0005815(microtubule organizing center);GO:0005828(kinetochore microtubule);GO:0005829(cytosol);GO:0005901(caveola);GO:0007018(microtubule-based movement);GO:0007019(microtubule depolymerization);GO:0007080(mitotic metaphase plate congression);GO:0007596(blood coagulation);G…	NA
circRNA10233	0	0	0	43.5833	0	0	0	0	0	2.49664	0	0	chrNC_023642.1	44578312	44612807	-	5	circRNA	-	XM_008004272.1	PRMT3	mRNA	chrNC_023642.1:44550764-44578311|chrNC_023642.1:44612807-44615616	protein arginine methyltransferase 3%2C transcript variant X2	GO:0008270(zinc ion binding)	NA
circRNA10234	0	0	0	55.5833	0	0	0	0	0	2.71285	0	0	chrNC_023642.1	44578312	44615719	-	6	circRNA	-	XM_008004272.1	PRMT3	mRNA	chrNC_023642.1:44550764-44578311|chrNC_023642.1:44615719-44618730	protein arginine methyltransferase 3%2C transcript variant X2	GO:0008270(zinc ion binding)	NA
circRNA10235	0	0	0	52.4167	0	0	0	0	0	3.53288	0	0	chrNC_023642.1	46342908	46363197	+	4	circRNA	-	XM_008004807.1	UEVLD	mRNA	chrNC_023642.1:46333249-46342907|chrNC_023642.1:46363197-46370080	UEV and lactate/malate dehyrogenase domains%2C transcript variant X5	GO:0005488(binding);GO:0006464(protein modification process);GO:0015031(protein transport);GO:0016616(oxidoreductase activity, acting on the CH-OH group of donors, NAD or NADP as acceptor);GO:0044262(cellular carbohydrate metabolic process)	04144(Endocytosis)
circRNA10236	0	0	0	122.583	0	0	0	0	0	9.48544	0	0	chrNC_023642.1	46409518	46418827	+	4	circRNA	-	XM_008004714.1	TSG101	mRNA	chrNC_023642.1:46402065-46409517|chrNC_023642.1:46418827-46421476	tumor susceptibility 101	GO:0003677(DNA binding);GO:0003714(transcription corepressor activity);GO:0005730(nucleolus);GO:0005769(early endosome);GO:0005771(multivesicular body);GO:0005886(plasma membrane);GO:0015031(protein transport);GO:0016044(cellular membrane organization);GO:0031625(ubiquitin protein ligase binding);GO:0031902(late endosome membrane);GO:0043130(ubiquitin binding);GO:0043162(ubiquitin-dependent prote…	04144(Endocytosis)
circRNA10237	0	0	0	291.5	0	0	0	0	0	7.61703	0	0	chrNC_023642.1	46581509	46605165	-	12	circRNA	-	XM_008004902.1	GTF2H1	mRNA	chrNC_023642.1:46575172-46581508|chrNC_023642.1:46605165-46605760	general transcription factor IIH%2C polypeptide 1%2C 62kDa%2C transcript variant X1	GO:0000079(regulation of cyclin-dependent protein kinase activity);GO:0000718(nucleotide-excision repair, DNA damage removal);GO:0005515(protein binding);GO:0005675(holo TFIIH complex);GO:0006283(transcription-coupled nucleotide-excision repair);GO:0006361(transcription initiation from RNA polymerase I promoter);GO:0006362(transcription elongation from RNA polymerase I promoter);GO:0006363(termin…	03022(Basal transcription factors);03420(Nucleotide excision repair)
circRNA10238	0	0	0	68.8333	0	0	0	0	0	1.67977	0	0	chrNC_023642.1	47795889	47816380	+	3	circRNA	-	XM_008009984.1	PIK3C2A	mRNA	chrNC_023642.1:47760014-47795888|chrNC_023642.1:47816380-47818389	phosphatidylinositol-4-phosphate 3-kinase%2C catalytic subunit type 2 alpha	GO:0005524(ATP binding);GO:0005634(nucleus);GO:0005794(Golgi apparatus);GO:0005886(plasma membrane);GO:0005942(phosphatidylinositol 3-kinase complex);GO:0006661(phosphatidylinositol biosynthetic process);GO:0016303(1-phosphatidylinositol-3-kinase activity);GO:0030136(clathrin-coated vesicle);GO:0035005(phosphatidylinositol-4-phosphate 3-kinase activity);GO:0035091(phosphatidylinositol binding);GO…	00562(Inositol phosphate metabolism);04070(Phosphatidylinositol signaling system)
circRNA10239	0	0	0	7.33333	0	0	0	0	0	0.74808	0	0	chrNC_023642.1	47866302	47869895	+	2	circRNA	-	XM_008009984.1	PIK3C2A	mRNA	chrNC_023642.1:47863686-47866301|chrNC_023642.1:47869895-47871893	phosphatidylinositol-4-phosphate 3-kinase%2C catalytic subunit type 2 alpha	GO:0005524(ATP binding);GO:0005634(nucleus);GO:0005794(Golgi apparatus);GO:0005886(plasma membrane);GO:0005942(phosphatidylinositol 3-kinase complex);GO:0006661(phosphatidylinositol biosynthetic process);GO:0016303(1-phosphatidylinositol-3-kinase activity);GO:0030136(clathrin-coated vesicle);GO:0035005(phosphatidylinositol-4-phosphate 3-kinase activity);GO:0035091(phosphatidylinositol binding);GO…	00562(Inositol phosphate metabolism);04070(Phosphatidylinositol signaling system)
circRNA1024	227	0	0	0	0	0	12.5275	0	0	0	0	0	chrNC_023656.1	5178766	5179977	+	4	circRNA	-	XM_007971915.1	ALG3	mRNA	chrNC_023656.1:5176125-5178765|chrNC_023656.1:5179977-5180885	ALG3%2C alpha-1%2C3- mannosyltransferase%2C transcript variant X2	GO:0000033(alpha-1,3-mannosyltransferase activity);GO:0005789(endoplasmic reticulum membrane);GO:0006488(dolichol-linked oligosaccharide biosynthetic process);GO:0016021(integral to membrane);GO:0018279(protein N-linked glycosylation via asparagine);GO:0043687(post-translational protein modification)	00510(N-Glycan biosynthesis)
circRNA10240	0	0	0	122.15	0	0	0	0	0	4.0921	0	0	chrNC_023642.1	50381847	50397862	+	7	circRNA	-	XM_008006115.1	COPB1	mRNA	chrNC_023642.1:50381135-50381846|chrNC_023642.1:50397862-50399798	coatomer protein complex%2C subunit beta 1%2C transcript variant X2	GO:0005198(structural molecule activity);GO:0005515(protein binding);GO:0005793(endoplasmic reticulum-Golgi intermediate compartment);GO:0005829(cytosol);GO:0005886(plasma membrane);GO:0006886(intracellular protein transport);GO:0006890(retrograde vesicle-mediated transport, Golgi to ER);GO:0006891(intra-Golgi vesicle-mediated transport);GO:0030126(COPI vesicle coat);GO:0044419(interspecies inter…	NA
circRNA10241	0	0	0	472.117	0	0	0	0	0	15.0588	0	0	chrNC_023642.1	50411215	50425003	+	7	circRNA	-	XM_008006115.1	COPB1	mRNA	chrNC_023642.1:50406105-50411214|chrNC_023642.1:50425003-50425641	coatomer protein complex%2C subunit beta 1%2C transcript variant X2	GO:0005198(structural molecule activity);GO:0005515(protein binding);GO:0005793(endoplasmic reticulum-Golgi intermediate compartment);GO:0005829(cytosol);GO:0005886(plasma membrane);GO:0006886(intracellular protein transport);GO:0006890(retrograde vesicle-mediated transport, Golgi to ER);GO:0006891(intra-Golgi vesicle-mediated transport);GO:0030126(COPI vesicle coat);GO:0044419(interspecies inter…	NA
circRNA10242	0	0	0	36.15	0	0	0	0	0	1.58248	0	0	chrNC_023642.1	54814754	54826893	+	7	circRNA	-	XM_008007164.1	SBF2	mRNA	chrNC_023642.1:54787830-54814753|chrNC_023642.1:54826893-54847579	SET binding factor 2%2C transcript variant X2	GO:0005737(cytoplasm);GO:0016020(membrane);GO:0016791(phosphatase activity)	NA
circRNA10243	0	0	0	391.15	0	0	0	0	0	6.93125	0	0	chrNC_023642.1	54814754	54973170	+	14	circRNA	-	XM_008007164.1	SBF2	mRNA	chrNC_023642.1:54787830-54814753|chrNC_023642.1:54973170-54973971	SET binding factor 2%2C transcript variant X2	GO:0005737(cytoplasm);GO:0016020(membrane);GO:0016791(phosphatase activity)	NA
circRNA10244	0	0	0	199	0	0	0	0	0	7.56147	0	0	chrNC_023642.1	55234738	55243856	-	7	circRNA	-	XM_008007198.1	WEE1	mRNA	chrNC_023642.1:55233816-55234737|chrNC_023642.1:55243856-55245283	WEE1 G2 checkpoint kinase%2C transcript variant X4	GO:0000075(cell cycle checkpoint);GO:0000082(G1/S transition of mitotic cell cycle);GO:0000084(S phase of mitotic cell cycle);GO:0000086(G2/M transition of mitotic cell cycle);GO:0000287(magnesium ion binding);GO:0004674(protein serine/threonine kinase activity);GO:0004715(non-membrane spanning protein tyrosine kinase activity);GO:0005515(protein binding);GO:0005524(ATP binding);GO:0005654(nucleo…	04110(Cell cycle)
circRNA10245	0	0	0	208.871	196.6	206.454	0	0	0	5.3188	7.35704	6.70759	chrNC_023642.1	55620422	55646201	+	7	circRNA	-	XM_008007293.1	DENND5A	mRNA	chrNC_023642.1:55610181-55620421|chrNC_023642.1:55646201-55651125	DENN/MADD domain containing 5A	NA	NA
circRNA10246	0	0	0	389.3	0	0	0	0	0	10.6391	0	0	chrNC_023642.1	56081127	56096248	+	10	circRNA	-	XM_008007520.1	ST5	mRNA	chrNC_023642.1:56072860-56081126|chrNC_023642.1:56096248-56099392	suppression of tumorigenicity 5%2C transcript variant X4	NA	04510(Focal adhesion);04512(ECM-receptor interaction)
circRNA10247	0	0	0	117.467	0	0	0	0	0	7.34861	0	0	chrNC_023642.1	56083135	56086275	+	4	circRNA	-	XM_008007520.1	ST5	mRNA	chrNC_023642.1:56081278-56083134|chrNC_023642.1:56086275-56087588	suppression of tumorigenicity 5%2C transcript variant X4	NA	04510(Focal adhesion);04512(ECM-receptor interaction)
circRNA10248	0	0	0	173.3	0	0	0	0	0	10.7426	0	0	chrNC_023642.1	56087589	56096248	+	5	circRNA	-	XM_008007520.1	ST5	mRNA	chrNC_023642.1:56086275-56087588|chrNC_023642.1:56096248-56099392	suppression of tumorigenicity 5%2C transcript variant X4	NA	04510(Focal adhesion);04512(ECM-receptor interaction)
circRNA10249	0	0	0	3	0	0	0	0	0	0.173314	0	0	chrNC_023642.1	56350076	56369229	+	6	circRNA	-	XM_008007639.1	STK33	mRNA	chrNC_023642.1:56345726-56350075|chrNC_023642.1:56369229-56394863	serine/threonine kinase 33%2C transcript variant X5	GO:0004674(protein serine/threonine kinase activity);GO:0005524(ATP binding);GO:0005634(nucleus);GO:0005794(Golgi apparatus);GO:0048471(perinuclear region of cytoplasm)	NA
circRNA1025	18.8	17.1667	0	23.1667	14.4	18.4	1.88963	1.88865	0	2.70434	2.47027	2.74047	chrNC_023656.1	5654302	5655388	-	2	circRNA	-	XM_007971976.1	YEATS2	mRNA	chrNC_023656.1:5644027-5654301|chrNC_023656.1:5655388-5657610	YEATS domain containing 2	GO:0000122(negative regulation of transcription from RNA polymerase II promoter);GO:0005671(Ada2/Gcn5/Ada3 transcription activator complex);GO:0017025(TBP-class protein binding);GO:0043966(histone H3 acetylation)	04310(Wnt signaling pathway);04520(Adherens junction);04916(Melanogenesis);05200(Pathways in cancer);05210(Colorectal cancer);05213(Endometrial cancer);05215(Prostate cancer);05216(Thyroid cancer);05217(Basal cell carcinoma);05221(Acute myeloid leukemia);05412(Arrhythmogenic right ventricular cardiomyopathy (ARVC))
circRNA10250	0	0	0	64.5	0	0	0	0	0	5.09544	0	0	chrNC_023642.1	63018390	63018819	+	1	circRNA	-	XM_008019965.1	NUP98	mRNA	chrNC_023642.1:63016097-63018389|chrNC_023642.1:63018819-63021350	nucleoporin 98kDa%2C transcript variant X2	NA	NA
circRNA10251	0	0	0	16	0	0	0	0	0	1.22967	0	0	chrNC_023642.1	65368795	65375046	-	3	circRNA	-	XM_008021610.1	C2CD3	mRNA	chrNC_023642.1:65366201-65368794|chrNC_023642.1:65375046-65378031	C2 calcium-dependent domain containing 3	NA	NA
circRNA10252	0	0	0	10.3333	0	0	0	0	0	0.856145	0	0	chrNC_023642.1	68884892	68889536	-	2	circRNA	-	XM_008020259.1	RSF1	mRNA	chrNC_023642.1:68880398-68884891|chrNC_023642.1:68889536-68891053	remodeling and spacing factor 1	GO:0005654(nucleoplasm);GO:0006352(transcription initiation, DNA-dependent);GO:0008270(zinc ion binding);GO:0016584(nucleosome positioning);GO:0031213(RSF complex);GO:0034080(CenH3-containing nucleosome assembly at centromere);GO:0042393(histone binding);GO:0043392(negative regulation of DNA binding);GO:0045892(negative regulation of transcription, DNA-dependent);GO:0045893(positive regulation of…	NA
circRNA10253	0	0	0	60.7929	0	0	0	0	0	2.89231	0	0	chrNC_023642.1	69109664	69129333	-	6	circRNA	-	XM_008020253.1	INTS4	mRNA	chrNC_023642.1:69102315-69109663|chrNC_023642.1:69129333-69133839	integrator complex subunit 4%2C transcript variant X1	GO:0005515(protein binding);GO:0016180(snRNA processing);GO:0032039(integrator complex)	NA
circRNA10254	0	0	0	128.793	0	0	0	0	0	4.69425	0	0	chrNC_023642.1	69126055	69147250	-	6	circRNA	-	XM_008020253.1	INTS4	mRNA	chrNC_023642.1:69115864-69126054|chrNC_023642.1:69147250-69149645	integrator complex subunit 4%2C transcript variant X1	GO:0005515(protein binding);GO:0016180(snRNA processing);GO:0032039(integrator complex)	NA
circRNA10255	0	0	0	323	0	0	0	0	0	10.1313	0	0	chrNC_023642.1	69314082	69336800	-	9	circRNA	-	XM_008020274.1	ALG8	mRNA	chrNC_023642.1:69311735-69314081|chrNC_023642.1:69336800-69345933	ALG8%2C alpha-1%2C3-glucosyltransferase%2C transcript variant X2	GO:0000033(alpha-1,3-mannosyltransferase activity);GO:0005789(endoplasmic reticulum membrane);GO:0006488(dolichol-linked oligosaccharide biosynthetic process);GO:0016021(integral to membrane);GO:0018279(protein N-linked glycosylation via asparagine);GO:0043687(post-translational protein modification)	00510(N-Glycan biosynthesis)
circRNA10256	0	0	0	33.3333	0	0	0	0	0	0.850729	0	0	chrNC_023642.1	70011079	70097244	-	7	circRNA	-	XM_008020298.1	TENM4	mRNA	chrNC_023642.1:69992559-70011078|chrNC_023642.1:70097244-70098460	teneurin transmembrane protein 4%2C transcript variant X16	GO:0007165(signal transduction);GO:0016021(integral to membrane)	04320(Dorso-ventral axis formation);04330(Notch signaling pathway);04510(Focal adhesion);04512(ECM-receptor interaction);05200(Pathways in cancer);05222(Small cell lung cancer)
circRNA10257	0	0	0	67	0	0	0	0	0	5.35521	0	0	chrNC_023642.1	74047070	74056672	-	3	circRNA	-	XM_008020304.1	PRCP	mRNA	chrNC_023642.1:74046807-74047069|chrNC_023642.1:74056672-74064891	prolylcarboxypeptidase (angiotensinase C)%2C transcript variant X2	GO:0004180(carboxypeptidase activity);GO:0005764(lysosome);GO:0006508(proteolysis);GO:0008236(serine-type peptidase activity)	NA
circRNA10258	0	0	0	59	56	0	0	0	0	5.21929	7.28	0	chrNC_023642.1	74357117	74357839	+	2	circRNA	-	XM_008020323.1	PCF11	mRNA	chrNC_023642.1:74354903-74357116|chrNC_023642.1:74357839-74359032	PCF11 cleavage and polyadenylation factor subunit%2C transcript variant X1	GO:0000398(nuclear mRNA splicing, via spliceosome);GO:0005849(mRNA cleavage factor complex);GO:0006369(termination of RNA polymerase II transcription);GO:0006379(mRNA cleavage);GO:0031124(mRNA 3'-end processing)	04510(Focal adhesion);04512(ECM-receptor interaction)
circRNA10259	0	0	0	275.275	270.676	0	0	0	0	6.96794	10.0687	0	chrNC_023642.1	77230657	77270881	-	14	circRNA	-	XM_008020430.1	PICALM	mRNA	chrNC_023642.1:77215874-77230656|chrNC_023642.1:77270881-77278383	phosphatidylinositol binding clathrin assembly protein%2C transcript variant X5	GO:0005545(1-phosphatidylinositol binding);GO:0005634(nucleus);GO:0005794(Golgi apparatus);GO:0005905(coated pit);GO:0016197(endosome transport);GO:0030118(clathrin coat);GO:0030136(clathrin-coated vesicle);GO:0031623(receptor internalization);GO:0032050(clathrin heavy chain binding);GO:0032880(regulation of protein localization);GO:0042734(presynaptic membrane);GO:0045211(postsynaptic membrane);…	NA
circRNA1026	30.4167	0	0	0	0	0	3.93655	0	0	0	0	0	chrNC_023656.1	5664724	5669535	-	2	circRNA	-	XM_007971976.1	YEATS2	mRNA	chrNC_023656.1:5662829-5664723|chrNC_023656.1:5669535-5678748	YEATS domain containing 2	GO:0000122(negative regulation of transcription from RNA polymerase II promoter);GO:0005671(Ada2/Gcn5/Ada3 transcription activator complex);GO:0017025(TBP-class protein binding);GO:0043966(histone H3 acetylation)	04310(Wnt signaling pathway);04520(Adherens junction);04916(Melanogenesis);05200(Pathways in cancer);05210(Colorectal cancer);05213(Endometrial cancer);05215(Prostate cancer);05216(Thyroid cancer);05217(Basal cell carcinoma);05221(Acute myeloid leukemia);05412(Arrhythmogenic right ventricular cardiomyopathy (ARVC))
circRNA10260	0	0	0	270.608	0	0	0	0	0	5.89638	0	0	chrNC_023642.1	77232567	77287665	-	16	circRNA	-	XM_008020430.1	PICALM	mRNA	chrNC_023642.1:77230761-77232566|chrNC_023642.1:77287665-77325467	phosphatidylinositol binding clathrin assembly protein%2C transcript variant X5	GO:0005545(1-phosphatidylinositol binding);GO:0005634(nucleus);GO:0005794(Golgi apparatus);GO:0005905(coated pit);GO:0016197(endosome transport);GO:0030118(clathrin coat);GO:0030136(clathrin-coated vesicle);GO:0031623(receptor internalization);GO:0032050(clathrin heavy chain binding);GO:0032880(regulation of protein localization);GO:0042734(presynaptic membrane);GO:0045211(postsynaptic membrane);…	NA
circRNA10261	0	0	0	76.7886	77.6271	0	0	0	0	3.853	5.72399	0	chrNC_023642.1	77263460	77287665	-	7	circRNA	-	XM_008020430.1	PICALM	mRNA	chrNC_023642.1:77259363-77263459|chrNC_023642.1:77287665-77325467	phosphatidylinositol binding clathrin assembly protein%2C transcript variant X5	GO:0005545(1-phosphatidylinositol binding);GO:0005634(nucleus);GO:0005794(Golgi apparatus);GO:0005905(coated pit);GO:0016197(endosome transport);GO:0030118(clathrin coat);GO:0030136(clathrin-coated vesicle);GO:0031623(receptor internalization);GO:0032050(clathrin heavy chain binding);GO:0032880(regulation of protein localization);GO:0042734(presynaptic membrane);GO:0045211(postsynaptic membrane);…	NA
circRNA10262	0	0	0	181	0	0	0	0	0	7.57204	0	0	chrNC_023642.1	84416335	84434923	-	7	circRNA	-	XM_008020517.1	SLC36A4	mRNA	chrNC_023642.1:84412653-84416334|chrNC_023642.1:84434923-84445801	solute carrier family 36 (proton/amino acid symporter)%2C member 4%2C transcript variant X5	GO:0015293(symporter activity);GO:0015808(L-alanine transport);GO:0015824(proline transport);GO:0015827(tryptophan transport);GO:0016021(integral to membrane)	NA
circRNA10263	0	0	0	68.25	0	0	0	0	0	0.618247	0	0	chrNC_023642.1	84945852	84950550	+	3	circRNA	-	XM_008020538.1	KIAA1731	mRNA	chrNC_023642.1:84942366-84945851|chrNC_023642.1:84950550-84953156	KIAA1731 ortholog%2C transcript variant X10	GO:0005813(centrosome)	00230(Purine metabolism);04062(Chemokine signaling pathway);04111(Cell cycle - yeast);04270(Vascular smooth muscle contraction);04310(Wnt signaling pathway);04350(TGF-beta signaling pathway);04360(Axon guidance);04510(Focal adhesion);04530(Tight junction);04670(Leukocyte transendothelial migration);04810(Regulation of actin cytoskeleton);05130(Pathogenic Escherichia coli infection);05131(Shigello…
circRNA10264	0	0	0	8.75	0	0	0	0	0	1.33889	0	0	chrNC_023642.1	85040957	85041264	+	2	circRNA	-	XM_008020547.1	MED17	mRNA	chrNC_023642.1:85038015-85040956|chrNC_023642.1:85041264-85042116	mediator complex subunit 17%2C transcript variant X2	GO:0001104(RNA polymerase II transcription cofactor activity);GO:0004872(receptor activity);GO:0005667(transcription factor complex);GO:0006367(transcription initiation from RNA polymerase II promoter);GO:0016592(mediator complex);GO:0030374(ligand-dependent nuclear receptor transcription coactivator activity);GO:0030521(androgen receptor signaling pathway);GO:0042809(vitamin D receptor binding);…	NA
circRNA10265	0	0	0	139.917	0	0	0	0	0	3.21577	0	0	chrNC_023642.1	85996909	86027439	+	4	circRNA	-	XM_008020572.1	AMOTL1	mRNA	chrNC_023642.1:85939871-85996908|chrNC_023642.1:86027439-86037037	angiomotin like 1%2C transcript variant X4	GO:0005737(cytoplasm);GO:0005923(tight junction);GO:0042802(identical protein binding)	04530(Tight junction)
circRNA10266	0	0	0	42	0	0	0	0	0	1.8553	0	0	chrNC_023642.1	98789034	98845009	-	6	circRNA	-	XM_008020728.1	CWF19L2	mRNA	chrNC_023642.1:98777066-98789033|chrNC_023642.1:98845009-98856505	CWF19-like 2%2C cell cycle control (S. pombe)%2C transcript variant X4	GO:0003824(catalytic activity)	04530(Tight junction);05416(Viral myocarditis)
circRNA10267	0	0	0	60	0	0	0	0	0	2.26213	0	0	chrNC_023642.1	98956296	98987718	-	7	circRNA	-	XM_008020731.1	ALKBH8	mRNA	chrNC_023642.1:98948794-98956295|chrNC_023642.1:98987718-98991603	alkB%2C alkylation repair homolog 8 (E. coli)%2C transcript variant X4	GO:0003723(RNA binding);GO:0005634(nucleus);GO:0005829(cytosol);GO:0006974(response to DNA damage stimulus);GO:0016300(tRNA (uracil) methyltransferase activity);GO:0016706(oxidoreductase activity, acting on paired donors, with incorporation or reduction of molecular oxygen, 2-oxoglutarate as one donor, and incorporation of one atom each of oxygen into both donors);GO:0046872(metal ion binding)	NA
circRNA10268	0	0	0	62.8333	0	0	0	0	0	3.75118	0	0	chrNC_023642.1	99502366	99519881	+	5	circRNA	-	XM_008020745.1	CUL5	mRNA	chrNC_023642.1:99500015-99502365|chrNC_023642.1:99519881-99524930	cullin 5	GO:0000082(G1/S transition of mitotic cell cycle);GO:0004872(receptor activity);GO:0005262(calcium channel activity);GO:0005829(cytosol);GO:0006511(ubiquitin-dependent protein catabolic process);GO:0007050(cell cycle arrest);GO:0008283(cell proliferation);GO:0008285(negative regulation of cell proliferation);GO:0008629(induction of apoptosis by intracellular signals);GO:0016032(viral reproduction…	04120(Ubiquitin mediated proteolysis)
circRNA10269	0	0	0	14.8333	12.3667	0	0	0	0	0.867268	1.06255	0	chrNC_023642.1	99525359	99529419	+	4	circRNA	-	XM_008020745.1	CUL5	mRNA	chrNC_023642.1:99525054-99525358|chrNC_023642.1:99529419-99534696	cullin 5	GO:0000082(G1/S transition of mitotic cell cycle);GO:0004872(receptor activity);GO:0005262(calcium channel activity);GO:0005829(cytosol);GO:0006511(ubiquitin-dependent protein catabolic process);GO:0007050(cell cycle arrest);GO:0008283(cell proliferation);GO:0008285(negative regulation of cell proliferation);GO:0008629(induction of apoptosis by intracellular signals);GO:0016032(viral reproduction…	04120(Ubiquitin mediated proteolysis)
circRNA1027	64.3333	40.3333	49.6667	0	18	35	1.91814	1.3163	1.61381	0	0.915963	1.54632	chrNC_023656.1	5764571	5765551	-	1	circRNA	-	XM_007971974.1	KLHL24	mRNA	chrNC_023656.1:5750023-5764570|chrNC_023656.1:5765551-5772238	kelch-like family member 24%2C transcript variant X4	GO:0005737(cytoplasm);GO:0030424(axon);GO:0043204(perikaryon)	NA
circRNA10270	0	0	0	65	0	0	0	0	0	1.33577	0	0	chrNC_023642.1	99604860	99606512	-	1	circRNA	-	XM_008020754.1	NPAT	mRNA	chrNC_023642.1:99602692-99604859|chrNC_023642.1:99606512-99608948	nuclear protein%2C ataxia-telangiectasia locus	GO:0000083(regulation of transcription involved in G1/S phase of mitotic cell cycle);GO:0003700(sequence-specific DNA binding transcription factor activity);GO:0003713(transcription coactivator activity);GO:0003714(transcription corepressor activity);GO:0008022(protein C-terminus binding);GO:0015030(Cajal body);GO:0045893(positive regulation of transcription, DNA-dependent);GO:0047485(protein N-t…	NA
circRNA10271	0	0	0	85.5	0	0	0	0	0	4.23382	0	0	chrNC_023642.1	99615157	99626338	-	7	circRNA	-	XM_008020754.1	NPAT	mRNA	chrNC_023642.1:99614172-99615156|chrNC_023642.1:99626338-99652793	nuclear protein%2C ataxia-telangiectasia locus	GO:0000083(regulation of transcription involved in G1/S phase of mitotic cell cycle);GO:0003700(sequence-specific DNA binding transcription factor activity);GO:0003713(transcription coactivator activity);GO:0003714(transcription corepressor activity);GO:0008022(protein C-terminus binding);GO:0015030(Cajal body);GO:0045893(positive regulation of transcription, DNA-dependent);GO:0047485(protein N-t…	NA
circRNA10272	0	0	0	5.58333	0	0	0	0	0	0.723907	0	0	chrNC_023642.1	99691060	99693435	+	2	circRNA	-	XM_008020753.1	ATM	mRNA	chrNC_023642.1:99689666-99691059|chrNC_023642.1:99693435-99694499	ataxia telangiectasia mutated%2C transcript variant X1	GO:0000724(double-strand break repair via homologous recombination);GO:0002331(pre-B cell allelic exclusion);GO:0003677(DNA binding);GO:0004677(DNA-dependent protein kinase activity);GO:0005524(ATP binding);GO:0005654(nucleoplasm);GO:0006975(DNA damage induced protein phosphorylation);GO:0006977(DNA damage response, signal transduction by p53 class mediator resulting in cell cycle arrest);GO:0007…	04110(Cell cycle);04115(p53 signaling pathway);04210(Apoptosis)
circRNA10273	0	0	0	9	0	0	0	0	0	0.467472	0	0	chrNC_023642.1	99739622	99748739	+	6	circRNA	-	XM_008020753.1	ATM	mRNA	chrNC_023642.1:99737559-99739621|chrNC_023642.1:99748739-99752010	ataxia telangiectasia mutated%2C transcript variant X1	GO:0000724(double-strand break repair via homologous recombination);GO:0002331(pre-B cell allelic exclusion);GO:0003677(DNA binding);GO:0004677(DNA-dependent protein kinase activity);GO:0005524(ATP binding);GO:0005654(nucleoplasm);GO:0006975(DNA damage induced protein phosphorylation);GO:0006977(DNA damage response, signal transduction by p53 class mediator resulting in cell cycle arrest);GO:0007…	04110(Cell cycle);04115(p53 signaling pathway);04210(Apoptosis)
circRNA10274	0	0	0	68.6667	51.6667	0	0	0	0	8.301	9.17865	0	chrNC_023642.1	103390348	103398392	+	2	circRNA	-	XM_008020859.1	DLAT	mRNA	chrNC_023642.1:103387505-103390347|chrNC_023642.1:103398392-103399030	dihydrolipoamide S-acetyltransferase%2C transcript variant X1	GO:0004742(dihydrolipoyllysine-residue acetyltransferase activity);GO:0005515(protein binding);GO:0005967(mitochondrial pyruvate dehydrogenase complex);GO:0006096(glycolysis);GO:0010510(regulation of acetyl-CoA biosynthetic process from pyruvate)	00010(Glycolysis / Gluconeogenesis);00020(Citrate cycle (TCA cycle);00620(Pyruvate metabolism)
circRNA10275	0	0	0	107	0	0	0	0	0	3.83817	0	0	chrNC_023642.1	105111966	105119713	-	6	circRNA	-	XM_008021622.1	ZW10	mRNA	chrNC_023642.1:105109160-105111965|chrNC_023642.1:105119713-105123133	zw10 kinetochore protein	GO:0000132(establishment of mitotic spindle orientation);GO:0000236(mitotic prometaphase);GO:0000777(condensed chromosome kinetochore);GO:0000922(spindle pole);GO:0005515(protein binding);GO:0005634(nucleus);GO:0005789(endoplasmic reticulum membrane);GO:0005828(kinetochore microtubule);GO:0005829(cytosol);GO:0006461(protein complex assembly);GO:0006888(ER to Golgi vesicle-mediated transport);GO:0…	NA
circRNA10276	0	0	0	100	0	0	0	0	0	8.3669	0	0	chrNC_023642.1	108122755	108124028	-	3	circRNA	-	XM_008020969.1	BUD13	mRNA	chrNC_023642.1:108114290-108122754|chrNC_023642.1:108124028-108124671	BUD13 homolog (S. cerevisiae)%2C transcript variant X2	NA	05014(Amyotrophic lateral sclerosis (ALS))
circRNA10277	0	0	0	28.5912	0	14.0934	0	0	0	1.34148	0	0.843681	chrNC_023642.1	109869157	109875919	+	6	circRNA	-	XM_008021067.1	KMT2A	mRNA	chrNC_023642.1:109867765-109869156|chrNC_023642.1:109875919-109876656	lysine (K)-specific methyltransferase 2A%2C transcript variant X3	NA	NA
circRNA10278	0	0	0	53.8035	31.6216	0	0	0	0	1.36496	1.1789	0	chrNC_023642.1	109876657	109884578	+	10	circRNA	-	XM_008021065.1	KMT2A	mRNA	chrNC_023642.1:109875928-109876656|chrNC_023642.1:109884578-109886002	lysine (K)-specific methyltransferase 2A%2C transcript variant X3	NA	NA
circRNA10279	0	0	0	20	0	0	0	0	0	2.87878	0	0	chrNC_023642.1	109894218	109895350	+	2	circRNA	-	XM_008021065.1	KMT2A	mRNA	chrNC_023642.1:109892855-109894217|chrNC_023642.1:109895350-109898138	lysine (K)-specific methyltransferase 2A%2C transcript variant X3	NA	NA
circRNA1028	105.5	62.5	0	52	0	65	11.4288	7.41097	0	6.5423	0	10.434	chrNC_023656.1	6346835	6347193	+	2	circRNA	-	XM_007971949.1	MCCC1	mRNA	chrNC_023656.1:6345832-6346834|chrNC_023656.1:6347193-6360201	methylcrotonoyl-CoA carboxylase 1 (alpha)%2C transcript variant X9	GO:0004075(biotin carboxylase activity);GO:0004485(methylcrotonoyl-CoA carboxylase activity);GO:0005524(ATP binding);GO:0005743(mitochondrial inner membrane);GO:0005759(mitochondrial matrix);GO:0006552(leucine catabolic process);GO:0006768(biotin metabolic process);GO:0009374(biotin binding);GO:0046872(metal ion binding)	00280(Valine, leucine and isoleucine degradation)
circRNA10280	0	0	0	315.302	0	0	0	0	0	8.65162	0	0	chrNC_023642.1	109976565	109989178	+	7	circRNA	-	XM_008021077.1	ARCN1	mRNA	chrNC_023642.1:109964281-109976564|chrNC_023642.1:109989178-109993158	archain 1%2C transcript variant X2	GO:0005829(cytosol);GO:0006886(intracellular protein transport);GO:0006890(retrograde vesicle-mediated transport, Golgi to ER);GO:0030126(COPI vesicle coat);GO:0030131(clathrin adaptor complex);GO:0048205(COPI coating of Golgi vesicle)	NA
circRNA10281	0	0	0	122.702	0	0	0	0	0	6.08489	0	0	chrNC_023642.1	109979534	109988340	+	4	circRNA	-	XM_008021077.1	ARCN1	mRNA	chrNC_023642.1:109978951-109979533|chrNC_023642.1:109988340-109989069	archain 1%2C transcript variant X2	GO:0005829(cytosol);GO:0006886(intracellular protein transport);GO:0006890(retrograde vesicle-mediated transport, Golgi to ER);GO:0030126(COPI vesicle coat);GO:0030131(clathrin adaptor complex);GO:0048205(COPI coating of Golgi vesicle)	NA
circRNA10282	0	0	0	103.5	0	0	0	0	0	3.74825	0	0	chrNC_023642.1	111856203	111865513	+	8	circRNA	-	XM_008021218.1	ARHGEF12	mRNA	chrNC_023642.1:111855394-111856202|chrNC_023642.1:111865513-111866861	Rho guanine nucleotide exchange factor (GEF) 12%2C transcript variant X5	GO:0001664(G-protein-coupled receptor binding);GO:0005089(Rho guanyl-nucleotide exchange factor activity);GO:0005096(GTPase activator activity);GO:0005829(cytosol);GO:0006915(apoptosis);GO:0007186(G-protein coupled receptor protein signaling pathway);GO:0007264(small GTPase mediated signal transduction);GO:0007411(axon guidance);GO:0008624(induction of apoptosis by extracellular signals);GO:00160…	04270(Vascular smooth muscle contraction);04360(Axon guidance);04810(Regulation of actin cytoskeleton)
circRNA10283	0	0	0	91.2857	0	0	0	0	0	1.71892	0	0	chrNC_023642.1	117106010	117134191	-	10	circRNA	-	XM_008021425.1	CDON	mRNA	chrNC_023642.1:117093225-117106009|chrNC_023642.1:117134191-117138499	cell adhesion associated%2C oncogene regulated%2C transcript variant X6	GO:0005515(protein binding);GO:0005886(plasma membrane);GO:0007155(cell adhesion);GO:0016021(integral to membrane);GO:0042692(muscle cell differentiation);GO:0051149(positive regulation of muscle cell differentiation)	04360(Axon guidance);05200(Pathways in cancer);05210(Colorectal cancer)
circRNA10284	0	0	0	67.8333	0	68.1667	0	0	0	8.82863	0	11.3196	chrNC_023642.1	119609590	119609850	-	1	circRNA	-	XM_008021462.1	ETS1	mRNA	chrNC_023642.1:119593315-119609589|chrNC_023642.1:119609850-119614412	v-ets avian erythroblastosis virus E26 oncogene homolog 1%2C transcript variant X5	GO:0003700(sequence-specific DNA binding transcription factor activity);GO:0005515(protein binding);GO:0005634(nucleus);GO:0006366(transcription from RNA polymerase II promoter);GO:0006917(induction of apoptosis);GO:0006955(immune response);GO:0008134(transcription factor binding);GO:0008285(negative regulation of cell proliferation);GO:0030578(PML body organization);GO:0043565(sequence-specific …	04013(MAPK signaling pathway - fly);04320(Dorso-ventral axis formation)
circRNA10285	0	0	0	247.95	0	0	0	0	0	48.4067	0	0	chrNC_023642.1	121187925	121188098	+	1	circRNA	-	XM_008021519.1	APLP2	mRNA	chrNC_023642.1:121150552-121187924|chrNC_023642.1:121188098-121189053	amyloid beta (A4) precursor-like protein 2%2C transcript variant X3	GO:0001967(suckling behavior);GO:0003677(DNA binding);GO:0004867(serine-type endopeptidase inhibitor activity);GO:0005515(protein binding);GO:0005634(nucleus);GO:0005886(plasma membrane);GO:0006878(cellular copper ion homeostasis);GO:0007176(regulation of epidermal growth factor-activated receptor activity);GO:0007186(G-protein coupled receptor protein signaling pathway);GO:0007617(mating behavio…	NA
circRNA10286	0	0	0	4167.4	0	0	0	0	0	189.511	0	0	chrNC_023642.1	121205798	121214858	+	6	circRNA	-	XM_008021519.1	APLP2	mRNA	chrNC_023642.1:121202872-121205797|chrNC_023642.1:121214858-121216340	amyloid beta (A4) precursor-like protein 2%2C transcript variant X3	GO:0001967(suckling behavior);GO:0003677(DNA binding);GO:0004867(serine-type endopeptidase inhibitor activity);GO:0005515(protein binding);GO:0005634(nucleus);GO:0005886(plasma membrane);GO:0006878(cellular copper ion homeostasis);GO:0007176(regulation of epidermal growth factor-activated receptor activity);GO:0007186(G-protein coupled receptor protein signaling pathway);GO:0007617(mating behavio…	NA
circRNA10287	0	0	0	221	0	0	0	0	0	10.2419	0	0	chrNC_023642.1	125262592	125266430	-	6	circRNA	-	XM_008021582.1	NCAPD3	mRNA	chrNC_023642.1:125254109-125262591|chrNC_023642.1:125266430-125268586	non-SMC condensin II complex%2C subunit D3%2C transcript variant X1	GO:0000799(nuclear condensin complex);GO:0007076(mitotic chromosome condensation);GO:0031618(nuclear centromeric heterochromatin);GO:0035064(methylated histone residue binding);GO:0051301(cell division)	NA
circRNA10288	0	0	0	206.5	194.5	0	0	0	0	10.9434	15.1473	0	chrNC_023655.1	780248	785603	+	5	circRNA	-	XM_008007974.1	NCAPH	mRNA	chrNC_023655.1:779312-780247|chrNC_023655.1:785603-787502	non-SMC condensin I complex%2C subunit H%2C transcript variant X1	GO:0000796(condensin complex);GO:0005634(nucleus);GO:0005737(cytoplasm);GO:0007076(mitotic chromosome condensation);GO:0015630(microtubule cytoskeleton);GO:0051301(cell division)	04111(Cell cycle - yeast)
circRNA10289	0	0	0	20.1429	0	0	0	0	0	2.4702	0	0	chrNC_023655.1	951669	952072	-	2	circRNA	-	XM_008007989.1	KANSL3	mRNA	chrNC_023655.1:945914-951668|chrNC_023655.1:952072-963832	KAT8 regulatory NSL complex subunit 3%2C transcript variant X13	NA	04012(ErbB signaling pathway);04110(Cell cycle);04360(Axon guidance);04722(Neurotrophin signaling pathway);05130(Pathogenic Escherichia coli infection);05131(Shigellosis);05200(Pathways in cancer);05220(Chronic myeloid leukemia);05416(Viral myocarditis)
circRNA1029	21.6667	0	0	0	0	0	1.36286	0	0	0	0	0	chrNC_023656.1	9641227	9646280	-	3	circRNA	-	XM_007972018.1	USP13	mRNA	chrNC_023656.1:9626702-9641226|chrNC_023656.1:9646280-9649949	ubiquitin specific peptidase 13 (isopeptidase T-3)%2C transcript variant X5	GO:0004197(cysteine-type endopeptidase activity);GO:0004221(ubiquitin thiolesterase activity);GO:0004843(ubiquitin-specific protease activity);GO:0006511(ubiquitin-dependent protein catabolic process);GO:0008242(omega peptidase activity);GO:0008270(zinc ion binding)	NA
circRNA10290	0	0	0	66.125	0	0	0	0	0	2.40497	0	0	chrNC_023655.1	1474641	1492512	-	3	circRNA	-	XM_008008079.1	TMEM131	mRNA	chrNC_023655.1:1471120-1474640|chrNC_023655.1:1492512-1493594	transmembrane protein 131%2C transcript variant X2	GO:0016021(integral to membrane)	NA
circRNA10291	0	0	0	41	0	0	0	0	0	0.894511	0	0	chrNC_023655.1	2355162	2453352	-	11	circRNA	-	XM_008008114.1	MGAT4A	mRNA	chrNC_023655.1:2351778-2355161|chrNC_023655.1:2453352-2457518	mannosyl (alpha-1%2C3-)-glycoprotein beta-1%2C4-N-acetylglucosaminyltransferase%2C isozyme A%2C transcript variant X3	GO:0000139(Golgi membrane);GO:0005576(extracellular region);GO:0006491(N-glycan processing);GO:0008454(alpha-1,3-mannosylglycoprotein 4-beta-N-acetylglucosaminyltransferase activity);GO:0016021(integral to membrane);GO:0018279(protein N-linked glycosylation via asparagine);GO:0043687(post-translational protein modification);GO:0046872(metal ion binding)	00510(N-Glycan biosynthesis)
circRNA10292	0	0	0	21.2952	0	0	0	0	0	0.664881	0	0	chrNC_023655.1	3162534	3170924	-	4	circRNA	-	XM_008008168.1	REV1	mRNA	chrNC_023655.1:3158086-3162533|chrNC_023655.1:3170924-3177814	REV1%2C polymerase (DNA directed)%2C transcript variant X7	GO:0000287(magnesium ion binding);GO:0003684(damaged DNA binding);GO:0003887(DNA-directed DNA polymerase activity);GO:0005515(protein binding);GO:0005654(nucleoplasm);GO:0006260(DNA replication);GO:0009411(response to UV);GO:0042276(error-prone translesion synthesis)	NA
circRNA10293	0	0	0	33	0	0	0	0	0	1.90322	0	0	chrNC_023655.1	4755421	4764757	-	3	circRNA	-	XM_008008202.1	TBC1D8	mRNA	chrNC_023655.1:4745410-4755420|chrNC_023655.1:4764757-4788336	TBC1 domain family%2C member 8 (with GRAM domain)%2C transcript variant X2	GO:0005097(Rab GTPase activator activity);GO:0005509(calcium ion binding);GO:0005622(intracellular);GO:0008015(blood circulation);GO:0008284(positive regulation of cell proliferation);GO:0016020(membrane)	NA
circRNA10294	0	0	0	165	131	145.5	0	0	0	10.7581	12.5519	12.1039	chrNC_023655.1	4960146	4967229	+	3	circRNA	-	XM_008008205.1	CNOT11	mRNA	chrNC_023655.1:4955477-4960145|chrNC_023655.1:4967229-4968847	CCR4-NOT transcription complex%2C subunit 11	GO:0000289(nuclear-transcribed mRNA poly(A) tail shortening);GO:0005829(cytosol);GO:0008283(cell proliferation)	NA
circRNA10295	0	0	0	326.5	0	0	0	0	0	8.63791	0	0	chrNC_023655.1	8906970	8933166	-	8	circRNA	-	XM_008008278.1	TGFBRAP1	mRNA	chrNC_023655.1:8903865-8906969|chrNC_023655.1:8933166-8941394	transforming growth factor%2C beta receptor associated protein 1%2C transcript variant X1	GO:0005083(small GTPase regulator activity);GO:0005160(transforming growth factor beta receptor binding);GO:0005737(cytoplasm);GO:0006355(regulation of transcription, DNA-dependent);GO:0007179(transforming growth factor beta receptor signaling pathway);GO:0016020(membrane);GO:0046332(SMAD binding)	NA
circRNA10296	0	0	0	50.5	0	0	0	0	0	4.90133	0	0	chrNC_023655.1	8930837	8933166	-	2	circRNA	-	XM_008008278.1	TGFBRAP1	mRNA	chrNC_023655.1:8918906-8930836|chrNC_023655.1:8933166-8941394	transforming growth factor%2C beta receptor associated protein 1%2C transcript variant X1	GO:0005083(small GTPase regulator activity);GO:0005160(transforming growth factor beta receptor binding);GO:0005737(cytoplasm);GO:0006355(regulation of transcription, DNA-dependent);GO:0007179(transforming growth factor beta receptor signaling pathway);GO:0016020(membrane);GO:0046332(SMAD binding)	NA
circRNA10297	0	0	0	87.3333	0	0	0	0	0	3.28536	0	0	chrNC_023655.1	12263068	12274399	+	6	circRNA	-	XM_008008339.1	RANBP2	mRNA	chrNC_023655.1:12251189-12263067|chrNC_023655.1:12274399-12280187	RAN binding protein 2%2C transcript variant X2	GO:0000236(mitotic prometaphase);GO:0003755(peptidyl-prolyl cis-trans isomerase activity);GO:0005643(nuclear pore);GO:0005829(cytosol);GO:0005975(carbohydrate metabolic process);GO:0006457(protein folding);GO:0006606(protein import into nucleus);GO:0008270(zinc ion binding);GO:0008536(Ran GTPase binding);GO:0010827(regulation of glucose transport);GO:0015758(glucose transport);GO:0016032(viral re…	NA
circRNA10298	0	0	0	63.4167	60.6333	74.8667	0	0	0	2.15856	3.03288	3.25131	chrNC_023655.1	13090843	13114976	-	7	circRNA	-	XM_008008351.1	SEPT10	mRNA	chrNC_023655.1:13080060-13090842|chrNC_023655.1:13114976-13139007	septin 10%2C transcript variant X2	GO:0005525(GTP binding);GO:0007049(cell cycle);GO:0031105(septin complex);GO:0051301(cell division)	05012(Parkinson's disease)
circRNA10299	0	0	0	126.5	0	0	0	0	0	7.81301	0	0	chrNC_023655.1	15519732	15532188	+	3	circRNA	-	XM_008008397.1	TTL	mRNA	chrNC_023655.1:15511988-15519731|chrNC_023655.1:15532188-15538069	tubulin tyrosine ligase	GO:0004835(tubulin-tyrosine ligase activity);GO:0005524(ATP binding);GO:0006464(protein modification process)	NA
circRNA103	69.3333	54	0	53.5	65	67.8333	2.9221	2.49111	0	2.6187	4.6755	4.23627	chrNC_023643.1	22676424	22686034	-	5	circRNA	-	XM_008017324.1	TOP1	mRNA	chrNC_023643.1:22666484-22676423|chrNC_023643.1:22686034-22694329	topoisomerase (DNA) I	GO:0003682(chromatin binding);GO:0003917(DNA topoisomerase type I activity);GO:0003918(DNA topoisomerase (ATP-hydrolyzing) activity);GO:0005524(ATP binding);GO:0005654(nucleoplasm);GO:0005694(chromosome);GO:0005730(nucleolus);GO:0006265(DNA topological change)	NA
circRNA1030	53	0	0	0	27	0	3.40704	0	0	0	2.96228	0	chrNC_023656.1	9662105	9666918	-	3	circRNA	-	XM_007972018.1	USP13	mRNA	chrNC_023656.1:9654807-9662104|chrNC_023656.1:9666918-9677020	ubiquitin specific peptidase 13 (isopeptidase T-3)%2C transcript variant X5	GO:0004197(cysteine-type endopeptidase activity);GO:0004221(ubiquitin thiolesterase activity);GO:0004843(ubiquitin-specific protease activity);GO:0006511(ubiquitin-dependent protein catabolic process);GO:0008242(omega peptidase activity);GO:0008270(zinc ion binding)	NA
circRNA10300	0	0	0	99.5333	0	0	0	0	0	3.36094	0	0	chrNC_023655.1	18604532	18615316	-	6	circRNA	-	XM_008008478.1	THNSL2	mRNA	chrNC_023655.1:18604106-18604531|chrNC_023655.1:18615316-18616771	threonine synthase-like 2 (S. cerevisiae)%2C transcript variant X6	GO:0004795(threonine synthase activity);GO:0005125(cytokine activity);GO:0005615(extracellular space);GO:0009071(serine family amino acid catabolic process);GO:0009088(threonine biosynthetic process);GO:0016311(dephosphorylation);GO:0030170(pyridoxal phosphate binding);GO:0046360(2-oxobutyrate biosynthetic process);GO:0070905(serine binding)	NA
circRNA10301	0	0	0	86	0	0	0	0	0	11.0241	0	0	chrNC_023655.1	18751140	18756216	+	2	circRNA	-	XM_008008493.1	KRCC1	mRNA	chrNC_023655.1:18732626-18751139|chrNC_023655.1:18756216-18761812	lysine-rich coiled-coil 1	NA	NA
circRNA10302	0	0	0	94	80	0	0	0	0	10.3005	12.8826	0	chrNC_023655.1	21040695	21048493	-	5	circRNA	-	XM_007969990.1	PTCD3	mRNA	chrNC_023655.1:21038918-21040694|chrNC_023655.1:21048493-21050324	pentatricopeptide repeat domain 3%2C transcript variant X2	GO:0005739(mitochondrion)	NA
circRNA10303	0	0	0	631	681	0	0	0	0	57.0075	90.4136	0	chrNC_023655.1	21756957	21758213	+	3	circRNA	-	XM_007970034.1	CAPG	mRNA	chrNC_023655.1:21755078-21756956|chrNC_023655.1:21758213-21760589	capping protein (actin filament)%2C gelsolin-like%2C transcript variant X3	GO:0003779(actin binding);GO:0005730(nucleolus);GO:0006461(protein complex assembly);GO:0008290(F-actin capping protein complex);GO:0031965(nuclear membrane);GO:0042470(melanosome);GO:0051016(barbed-end actin filament capping)	NA
circRNA10304	0	0	0	299	0	0	0	0	0	20.6441	0	0	chrNC_023655.1	22723554	22731073	+	4	circRNA	-	XM_007970051.1	SUCLG1	mRNA	chrNC_023655.1:22712925-22723553|chrNC_023655.1:22731073-22738772	succinate-CoA ligase%2C alpha subunit	GO:0003878(ATP citrate synthase activity);GO:0004776(succinate-CoA ligase (GDP-forming) activity);GO:0005525(GTP binding);GO:0006099(tricarboxylic acid cycle)	00020(Citrate cycle (TCA cycle);00640(Propanoate metabolism)
circRNA10305	0	0	0	542	0	0	0	0	0	25.2906	0	0	chrNC_023655.1	22723554	22740679	+	6	circRNA	-	XM_007970051.1	SUCLG1	mRNA	chrNC_023655.1:22712925-22723553|chrNC_023655.1:22740679-22746560	succinate-CoA ligase%2C alpha subunit	GO:0003878(ATP citrate synthase activity);GO:0004776(succinate-CoA ligase (GDP-forming) activity);GO:0005525(GTP binding);GO:0006099(tricarboxylic acid cycle)	00020(Citrate cycle (TCA cycle);00640(Propanoate metabolism)
circRNA10306	0	0	0	335	0	0	0	0	0	21.231	0	0	chrNC_023655.1	32390537	32393055	-	4	circRNA	-	XM_007970099.1	HK2	mRNA	chrNC_023655.1:32389345-32390536|chrNC_023655.1:32393055-32396283	hexokinase 2	GO:0004396(hexokinase activity);GO:0005524(ATP binding);GO:0005741(mitochondrial outer membrane);GO:0005829(cytosol);GO:0006096(glycolysis);GO:0008637(apoptotic mitochondrial changes);GO:0015758(glucose transport);GO:0055085(transmembrane transport)	00010(Glycolysis / Gluconeogenesis);00051(Fructose and mannose metabolism);00052(Galactose metabolism);00500(Starch and sucrose metabolism);00520(Amino sugar and nucleotide sugar metabolism);00521(Streptomycin biosynthesis);00524(Butirosin and neomycin biosynthesis);04910(Insulin signaling pathway);04930(Type II diabetes mellitus)
circRNA10307	0	0	0	181.583	0	0	0	0	0	1.06332	0	0	chrNC_023655.1	33715232	33722060	-	2	circRNA	-	XR_492224.1	ALMS1	mRNA	chrNC_023655.1:33691963-33715231|chrNC_023655.1:33722060-33740668	Alstrom syndrome 1%2C transcript variant X7	GO:0000086(G2/M transition of mitotic cell cycle);GO:0000922(spindle pole);GO:0005813(centrosome);GO:0005829(cytosol);GO:0005929(cilium);GO:0005932(microtubule basal body)	NA
circRNA10308	0	0	0	28.1667	0	0	0	0	0	1.84357	0	0	chrNC_023655.1	34443321	34466332	+	5	circRNA	-	XM_007970252.1	EXOC6B	mRNA	chrNC_023655.1:34435363-34443320|chrNC_023655.1:34466332-34599230	exocyst complex component 6B%2C transcript variant X7	GO:0000145(exocyst);GO:0006904(vesicle docking involved in exocytosis);GO:0015031(protein transport)	04530(Tight junction);05416(Viral myocarditis)
circRNA10309	0	0	0	113	0	0	0	0	0	4.65281	0	0	chrNC_023655.1	35794508	35807292	-	5	circRNA	-	XM_007970280.1	ZNF638	mRNA	chrNC_023655.1:35793175-35794507|chrNC_023655.1:35807292-35812507	zinc finger protein 638%2C transcript variant X4	NA	04530(Tight junction);05416(Viral myocarditis)
circRNA1031	38	21	21	0	37	0	1.84323	1.11496	1.11009	0	3.06308	0	chrNC_023656.1	10013168	10019236	+	5	circRNA	-	XM_007972033.1	GNB4	mRNA	chrNC_023656.1:10011734-10013167|chrNC_023656.1:10019236-10027153	guanine nucleotide binding protein (G protein)%2C beta polypeptide 4	GO:0004871(signal transducer activity);GO:0005886(plasma membrane);GO:0006112(energy reserve metabolic process);GO:0071377(cellular response to glucagon stimulus)	04062(Chemokine signaling pathway)
circRNA10310	0	0	0	157.65	0	0	0	0	0	5.32867	0	0	chrNC_023655.1	36879192	36898373	+	11	circRNA	-	XM_007970330.1	TIA1	mRNA	chrNC_023655.1:36866663-36879191|chrNC_023655.1:36898373-36900040	TIA1 cytotoxic granule-associated RNA binding protein%2C transcript variant X4	GO:0000166(nucleotide binding);GO:0005515(protein binding);GO:0005634(nucleus);GO:0006915(apoptosis);GO:0006917(induction of apoptosis);GO:0008143(poly(A) RNA binding);GO:0048024(regulation of nuclear mRNA splicing, via spliceosome)	03040(Spliceosome);04320(Dorso-ventral axis formation)
circRNA10311	0	0	0	29.3341	0	27.8278	0	0	0	0.554518	0	0.671167	chrNC_023655.1	36917661	36942883	+	8	circRNA	-	XM_007970336.1	C14H2orf42	mRNA	chrNC_023655.1:36914642-36917660|chrNC_023655.1:36942883-36952940	chromosome 14 open reading frame%2C human C2orf42%2C transcript variant X4	NA	NA
circRNA10312	0	0	0	24.0008	0	0	0	0	0	0.533572	0	0	chrNC_023655.1	36918609	36942883	+	7	circRNA	-	XM_007970336.1	C14H2orf42	mRNA	chrNC_023655.1:36917929-36918608|chrNC_023655.1:36942883-36952940	chromosome 14 open reading frame%2C human C2orf42%2C transcript variant X4	NA	NA
circRNA10313	0	0	0	13.2865	0	0	0	0	0	0.651281	0	0	chrNC_023655.1	36921031	36942883	+	6	circRNA	-	XM_007970336.1	C14H2orf42	mRNA	chrNC_023655.1:36919443-36921030|chrNC_023655.1:36942883-36952940	chromosome 14 open reading frame%2C human C2orf42%2C transcript variant X4	NA	NA
circRNA10314	0	0	0	12.3333	0	0	0	0	0	0.849815	0	0	chrNC_023655.1	37625035	37628949	+	3	circRNA	-	XM_007970362.1	AAK1	mRNA	chrNC_023655.1:37620351-37625034|chrNC_023655.1:37628949-37638106	AP2 associated kinase 1%2C transcript variant X7	GO:0004674(protein serine/threonine kinase activity);GO:0005112(Notch binding);GO:0005524(ATP binding);GO:0005739(mitochondrion);GO:0005905(coated pit);GO:0019897(extrinsic to plasma membrane);GO:0030136(clathrin-coated vesicle);GO:0031252(cell leading edge);GO:0032880(regulation of protein localization);GO:0035612(AP-2 adaptor complex binding);GO:0043195(terminal button);GO:0045747(positive regu…	NA
circRNA10315	0	0	0	29.4103	0	26.2778	0	0	0	3.30814	0	3.77122	chrNC_023655.1	37771556	37778343	+	4	circRNA	-	XM_007970380.1	GFPT1	mRNA	chrNC_023655.1:37769775-37771555|chrNC_023655.1:37778343-37780678	glutamine--fructose-6-phosphate transaminase 1%2C transcript variant X2	GO:0004360(glutamine-fructose-6-phosphate transaminase (isomerizing) activity);GO:0005529(sugar binding);GO:0005625(soluble fraction);GO:0005737(cytoplasm);GO:0005829(cytosol);GO:0006002(fructose 6-phosphate metabolic process);GO:0006042(glucosamine biosynthetic process);GO:0006047(UDP-N-acetylglucosamine metabolic process);GO:0006048(UDP-N-acetylglucosamine biosynthetic process);GO:0006112(energ…	00250(Alanine, aspartate and glutamate metabolism);00520(Amino sugar and nucleotide sugar metabolism)
circRNA10316	0	0	0	282.767	0	0	0	0	0	13.921	0	0	chrNC_023655.1	37790427	37800068	+	5	circRNA	-	XM_007970380.1	GFPT1	mRNA	chrNC_023655.1:37786906-37790426|chrNC_023655.1:37800068-37801267	glutamine--fructose-6-phosphate transaminase 1%2C transcript variant X2	GO:0004360(glutamine-fructose-6-phosphate transaminase (isomerizing) activity);GO:0005529(sugar binding);GO:0005625(soluble fraction);GO:0005737(cytoplasm);GO:0005829(cytosol);GO:0006002(fructose 6-phosphate metabolic process);GO:0006042(glucosamine biosynthetic process);GO:0006047(UDP-N-acetylglucosamine metabolic process);GO:0006048(UDP-N-acetylglucosamine biosynthetic process);GO:0006112(energ…	00250(Alanine, aspartate and glutamate metabolism);00520(Amino sugar and nucleotide sugar metabolism)
circRNA10317	0	0	0	503	0	0	0	0	0	8.98828	0	0	chrNC_023655.1	41940790	41949381	-	4	circRNA	-	XM_007970434.1	CEP68	mRNA	chrNC_023655.1:41936165-41940789|chrNC_023655.1:41949381-41961749	centrosomal protein 68kDa%2C transcript variant X3	GO:0005813(centrosome);GO:0051297(centrosome organization)	NA
circRNA10318	0	0	0	19.25	0	0	0	0	0	1.37089	0	0	chrNC_023655.1	43028168	43040073	+	3	circRNA	-	XM_007970454.1	VPS54	mRNA	chrNC_023655.1:43001102-43028167|chrNC_023655.1:43040073-43043252	vacuolar protein sorting 54 homolog (S. cerevisiae)%2C transcript variant X4	GO:0015031(protein transport);GO:0042147(retrograde transport, endosome to Golgi)	NA
circRNA10319	0	0	0	47.7833	0	0	0	0	0	1.32289	0	0	chrNC_023655.1	43081791	43105265	+	9	circRNA	-	XM_007970454.1	VPS54	mRNA	chrNC_023655.1:43072931-43081790|chrNC_023655.1:43105265-43119726	vacuolar protein sorting 54 homolog (S. cerevisiae)%2C transcript variant X4	GO:0015031(protein transport);GO:0042147(retrograde transport, endosome to Golgi)	NA
circRNA1032	84	0	0	0	18	0	7.40038	0	0	0	2.70651	0	chrNC_023656.1	10249024	10250067	-	2	circRNA	-	XM_007972039.1	PIK3CA	mRNA	chrNC_023656.1:10243874-10249023|chrNC_023656.1:10250067-10251773	phosphatidylinositol-4%2C5-bisphosphate 3-kinase%2C catalytic subunit alpha%2C transcript variant X4	GO:0001525(angiogenesis);GO:0004674(protein serine/threonine kinase activity);GO:0005524(ATP binding);GO:0007173(epidermal growth factor receptor signaling pathway);GO:0008286(insulin receptor signaling pathway);GO:0008543(fibroblast growth factor receptor signaling pathway);GO:0016303(1-phosphatidylinositol-3-kinase activity);GO:0030168(platelet activation);GO:0031295(T cell costimulation);GO:00…	00562(Inositol phosphate metabolism);04012(ErbB signaling pathway);04062(Chemokine signaling pathway);04070(Phosphatidylinositol signaling system);04150(mTOR signaling pathway);04210(Apoptosis);04370(VEGF signaling pathway);04510(Focal adhesion);04620(Toll-like receptor signaling pathway);04630(Jak-STAT signaling pathway);04650(Natural killer cell mediated cytotoxicity);04660(T cell receptor sign…
circRNA10320	0	0	0	25.95	0	0	0	0	0	0.994934	0	0	chrNC_023655.1	43096231	43105265	+	8	circRNA	-	XM_007970454.1	VPS54	mRNA	chrNC_023655.1:43082131-43096230|chrNC_023655.1:43105265-43119726	vacuolar protein sorting 54 homolog (S. cerevisiae)%2C transcript variant X4	GO:0015031(protein transport);GO:0042147(retrograde transport, endosome to Golgi)	NA
circRNA10321	0	0	0	35.8905	0	0	0	0	0	0.85617	0	0	chrNC_023655.1	43534681	43639693	+	7	circRNA	-	XM_007970462.1	WDPCP	mRNA	chrNC_023655.1:43534427-43534680|chrNC_023655.1:43639693-43703888	WD repeat containing planar cell polarity effector%2C transcript variant X5	GO:0005737(cytoplasm);GO:0005856(cytoskeleton);GO:0005886(plasma membrane);GO:0016476(regulation of embryonic cell shape);GO:0032185(septin cytoskeleton organization);GO:0032880(regulation of protein localization);GO:0035085(cilium axoneme);GO:0060271(cilium morphogenesis)	NA
circRNA10322	0	0	0	37.9706	0	0	0	0	0	2.65401	0	0	chrNC_023655.1	45469134	45472221	+	3	circRNA	-	XM_007970499.1	XPO1	mRNA	chrNC_023655.1:45466968-45469133|chrNC_023655.1:45472221-45473049	exportin 1%2C transcript variant X2	GO:0000236(mitotic prometaphase);GO:0000776(kinetochore);GO:0003723(RNA binding);GO:0005515(protein binding);GO:0005635(nuclear envelope);GO:0005642(annulate lamellae);GO:0005730(nucleolus);GO:0005829(cytosol);GO:0006886(intracellular protein transport);GO:0008565(protein transporter activity);GO:0015030(Cajal body);GO:0016071(mRNA metabolic process);GO:0019058(viral infectious cycle);GO:0030529(…	NA
circRNA10323	0	0	0	56.8167	0	0	0	0	0	1.10477	0	0	chrNC_023655.1	45602351	45640264	+	11	circRNA	-	XM_007970503.1	USP34	mRNA	chrNC_023655.1:45592259-45602350|chrNC_023655.1:45640264-45644358	ubiquitin specific peptidase 34%2C transcript variant X7	NA	NA
circRNA10324	0	0	0	19.3333	0	0	0	0	0	1.13624	0	0	chrNC_023655.1	45687898	45698036	+	5	circRNA	-	XM_007970503.1	USP34	mRNA	chrNC_023655.1:45686409-45687897|chrNC_023655.1:45698036-45699468	ubiquitin specific peptidase 34%2C transcript variant X7	NA	NA
circRNA10325	0	0	0	9.66667	9.33333	10.8333	0	0	0	1.27276	1.80589	1.81988	chrNC_023655.1	45701657	45702654	+	2	circRNA	-	XM_007970503.1	USP34	mRNA	chrNC_023655.1:45699772-45701656|chrNC_023655.1:45702654-45704362	ubiquitin specific peptidase 34%2C transcript variant X7	NA	NA
circRNA10326	0	0	0	26.5	0	26	0	0	0	3.46229	0	4.33411	chrNC_023655.1	46208433	46209765	-	3	circRNA	-	XM_007970529.1	PAPOLG	mRNA	chrNC_023655.1:46204700-46208432|chrNC_023655.1:46209765-46210868	poly(A) polymerase gamma%2C transcript variant X1	GO:0003723(RNA binding);GO:0004652(polynucleotide adenylyltransferase activity);GO:0005524(ATP binding);GO:0005634(nucleus);GO:0006351(transcription, DNA-dependent);GO:0006397(mRNA processing);GO:0043631(RNA polyadenylation);GO:0046872(metal ion binding)	03018(RNA degradation)
circRNA10327	0	0	0	71	0	0	0	0	0	4.2462	0	0	chrNC_023655.1	51232922	51244189	+	6	circRNA	-	XM_007970562.1	PNPT1	mRNA	chrNC_023655.1:51225300-51232921|chrNC_023655.1:51244189-51245898	polyribonucleotide nucleotidyltransferase 1%2C transcript variant X2	GO:0000175(3'-5'-exoribonuclease activity);GO:0000958(mitochondrial mRNA catabolic process);GO:0000962(positive regulation of mitochondrial RNA catabolic process);GO:0000964(mitochondrial RNA 5'-end processing);GO:0000965(mitochondrial RNA 3'-end processing);GO:0004654(polyribonucleotide nucleotidyltransferase activity);GO:0005515(protein binding);GO:0005758(mitochondrial intermembrane space);GO:…	00230(Purine metabolism);00240(Pyrimidine metabolism);03018(RNA degradation)
circRNA10328	0	0	0	40.5	0	0	0	0	0	2.10362	0	0	chrNC_023655.1	51331991	51340678	+	4	circRNA	-	XM_007970566.1	SMEK2	mRNA	chrNC_023655.1:51328418-51331990|chrNC_023655.1:51340678-51346015	SMEK homolog 2%2C suppressor of mek1 (Dictyostelium)%2C transcript variant X7	GO:0005488(binding);GO:0005634(nucleus);GO:0005815(microtubule organizing center)	NA
circRNA10329	0	0	0	30	0	0	0	0	0	0.863634	0	0	chrNC_023655.1	51600399	51610654	+	6	circRNA	-	XM_007970580.1	CCDC88A	mRNA	chrNC_023655.1:51599407-51600398|chrNC_023655.1:51610654-51611177	coiled-coil domain containing 88A%2C transcript variant X8	GO:0000226(microtubule cytoskeleton organization);GO:0003779(actin binding);GO:0005783(endoplasmic reticulum);GO:0005794(Golgi apparatus);GO:0005829(cytosol);GO:0005886(plasma membrane);GO:0006260(DNA replication);GO:0006275(regulation of DNA replication);GO:0008017(microtubule binding);GO:0010975(regulation of neuron projection development);GO:0016023(cytoplasmic membrane-bounded vesicle);GO:001…	NA
circRNA1033	139	0	0	0	0	0	10.4784	0	0	0	0	0	chrNC_023656.1	10422897	10428353	+	3	circRNA	-	XM_007972045.1	ZMAT3	mRNA	chrNC_023656.1:10378174-10422896|chrNC_023656.1:10428353-10430547	zinc finger%2C matrin-type 3%2C transcript variant X2	GO:0003723(RNA binding);GO:0005730(nucleolus);GO:0006915(apoptosis);GO:0006974(response to DNA damage stimulus);GO:0008270(zinc ion binding);GO:0015031(protein transport);GO:0040008(regulation of growth);GO:0055085(transmembrane transport)	04115(p53 signaling pathway)
circRNA10330	0	0	0	76.5	0	0	0	0	0	2.63024	0	0	chrNC_023655.1	51635661	51650244	+	6	circRNA	-	XM_007970591.1	MTIF2	mRNA	chrNC_023655.1:51633069-51635660|chrNC_023655.1:51650244-51653097	mitochondrial translational initiation factor 2%2C transcript variant X10	GO:0003743(translation initiation factor activity);GO:0003924(GTPase activity);GO:0005525(GTP binding);GO:0005739(mitochondrion);GO:0006446(regulation of translational initiation);GO:0043024(ribosomal small subunit binding)	NA
circRNA10331	0	0	0	2527.5	0	0	0	0	0	32.2291	0	0	chrNC_023655.1	52294598	52313351	-	8	circRNA	-	XM_007970630.1	SPTBN1	mRNA	chrNC_023655.1:52293129-52294597|chrNC_023655.1:52313351-52314325	spectrin%2C beta%2C non-erythrocytic 1%2C transcript variant X4	GO:0003779(actin binding);GO:0005200(structural constituent of cytoskeleton);GO:0005516(calmodulin binding);GO:0005730(nucleolus);GO:0005829(cytosol);GO:0005886(plasma membrane);GO:0007411(axon guidance);GO:0008091(spectrin);GO:0030017(sarcomere);GO:0051693(actin filament capping)	NA
circRNA10332	0	0	0	30.9762	0	28.5	0	0	0	3.47277	0	4.07664	chrNC_023655.1	53020568	53030190	+	3	circRNA	-	XM_007970641.1	PSME4	mRNA	chrNC_023655.1:53000414-53020567|chrNC_023655.1:53030190-53033175	proteasome (prosome%2C macropain) activator subunit 4%2C transcript variant X1	GO:0000084(S phase of mitotic cell cycle);GO:0000209(protein polyubiquitination);GO:0000216(M/G1 transition of mitotic cell cycle);GO:0000502(proteasome complex);GO:0002474(antigen processing and presentation of peptide antigen via MHC class I);GO:0005488(binding);GO:0005829(cytosol);GO:0006521(regulation of cellular amino acid metabolic process);GO:0006915(apoptosis);GO:0006977(DNA damage respon…	03050(Proteasome)
circRNA10333	0	0	0	81.3095	0	0	0	0	0	2.1149	0	0	chrNC_023655.1	53020568	53043772	+	10	circRNA	-	XM_007970642.1	PSME4	mRNA	chrNC_023655.1:53000414-53020567|chrNC_023655.1:53043772-53045125	proteasome (prosome%2C macropain) activator subunit 4%2C transcript variant X1	GO:0000084(S phase of mitotic cell cycle);GO:0000209(protein polyubiquitination);GO:0000216(M/G1 transition of mitotic cell cycle);GO:0000502(proteasome complex);GO:0002474(antigen processing and presentation of peptide antigen via MHC class I);GO:0005488(binding);GO:0005829(cytosol);GO:0006521(regulation of cellular amino acid metabolic process);GO:0006915(apoptosis);GO:0006977(DNA damage respon…	03050(Proteasome)
circRNA10334	0	0	0	44.8095	0	0	0	0	0	1.45244	0	0	chrNC_023655.1	53033176	53043772	+	8	circRNA	-	XM_007970642.1	PSME4	mRNA	chrNC_023655.1:53021419-53033175|chrNC_023655.1:53043772-53045125	proteasome (prosome%2C macropain) activator subunit 4%2C transcript variant X1	GO:0000084(S phase of mitotic cell cycle);GO:0000209(protein polyubiquitination);GO:0000216(M/G1 transition of mitotic cell cycle);GO:0000502(proteasome complex);GO:0002474(antigen processing and presentation of peptide antigen via MHC class I);GO:0005488(binding);GO:0005829(cytosol);GO:0006521(regulation of cellular amino acid metabolic process);GO:0006915(apoptosis);GO:0006977(DNA damage respon…	03050(Proteasome)
circRNA10335	0	0	0	43.8333	0	0	0	0	0	2.3824	0	0	chrNC_023655.1	53253899	53270199	+	4	circRNA	-	XM_007970643.1	LOC103220267	mRNA	chrNC_023655.1:53232125-53253898|chrNC_023655.1:53270199-53284911	ankyrin repeat and SOCS box protein 3%2C transcript variant X3	GO:0035556(intracellular signal transduction)	NA
circRNA10336	0	0	0	111	0	0	0	0	0	4.92892	0	0	chrNC_023655.1	53267612	53298246	+	4	circRNA	-	XM_007970644.1	LOC103220267	mRNA	chrNC_023655.1:53254755-53267611|chrNC_023655.1:53298246-53322233	ankyrin repeat and SOCS box protein 3%2C transcript variant X3	GO:0035556(intracellular signal transduction)	NA
circRNA10337	0	0	0	50.5	0	0	0	0	0	2.39256	0	0	chrNC_023655.1	58800734	58817111	-	3	circRNA	-	XM_007970701.1	FOXN2	mRNA	chrNC_023655.1:58788992-58800733|chrNC_023655.1:58817111-58828583	forkhead box N2%2C transcript variant X3	GO:0003690(double-stranded DNA binding);GO:0003704(specific RNA polymerase II transcription factor activity);GO:0003705(sequence-specific enhancer binding RNA polymerase II transcription factor activity);GO:0005667(transcription factor complex);GO:0007389(pattern specification process);GO:0008134(transcription factor binding);GO:0008301(DNA bending activity);GO:0009790(embryo development);GO:0009…	NA
circRNA10338	0	0	0	4.16667	0	0	0	0	0	0.652258	0	0	chrNC_023655.1	59348039	59348331	+	2	circRNA	-	XM_007970708.1	FBXO11	mRNA	chrNC_023655.1:59347022-59348038|chrNC_023655.1:59348331-59349852	F-box protein 11%2C transcript variant X2	NA	NA
circRNA10339	0	0	0	35.8333	0	0	0	0	0	1.23578	0	0	chrNC_023655.1	59348039	59360359	+	8	circRNA	-	XM_007970708.1	FBXO11	mRNA	chrNC_023655.1:59347022-59348038|chrNC_023655.1:59360359-59361820	F-box protein 11%2C transcript variant X2	NA	NA
circRNA1034	77.3333	0	0	0	0	0	5.69756	0	0	0	0	0	chrNC_023656.1	16650655	16661893	-	4	circRNA	-	XM_007972089.1	ECT2	mRNA	chrNC_023656.1:16648663-16650654|chrNC_023656.1:16661893-16666708	epithelial cell transforming 2%2C transcript variant X2	GO:0004871(signal transducer activity);GO:0005089(Rho guanyl-nucleotide exchange factor activity);GO:0005096(GTPase activator activity);GO:0005634(nucleus);GO:0005829(cytosol);GO:0005923(tight junction);GO:0006915(apoptosis);GO:0007264(small GTPase mediated signal transduction);GO:0008624(induction of apoptosis by extracellular signals);GO:0030496(midbody);GO:0032147(activation of protein kinase …	NA
circRNA10340	0	0	0	13.4	9.33333	0	0	0	0	0.799987	0.81884	0	chrNC_023655.1	61662374	61678565	+	5	circRNA	-	XM_007970760.1	SRBD1	mRNA	chrNC_023655.1:61651742-61662373|chrNC_023655.1:61678565-61737498	S1 RNA binding domain 1	GO:0003723(RNA binding);GO:0006139(nucleobase, nucleoside, nucleotide and nucleic acid metabolic process);GO:0016788(hydrolase activity, acting on ester bonds)	NA
circRNA10341	0	0	0	101.833	0	0	0	0	0	4.60618	0	0	chrNC_023655.1	63285863	63298569	+	6	circRNA	-	XM_007970785.1	LRPPRC	mRNA	chrNC_023655.1:63284928-63285862|chrNC_023655.1:63298569-63301544	leucine-rich pentatricopeptide repeat containing	GO:0000794(condensed nuclear chromosome);GO:0003723(RNA binding);GO:0005637(nuclear inner membrane);GO:0005640(nuclear outer membrane);GO:0005654(nucleoplasm);GO:0005856(cytoskeleton);GO:0006351(transcription, DNA-dependent);GO:0006355(regulation of transcription, DNA-dependent);GO:0008017(microtubule binding);GO:0042645(mitochondrial nucleoid);GO:0047497(mitochondrion transport along microtubule…	NA
circRNA10342	0	0	0	133.75	0	0	0	0	0	8.63771	0	0	chrNC_023655.1	63458590	63478481	-	5	circRNA	-	XM_007970792.1	DYNC2LI1	mRNA	chrNC_023655.1:63457345-63458589|chrNC_023655.1:63478481-63480898	dynein%2C cytoplasmic 2%2C light intermediate chain 1%2C transcript variant X4	NA	04962(Vasopressin-regulated water reabsorption)
circRNA10343	0	0	0	31.1512	0	0	0	0	0	1.28734	0	0	chrNC_023655.1	63518427	63542897	-	6	circRNA	-	XM_007970796.1	PLEKHH2	mRNA	chrNC_023655.1:63516079-63518426|chrNC_023655.1:63542897-63544525	pleckstrin homology domain containing%2C family H (with MyTH4 domain) member 2	GO:0005488(binding);GO:0005737(cytoplasm);GO:0005856(cytoskeleton);GO:0016021(integral to membrane)	NA
circRNA10344	0	0	0	93.5116	0	0	0	0	0	0.822941	0	0	chrNC_023655.1	63658049	63760715	+	26	circRNA	-	XM_007970802.1	THADA	mRNA	chrNC_023655.1:63654830-63658048|chrNC_023655.1:63760715-63815085	thyroid adenoma associated%2C transcript variant X10	GO:0005488(binding)	NA
circRNA10345	0	0	0	123.762	0	0	0	0	0	1.02992	0	0	chrNC_023655.1	63658049	63817304	+	28	circRNA	-	XM_007970802.1	THADA	mRNA	chrNC_023655.1:63654830-63658048|chrNC_023655.1:63817304-63849464	thyroid adenoma associated%2C transcript variant X10	GO:0005488(binding)	NA
circRNA10346	0	0	0	54.364	0	0	0	0	0	0.714676	0	0	chrNC_023655.1	63676528	63741071	+	15	circRNA	-	XM_007970802.1	THADA	mRNA	chrNC_023655.1:63674277-63676527|chrNC_023655.1:63741071-63747609	thyroid adenoma associated%2C transcript variant X10	GO:0005488(binding)	NA
circRNA10347	0	0	0	88.7806	0	0	0	0	0	0.998293	0	0	chrNC_023655.1	63676528	63817304	+	19	circRNA	-	XM_007970802.1	THADA	mRNA	chrNC_023655.1:63674277-63676527|chrNC_023655.1:63817304-63849464	thyroid adenoma associated%2C transcript variant X10	GO:0005488(binding)	NA
circRNA10348	0	0	0	33.5	0	0	0	0	0	1.86861	0	0	chrNC_023655.1	64527679	64543647	-	4	circRNA	-	XM_007970817.1	MTA3	mRNA	chrNC_023655.1:64499494-64527678|chrNC_023655.1:64543647-64547039	metastasis associated 1 family%2C member 3%2C transcript variant X10	GO:0003700(sequence-specific DNA binding transcription factor activity);GO:0005634(nucleus);GO:0008270(zinc ion binding);GO:0043565(sequence-specific DNA binding)	NA
circRNA10349	0	0	0	38.1667	0	0	0	0	0	3.36755	0	0	chrNC_023655.1	64592475	64613486	-	4	circRNA	-	XM_007970817.1	MTA3	mRNA	chrNC_023655.1:64569463-64592474|chrNC_023655.1:64613486-64645963	metastasis associated 1 family%2C member 3%2C transcript variant X10	GO:0003700(sequence-specific DNA binding transcription factor activity);GO:0005634(nucleus);GO:0008270(zinc ion binding);GO:0043565(sequence-specific DNA binding)	NA
circRNA1035	482.033	0	0	0	138.833	0	27.754	0	0	0	13.6428	0	chrNC_023656.1	17079423	17097918	-	3	circRNA	-	XM_007972097.1	FNDC3B	mRNA	chrNC_023656.1:17063674-17079422|chrNC_023656.1:17097918-17107517	fibronectin type III domain containing 3B%2C transcript variant X4	NA	04020(Calcium signaling pathway);04080(Neuroactive ligand-receptor interaction);04510(Focal adhesion);04512(ECM-receptor interaction)
circRNA10350	0	0	0	46.95	0	0	0	0	0	3.4596	0	0	chrNC_023655.1	67140849	67159843	+	7	circRNA	-	XM_007970853.1	SLC8A1	mRNA	chrNC_023655.1:66894405-67140848|chrNC_023655.1:67159843-67182271	solute carrier family 8 (sodium/calcium exchanger)%2C member 1%2C transcript variant X14	GO:0005516(calmodulin binding);GO:0007154(cell communication);GO:0016021(integral to membrane);GO:0030168(platelet activation)	04020(Calcium signaling pathway)
circRNA10351	0	0	0	130	0	0	0	0	0	6.44679	0	0	chrNC_023655.1	68803662	68818158	+	6	circRNA	-	XM_007970894.1	HNRNPLL	mRNA	chrNC_023655.1:68792598-68803661|chrNC_023655.1:68818158-68822704	heterogeneous nuclear ribonucleoprotein L-like%2C transcript variant X3	GO:0000166(nucleotide binding);GO:0003729(mRNA binding);GO:0005515(protein binding);GO:0005634(nucleus);GO:0006397(mRNA processing);GO:0030529(ribonucleoprotein complex);GO:0033120(positive regulation of RNA splicing)	NA
circRNA10352	0	0	0	66.6667	0	0	0	0	0	2.42467	0	0	chrNC_023655.1	70105304	70117494	+	6	circRNA	-	XM_007970935.1	PRKD3	mRNA	chrNC_023655.1:70100333-70105303|chrNC_023655.1:70117494-70120087	protein kinase D3%2C transcript variant X4	GO:0004697(protein kinase C activity);GO:0005515(protein binding);GO:0005524(ATP binding);GO:0005634(nucleus);GO:0005737(cytoplasm);GO:0007205(activation of protein kinase C activity by G-protein coupled receptor protein signaling pathway);GO:0016020(membrane);GO:0035556(intracellular signal transduction);GO:0046872(metal ion binding)	NA
circRNA10353	0	0	0	44.3333	47.2	0	0	0	0	1.19428	1.86854	0	chrNC_023655.1	70395943	70405327	+	6	circRNA	-	XM_007970950.1	HEATR5B	mRNA	chrNC_023655.1:70390784-70395942|chrNC_023655.1:70405327-70413774	HEAT repeat containing 5B%2C transcript variant X4	GO:0005488(binding)	NA
circRNA10354	0	0	0	17.9167	0	0	0	0	0	1.22954	0	0	chrNC_023655.1	70403133	70405327	+	2	circRNA	-	XM_007970950.1	HEATR5B	mRNA	chrNC_023655.1:70401354-70403132|chrNC_023655.1:70405327-70413774	HEAT repeat containing 5B%2C transcript variant X4	GO:0005488(binding)	NA
circRNA10355	0	0	0	297.947	0	0	0	0	0	10.9182	0	0	chrNC_023655.1	70897909	70910550	-	5	circRNA	-	XM_007970961.1	CRIM1	mRNA	chrNC_023655.1:70882723-70897908|chrNC_023655.1:70910550-70921673	cysteine rich transmembrane BMP regulator 1 (chordin-like)%2C transcript variant X3	GO:0001558(regulation of cell growth);GO:0004867(serine-type endopeptidase inhibitor activity);GO:0005010(insulin-like growth factor-activated receptor activity);GO:0005520(insulin-like growth factor binding);GO:0005576(extracellular region);GO:0005886(plasma membrane);GO:0007399(nervous system development);GO:0016021(integral to membrane)	04330(Notch signaling pathway);04510(Focal adhesion);04512(ECM-receptor interaction)
circRNA10356	0	0	0	193.761	0	0	0	0	0	10.4145	0	0	chrNC_023655.1	70921674	70956320	-	4	circRNA	-	XM_007970961.1	CRIM1	mRNA	chrNC_023655.1:70910550-70921673|chrNC_023655.1:70956320-70978243	cysteine rich transmembrane BMP regulator 1 (chordin-like)%2C transcript variant X3	GO:0001558(regulation of cell growth);GO:0004867(serine-type endopeptidase inhibitor activity);GO:0005010(insulin-like growth factor-activated receptor activity);GO:0005520(insulin-like growth factor binding);GO:0005576(extracellular region);GO:0005886(plasma membrane);GO:0007399(nervous system development);GO:0016021(integral to membrane)	04330(Notch signaling pathway);04510(Focal adhesion);04512(ECM-receptor interaction)
circRNA10357	0	0	0	41	0	0	0	0	0	2.16603	0	0	chrNC_023655.1	73938906	73946485	-	5	circRNA	-	XM_007970992.1	RASGRP3	mRNA	chrNC_023655.1:73937126-73938905|chrNC_023655.1:73946485-73949240	RAS guanyl releasing protein 3 (calcium and DAG-regulated)%2C transcript variant X5	GO:0000165(MAPKKK cascade);GO:0004871(signal transducer activity);GO:0005509(calcium ion binding);GO:0005887(integral to plasma membrane);GO:0019992(diacylglycerol binding);GO:0046582(Rap GTPase activator activity)	04010(MAPK signaling pathway);04662(B cell receptor signaling pathway)
circRNA10358	0	0	0	30	0	0	0	0	0	3.14533	0	0	chrNC_023655.1	74887379	74891347	-	2	circRNA	-	XM_007971005.1	BIRC6	mRNA	chrNC_023655.1:74880750-74887378|chrNC_023655.1:74891347-74895649	baculoviral IAP repeat containing 6%2C transcript variant X10	GO:0004869(cysteine-type endopeptidase inhibitor activity);GO:0005515(protein binding);GO:0005622(intracellular);GO:0006915(apoptosis);GO:0006916(anti-apoptosis);GO:0016881(acid-amino acid ligase activity)	04120(Ubiquitin mediated proteolysis)
circRNA10359	0	0	0	50.2143	0	0	0	0	0	0.846951	0	0	chrNC_023655.1	75006603	75030397	-	14	circRNA	-	XM_007971005.1	BIRC6	mRNA	chrNC_023655.1:75000560-75006602|chrNC_023655.1:75030397-75031108	baculoviral IAP repeat containing 6%2C transcript variant X10	GO:0004869(cysteine-type endopeptidase inhibitor activity);GO:0005515(protein binding);GO:0005622(intracellular);GO:0006915(apoptosis);GO:0006916(anti-apoptosis);GO:0016881(acid-amino acid ligase activity)	04120(Ubiquitin mediated proteolysis)
circRNA1036	114.05	0	0	0	0	0	7.09758	0	0	0	0	0	chrNC_023656.1	17116396	17123044	-	4	circRNA	-	XM_007972097.1	FNDC3B	mRNA	chrNC_023656.1:17114306-17116395|chrNC_023656.1:17123044-17125249	fibronectin type III domain containing 3B%2C transcript variant X4	NA	04020(Calcium signaling pathway);04080(Neuroactive ligand-receptor interaction);04510(Focal adhesion);04512(ECM-receptor interaction)
circRNA10360	0	0	0	36.131	0	0	0	0	0	0.760443	0	0	chrNC_023655.1	75010360	75028311	-	11	circRNA	-	XM_007971005.1	BIRC6	mRNA	chrNC_023655.1:75008846-75010359|chrNC_023655.1:75028311-75030259	baculoviral IAP repeat containing 6%2C transcript variant X10	GO:0004869(cysteine-type endopeptidase inhibitor activity);GO:0005515(protein binding);GO:0005622(intracellular);GO:0006915(apoptosis);GO:0006916(anti-apoptosis);GO:0016881(acid-amino acid ligase activity)	04120(Ubiquitin mediated proteolysis)
circRNA10361	0	0	0	53.3667	0	0	0	0	0	3.4997	0	0	chrNC_023655.1	78455617	78466345	-	3	circRNA	-	XM_007971057.1	CLIP4	mRNA	chrNC_023655.1:78454353-78455616|chrNC_023655.1:78466345-78467747	CAP-GLY domain containing linker protein family%2C member 4%2C transcript variant X3	NA	NA
circRNA10362	0	0	0	52.5	0	0	0	0	0	4.85941	0	0	chrNC_023655.1	78659919	78667171	-	5	circRNA	-	XM_007971063.1	WDR43	mRNA	chrNC_023655.1:78655713-78659918|chrNC_023655.1:78667171-78674001	WD repeat domain 43	GO:0005730(nucleolus)	04142(Lysosome)
circRNA10363	0	0	0	57.3167	0	0	0	0	0	5.34897	0	0	chrNC_023655.1	79374653	79490527	-	4	circRNA	-	XM_007971091.1	BRE	mRNA	chrNC_023655.1:79319328-79374652|chrNC_023655.1:79490527-79571465	brain and reproductive organ-expressed (TNFRSF1A modulator)%2C transcript variant X6	GO:0005737(cytoplasm);GO:0006302(double-strand break repair);GO:0006915(apoptosis);GO:0010212(response to ionizing radiation);GO:0016568(chromatin modification);GO:0031572(G2/M transition DNA damage checkpoint);GO:0031593(polyubiquitin binding);GO:0045739(positive regulation of DNA repair);GO:0070531(BRCA1-A complex);GO:0070552(BRISC complex)	NA
circRNA10364	0	0	0	7.75	0	9.25	0	0	0	1.35007	0	2.05593	chrNC_023655.1	80028012	80028206	-	1	circRNA	-	XM_007971110.1	ZNF512	mRNA	chrNC_023655.1:80020855-80028011|chrNC_023655.1:80028206-80032726	zinc finger protein 512%2C transcript variant X3	GO:0003677(DNA binding);GO:0005634(nucleus);GO:0006351(transcription, DNA-dependent);GO:0006355(regulation of transcription, DNA-dependent);GO:0008270(zinc ion binding)	NA
circRNA10365	0	0	0	22	0	0	0	0	0	4.7002	0	0	chrNC_023655.1	80706334	80706492	-	1	circRNA	-	XM_007971192.1	DPYSL5	mRNA	chrNC_023655.1:80703777-80706333|chrNC_023655.1:80706492-80734463	dihydropyrimidinase-like 5%2C transcript variant X2	GO:0005829(cytosol);GO:0006208(pyrimidine base catabolic process);GO:0007165(signal transduction);GO:0007411(axon guidance);GO:0016812(hydrolase activity, acting on carbon-nitrogen (but not peptide) bonds, in cyclic amides)	04360(Axon guidance)
circRNA10366	0	0	0	151	0	0	0	0	0	5.99931	0	0	chrNC_023655.1	81262460	81283649	-	7	circRNA	-	XR_492562.1	EPT1	mRNA	chrNC_023655.1:81261255-81262459|chrNC_023655.1:81283649-81291743	ethanolaminephosphotransferase 1 (CDP-ethanolamine-specific)%2C transcript variant X4	GO:0004307(ethanolaminephosphotransferase activity);GO:0008654(phospholipid biosynthetic process);GO:0016021(integral to membrane);GO:0046872(metal ion binding)	00440(Phosphonate and phosphinate metabolism);00564(Glycerophospholipid metabolism);00565(Ether lipid metabolism)
circRNA10367	0	0	0	77	0	0	0	0	0	4.18506	0	0	chrNC_023655.1	81273740	81283649	-	5	circRNA	-	XR_492562.1	EPT1	mRNA	chrNC_023655.1:81264324-81273739|chrNC_023655.1:81283649-81291743	ethanolaminephosphotransferase 1 (CDP-ethanolamine-specific)%2C transcript variant X4	GO:0004307(ethanolaminephosphotransferase activity);GO:0008654(phospholipid biosynthetic process);GO:0016021(integral to membrane);GO:0046872(metal ion binding)	00440(Phosphonate and phosphinate metabolism);00564(Glycerophospholipid metabolism);00565(Ether lipid metabolism)
circRNA10368	0	0	0	13.6833	0	11.9	0	0	0	1.57565	0	1.74834	chrNC_023655.1	82022272	82029917	+	2	circRNA	-	XM_007971256.1	DTNB	mRNA	chrNC_023655.1:82005693-82022271|chrNC_023655.1:82029917-82050928	dystrobrevin%2C beta	GO:0005509(calcium ion binding);GO:0005737(cytoplasm);GO:0008270(zinc ion binding)	05410(Hypertrophic cardiomyopathy (HCM);05412(Arrhythmogenic right ventricular cardiomyopathy (ARVC);05414(Dilated cardiomyopathy);05416(Viral myocarditis)
circRNA10369	0	0	0	24.5167	0	0	0	0	0	2.18588	0	0	chrNC_023655.1	82022272	82051014	+	3	circRNA	-	XM_007971256.1	DTNB	mRNA	chrNC_023655.1:82005693-82022271|chrNC_023655.1:82051014-82062066	dystrobrevin%2C beta	GO:0005509(calcium ion binding);GO:0005737(cytoplasm);GO:0008270(zinc ion binding)	05410(Hypertrophic cardiomyopathy (HCM);05412(Arrhythmogenic right ventricular cardiomyopathy (ARVC);05414(Dilated cardiomyopathy);05416(Viral myocarditis)
circRNA1037	123.081	79.9905	104.651	59.7881	59.8738	66.2929	8.88892	6.32327	8.23657	5.01476	7.38	7.09434	chrNC_023656.1	17150010	17165255	-	4	circRNA	-	XM_007972097.1	FNDC3B	mRNA	chrNC_023656.1:17131675-17150009|chrNC_023656.1:17165255-17174867	fibronectin type III domain containing 3B%2C transcript variant X4	NA	04020(Calcium signaling pathway);04080(Neuroactive ligand-receptor interaction);04510(Focal adhesion);04512(ECM-receptor interaction)
circRNA10370	0	0	0	19	0	0	0	0	0	2.04896	0	0	chrNC_023655.1	82939404	82939718	-	1	circRNA	-	XM_007971293.1	NCOA1	mRNA	chrNC_023655.1:82929558-82939403|chrNC_023655.1:82939718-82941071	nuclear receptor coactivator 1%2C transcript variant X3	NA	NA
circRNA10371	0	0	0	13.6333	10.1833	0	0	0	0	0.576736	0.633066	0	chrNC_023655.1	83765258	83786009	+	8	circRNA	-	XM_007971345.1	ATAD2B	mRNA	chrNC_023655.1:83738845-83765257|chrNC_023655.1:83786009-83792011	ATPase family%2C AAA domain containing 2B%2C transcript variant X5	GO:0005524(ATP binding);GO:0017111(nucleoside-triphosphatase activity)	00230(Purine metabolism)
circRNA10372	0	0	0	24.1667	0	0	0	0	0	4.61198	0	0	chrNC_023655.1	87391219	87399970	+	2	circRNA	-	XM_007971363.1	PUM2	mRNA	chrNC_023655.1:87368421-87391218|chrNC_023655.1:87399970-87407009	pumilio RNA-binding family member 2%2C transcript variant X4	GO:0003723(RNA binding);GO:0005515(protein binding);GO:0006417(regulation of translation);GO:0010494(stress granule);GO:0048471(perinuclear region of cytoplasm)	04013(MAPK signaling pathway - fly);04320(Dorso-ventral axis formation)
circRNA10373	0	0	0	38	0	0	0	0	0	3.54628	0	0	chrNC_023655.1	89905904	89909839	-	2	circRNA	-	XM_007971401.1	GEN1	mRNA	chrNC_023655.1:89904415-89905903|chrNC_023655.1:89909839-89911132	GEN1 Holliday junction 5' flap endonuclease%2C transcript variant X17	GO:0003677(DNA binding);GO:0004519(endonuclease activity);GO:0005634(nucleus);GO:0006281(DNA repair);GO:0046872(metal ion binding)	03420(Nucleotide excision repair)
circRNA10374	0	0	0	30	0	0	0	0	0	1.66518	0	0	chrNC_023655.1	100658419	100674165	-	5	circRNA	-	XM_007971572.1	RNF144A	mRNA	chrNC_023655.1:100648891-100658418|chrNC_023655.1:100674165-100689651	ring finger protein 144A%2C transcript variant X4	GO:0005794(Golgi apparatus);GO:0008270(zinc ion binding);GO:0016021(integral to membrane);GO:0016874(ligase activity)	NA
circRNA10375	0	0	0	204	0	0	0	0	0	5.31019	0	0	chrNC_023646.1	614586	617526	-	4	circRNA	-	XM_007980612.1	FBXL16	mRNA	chrNC_023646.1:614346-614585|chrNC_023646.1:617526-625175	F-box and leucine-rich repeat protein 16%2C transcript variant X2	NA	NA
circRNA10376	0	0	0	67.0833	0	0	0	0	0	3.57178	0	0	chrNC_023646.1	785813	849574	-	4	circRNA	-	XM_007980862.1	LMF1	mRNA	chrNC_023646.1:777400-785812|chrNC_023646.1:849574-857681	lipase maturation factor 1%2C transcript variant X2	GO:0005789(endoplasmic reticulum membrane);GO:0016021(integral to membrane)	NA
circRNA10377	0	0	0	93.5	80	0	0	0	0	11.1837	14.062	0	chrNC_023646.1	1635332	1639269	+	3	circRNA	-	XM_007981655.1	MAPK8IP3	mRNA	chrNC_023646.1:1617104-1635331|chrNC_023646.1:1639269-1650900	mitogen-activated protein kinase 8 interacting protein 3%2C transcript variant X15	GO:0000139(Golgi membrane);GO:0005078(MAP-kinase scaffold activity);GO:0016192(vesicle-mediated transport);GO:0019894(kinesin binding);GO:0019901(protein kinase binding)	04010(MAPK signaling pathway)
circRNA10378	0	0	0	77.5	0	0	0	0	0	5.61332	0	0	chrNC_023646.1	1654590	1656166	+	3	circRNA	-	XM_007981655.1	MAPK8IP3	mRNA	chrNC_023646.1:1651042-1654589|chrNC_023646.1:1656166-1666269	mitogen-activated protein kinase 8 interacting protein 3%2C transcript variant X15	GO:0000139(Golgi membrane);GO:0005078(MAP-kinase scaffold activity);GO:0016192(vesicle-mediated transport);GO:0019894(kinesin binding);GO:0019901(protein kinase binding)	04010(MAPK signaling pathway)
circRNA10379	0	0	0	186.617	0	0	0	0	0	9.92065	0	0	chrNC_023646.1	2158683	2160438	-	3	circRNA	-	XM_007982628.1	RNPS1	mRNA	chrNC_023646.1:2158383-2158682|chrNC_023646.1:2160438-2163237	RNA binding protein S1%2C serine-rich domain%2C transcript variant X2	GO:0000166(nucleotide binding);GO:0000184(nuclear-transcribed mRNA catabolic process, nonsense-mediated decay);GO:0003723(RNA binding);GO:0005737(cytoplasm);GO:0006397(mRNA processing);GO:0008380(RNA splicing);GO:0016607(nuclear speck)	04142(Lysosome);04270(Vascular smooth muscle contraction);04510(Focal adhesion);04720(Long-term potentiation);04810(Regulation of actin cytoskeleton)
circRNA1038	259.112	166.921	231.416	107.531	98.5737	106.89	10.1593	7.1636	9.88809	4.8965	6.59624	6.21011	chrNC_023656.1	17150010	17217466	-	6	circRNA	-	XM_007972097.1	FNDC3B	mRNA	chrNC_023656.1:17131675-17150009|chrNC_023656.1:17217466-17220973	fibronectin type III domain containing 3B%2C transcript variant X4	NA	04020(Calcium signaling pathway);04080(Neuroactive ligand-receptor interaction);04510(Focal adhesion);04512(ECM-receptor interaction)
circRNA10380	0	0	0	103	0	0	0	0	0	14.2231	0	0	chrNC_023646.1	3173469	3176720	+	2	circRNA	-	XM_007983927.1	NAA60	mRNA	chrNC_023646.1:3150005-3173468|chrNC_023646.1:3176720-3179631	N(alpha)-acetyltransferase 60%2C NatF catalytic subunit%2C transcript variant X1	GO:0004596(peptide alpha-N-acetyltransferase activity);GO:0007059(chromosome segregation);GO:0017196(N-terminal peptidyl-methionine acetylation)	NA
circRNA10381	0	0	0	51.4167	0	48.9167	0	0	0	2.09676	0	2.54514	chrNC_023646.1	3203865	3229590	+	7	circRNA	-	XM_007991342.1	CLUAP1	mRNA	chrNC_023646.1:3196369-3203864|chrNC_023646.1:3229590-3229754	clusterin associated protein 1	GO:0005634(nucleus)	NA
circRNA10382	0	0	0	1466.83	0	0	0	0	0	33.9195	0	0	chrNC_023646.1	3344157	3364272	-	12	circRNA	-	XM_007983989.1	TRAP1	mRNA	chrNC_023646.1:3340757-3344156|chrNC_023646.1:3364272-3369574	TNF receptor-associated protein 1	GO:0005164(tumor necrosis factor receptor binding);GO:0005524(ATP binding);GO:0005739(mitochondrion);GO:0006457(protein folding);GO:0034599(cellular response to oxidative stress);GO:0051082(unfolded protein binding)	NA
circRNA10383	0	0	0	28.5667	0	0	0	0	0	2.74124	0	0	chrNC_023646.1	4333045	4338588	+	3	circRNA	-	XM_007984448.1	MGRN1	mRNA	chrNC_023646.1:4331537-4333044|chrNC_023646.1:4338588-4346306	mahogunin ring finger 1%2C E3 ubiquitin protein ligase%2C transcript variant X4	GO:0000209(protein polyubiquitination);GO:0004842(ubiquitin-protein ligase activity);GO:0005515(protein binding);GO:0005634(nucleus);GO:0005769(early endosome);GO:0005829(cytosol);GO:0005886(plasma membrane);GO:0006513(protein monoubiquitination);GO:0008270(zinc ion binding);GO:0008333(endosome to lysosome transport);GO:0043951(negative regulation of cAMP-mediated signaling);GO:0045744(negative r…	04120(Ubiquitin mediated proteolysis)
circRNA10384	0	0	0	20	0	0	0	0	0	2.96678	0	0	chrNC_023646.1	4353730	4355934	+	2	circRNA	-	XM_007984448.1	MGRN1	mRNA	chrNC_023646.1:4350443-4353729|chrNC_023646.1:4355934-4359527	mahogunin ring finger 1%2C E3 ubiquitin protein ligase%2C transcript variant X4	GO:0000209(protein polyubiquitination);GO:0004842(ubiquitin-protein ligase activity);GO:0005515(protein binding);GO:0005634(nucleus);GO:0005769(early endosome);GO:0005829(cytosol);GO:0005886(plasma membrane);GO:0006513(protein monoubiquitination);GO:0008270(zinc ion binding);GO:0008333(endosome to lysosome transport);GO:0043951(negative regulation of cAMP-mediated signaling);GO:0045744(negative r…	04120(Ubiquitin mediated proteolysis)
circRNA10385	0	0	0	19.5	0	0	0	0	0	2.59768	0	0	chrNC_023646.1	4576778	4583337	-	2	circRNA	-	XM_007984706.1	PPL	mRNA	chrNC_023646.1:4575309-4576777|chrNC_023646.1:4583337-4610188	periplakin	GO:0005200(structural constituent of cytoskeleton);GO:0005515(protein binding);GO:0005634(nucleus);GO:0005739(mitochondrion);GO:0005856(cytoskeleton);GO:0005886(plasma membrane);GO:0030057(desmosome);GO:0031424(keratinization)	NA
circRNA10386	0	0	0	34	0	0	0	0	0	4.12488	0	0	chrNC_023646.1	8506375	8507381	-	2	circRNA	-	XM_007985323.1	USP7	mRNA	chrNC_023646.1:8500302-8506374|None	ubiquitin specific peptidase 7 (herpes virus-associated)%2C transcript variant X2	GO:0002039(p53 binding);GO:0004197(cysteine-type endopeptidase activity);GO:0004221(ubiquitin thiolesterase activity);GO:0004843(ubiquitin-specific protease activity);GO:0005737(cytoplasm);GO:0006511(ubiquitin-dependent protein catabolic process);GO:0007275(multicellular organismal development);GO:0008022(protein C-terminus binding);GO:0008134(transcription factor binding);GO:0016579(protein deub…	NA
circRNA10387	0	0	0	37	0	0	0	0	0	2.61849	0	0	chrNC_023646.1	11226641	11228730	-	3	circRNA	-	XM_007991421.1	ZC3H7A	mRNA	chrNC_023646.1:11225906-11226640|chrNC_023646.1:11228730-11230441	zinc finger CCCH-type containing 7A	GO:0003676(nucleic acid binding);GO:0005634(nucleus);GO:0008270(zinc ion binding)	NA
circRNA10388	0	0	0	23.1333	24.8833	0	0	0	0	1.25733	1.98748	0	chrNC_023646.1	11522190	11526072	+	2	circRNA	-	XM_007986034.1	SNX29	mRNA	chrNC_023646.1:11520269-11522189|chrNC_023646.1:11526072-11535375	sorting nexin 29%2C transcript variant X5	GO:0007154(cell communication);GO:0035091(phosphatidylinositol binding)	NA
circRNA10389	0	0	0	248.5	0	0	0	0	0	11.8726	0	0	chrNC_023646.1	14107889	14112858	+	3	circRNA	-	XM_007986324.1	BFAR	mRNA	chrNC_023646.1:14092246-14107888|chrNC_023646.1:14112858-14117993	bifunctional apoptosis regulator	GO:0005198(structural molecule activity);GO:0005624(membrane fraction);GO:0005789(endoplasmic reticulum membrane);GO:0005887(integral to plasma membrane);GO:0006915(apoptosis);GO:0006916(anti-apoptosis);GO:0008270(zinc ion binding)	NA
circRNA1039	233.612	147.171	208.416	95.2811	0	91.6403	9.8742	6.80888	9.60025	4.67726	0	5.73958	chrNC_023656.1	17153360	17217466	-	5	circRNA	-	XM_007972097.1	FNDC3B	mRNA	chrNC_023656.1:17150063-17153359|chrNC_023656.1:17217466-17220973	fibronectin type III domain containing 3B%2C transcript variant X4	NA	04020(Calcium signaling pathway);04080(Neuroactive ligand-receptor interaction);04510(Focal adhesion);04512(ECM-receptor interaction)
circRNA10390	0	0	0	15.3333	0	0	0	0	0	1.15748	0	0	chrNC_023646.1	14641652	14644342	-	3	circRNA	-	XM_007986457.1	KIAA0430	mRNA	chrNC_023646.1:14638756-14641651|chrNC_023646.1:14644342-14645961	KIAA0430 ortholog%2C transcript variant X7	NA	NA
circRNA10391	0	0	0	36.5833	39.3333	31.6667	0	0	0	5.97462	9.44	6.59841	chrNC_023646.1	15132224	15132431	+	1	circRNA	-	XM_007986551.1	ABCC1	mRNA	chrNC_023646.1:15127720-15132223|chrNC_023646.1:15132431-15135655	ATP-binding cassette%2C sub-family C (CFTR/MRP)%2C member 1%2C transcript variant X3	GO:0005524(ATP binding);GO:0005886(plasma membrane);GO:0016021(integral to membrane);GO:0042626(ATPase activity, coupled to transmembrane movement of substances)	02010(ABC transporters)
circRNA10392	0	0	0	46.0833	0	0	0	0	0	0.588952	0	0	chrNC_023646.1	17120863	17130413	-	12	circRNA	-	XM_007986710.1	SMG1	mRNA	chrNC_023646.1:17119739-17120862|chrNC_023646.1:17130413-17131557	SMG1 phosphatidylinositol 3-kinase-related kinase%2C transcript variant X2	GO:0000184(nuclear-transcribed mRNA catabolic process, nonsense-mediated decay);GO:0004674(protein serine/threonine kinase activity);GO:0005515(protein binding);GO:0005524(ATP binding);GO:0005634(nucleus);GO:0005829(cytosol);GO:0006281(DNA repair);GO:0006406(mRNA export from nucleus);GO:0018105(peptidyl-serine phosphorylation);GO:0046777(protein autophosphorylation);GO:0046854(phosphatidylinosito…	NA
circRNA10393	0	0	0	20.8333	0	0	0	0	0	1.23941	0	0	chrNC_023646.1	17140926	17142179	-	3	circRNA	-	XM_007986710.1	SMG1	mRNA	chrNC_023646.1:17139722-17140925|chrNC_023646.1:17142179-17143756	SMG1 phosphatidylinositol 3-kinase-related kinase%2C transcript variant X2	GO:0000184(nuclear-transcribed mRNA catabolic process, nonsense-mediated decay);GO:0004674(protein serine/threonine kinase activity);GO:0005515(protein binding);GO:0005524(ATP binding);GO:0005634(nucleus);GO:0005829(cytosol);GO:0006281(DNA repair);GO:0006406(mRNA export from nucleus);GO:0018105(peptidyl-serine phosphorylation);GO:0046777(protein autophosphorylation);GO:0046854(phosphatidylinosito…	NA
circRNA10394	0	0	0	10.25	0	0	0	0	0	0.397022	0	0	chrNC_023646.1	17311953	17328952	+	6	circRNA	-	XM_007986739.1	TMC7	mRNA	chrNC_023646.1:17303899-17311952|chrNC_023646.1:17328952-17332803	transmembrane channel-like 7%2C transcript variant X4	GO:0016021(integral to membrane)	NA
circRNA10395	0	0	0	48.7	0	53.5	0	0	0	8.03068	0	11.2561	chrNC_023646.1	17861003	17863607	+	2	circRNA	-	XM_007986973.1	C5H16orf62	mRNA	chrNC_023646.1:17857215-17861002|chrNC_023646.1:17863607-17873931	chromosome 5 open reading frame%2C human C16orf62%2C transcript variant X1	NA	NA
circRNA10396	0	0	0	30.0972	0	27.8016	0	0	0	5.08652	0	5.9948	chrNC_023646.1	17898620	17899315	+	2	circRNA	-	XM_007986973.1	C5H16orf62	mRNA	chrNC_023646.1:17892934-17898619|chrNC_023646.1:17899315-17908970	chromosome 5 open reading frame%2C human C16orf62%2C transcript variant X1	NA	NA
circRNA10397	0	0	0	55.3829	0	46.5953	0	0	0	2.8419	0	3.05059	chrNC_023646.1	17927540	17965594	+	6	circRNA	-	XM_007986973.1	C5H16orf62	mRNA	chrNC_023646.1:17925077-17927539|chrNC_023646.1:17965594-17973775	chromosome 5 open reading frame%2C human C16orf62%2C transcript variant X1	NA	NA
circRNA10398	0	0	0	99.2162	0	0	0	0	0	4.31541	0	0	chrNC_023646.1	17927540	17973894	+	7	circRNA	-	XM_007986973.1	C5H16orf62	mRNA	chrNC_023646.1:17925077-17927539|chrNC_023646.1:17973894-17983326	chromosome 5 open reading frame%2C human C16orf62%2C transcript variant X1	NA	NA
circRNA10399	0	0	0	27.0827	0	0	0	0	0	2.76273	0	0	chrNC_023646.1	17932738	17952621	+	3	circRNA	-	XM_007986973.1	C5H16orf62	mRNA	chrNC_023646.1:17930258-17932737|chrNC_023646.1:17952621-17965428	chromosome 5 open reading frame%2C human C16orf62%2C transcript variant X1	NA	NA
circRNA104	29	0	0	0	0	0	3.56397	0	0	0	0	0	chrNC_023643.1	22680747	22686034	-	2	circRNA	-	XM_008017324.1	TOP1	mRNA	chrNC_023643.1:22679562-22680746|chrNC_023643.1:22686034-22694329	topoisomerase (DNA) I	GO:0003682(chromatin binding);GO:0003917(DNA topoisomerase type I activity);GO:0003918(DNA topoisomerase (ATP-hydrolyzing) activity);GO:0005524(ATP binding);GO:0005654(nucleoplasm);GO:0005694(chromosome);GO:0005730(nucleolus);GO:0006265(DNA topological change)	NA
circRNA1040	176.412	118.371	159.491	72.4811	65.4737	68.2403	9.33074	6.85298	9.19325	4.45236	5.91039	5.3483	chrNC_023656.1	17161829	17217466	-	4	circRNA	-	XM_007972097.1	FNDC3B	mRNA	chrNC_023656.1:17153498-17161828|chrNC_023656.1:17217466-17220973	fibronectin type III domain containing 3B%2C transcript variant X4	NA	04020(Calcium signaling pathway);04080(Neuroactive ligand-receptor interaction);04510(Focal adhesion);04512(ECM-receptor interaction)
circRNA10400	0	0	0	11.5	0	0	0	0	0	1.18379	0	0	chrNC_023646.1	18923360	18925113	+	3	circRNA	-	XM_007987334.1	ACSM3	mRNA	chrNC_023646.1:18918969-18923359|chrNC_023646.1:18925113-18929126	acyl-CoA synthetase medium-chain family member 3%2C transcript variant X2	GO:0005524(ATP binding);GO:0005759(mitochondrial matrix);GO:0046872(metal ion binding);GO:0047760(butyrate-CoA ligase activity)	00650(Butanoate metabolism)
circRNA10401	0	0	0	77.2167	0	0	0	0	0	1.89388	0	0	chrNC_023646.1	18939705	18965605	+	12	circRNA	-	XM_007987235.1	LOC103229308	mRNA	chrNC_023646.1:18939503-18939704|chrNC_023646.1:18965605-18972556	putative RNA exonuclease NEF-sp%2C transcript variant X7	GO:0000166(nucleotide binding);GO:0003723(RNA binding);GO:0004527(exonuclease activity);GO:0005622(intracellular)	NA
circRNA10402	0	0	0	1118.5	0	0	0	0	0	59.929	0	0	chrNC_023646.1	19632741	19642405	+	6	circRNA	-	XM_007987629.1	LOC103229564	mRNA	chrNC_023646.1:19628868-19632740|chrNC_023646.1:19642405-19644160	cytochrome b-c1 complex subunit 2%2C mitochondrial	GO:0004222(metalloendopeptidase activity);GO:0006119(oxidative phosphorylation);GO:0006508(proteolysis);GO:0006810(transport);GO:0008270(zinc ion binding);GO:0009060(aerobic respiration);GO:0022904(respiratory electron transport chain)	00190(Oxidative phosphorylation);04260(Cardiac muscle contraction);05010(Alzheimer's disease);05012(Parkinson's disease);05016(Huntington's disease)
circRNA10403	0	0	0	111	0	0	0	0	0	6.47874	0	0	chrNC_023646.1	21259241	21261901	-	2	circRNA	-	XM_007987904.1	EARS2	mRNA	chrNC_023646.1:21256418-21259240|chrNC_023646.1:21261901-21269935	glutamyl-tRNA synthetase 2%2C mitochondrial%2C transcript variant X1	GO:0003723(RNA binding);GO:0004818(glutamate-tRNA ligase activity);GO:0005524(ATP binding);GO:0005759(mitochondrial matrix);GO:0006424(glutamyl-tRNA aminoacylation);GO:0050561(glutamate-tRNA(Gln) ligase activity);GO:0070127(tRNA aminoacylation for mitochondrial protein translation)	00860(Porphyrin and chlorophyll metabolism);00970(Aminoacyl-tRNA biosynthesis)
circRNA10404	0	0	0	128.083	0	0	0	0	0	1.6825	0	0	chrNC_023646.1	22515867	22518452	+	1	circRNA	-	XM_007988092.1	TNRC6A	mRNA	chrNC_023646.1:22504365-22515866|chrNC_023646.1:22518452-22520140	trinucleotide repeat containing 6A%2C transcript variant X11	GO:0000166(nucleotide binding);GO:0000932(cytoplasmic mRNA processing body);GO:0003723(RNA binding);GO:0009267(cellular response to starvation);GO:0035068(micro-ribonucleoprotein complex);GO:0035278(negative regulation of translation involved in gene silencing by miRNA)	04013(MAPK signaling pathway - fly);04320(Dorso-ventral axis formation);04330(Notch signaling pathway)
circRNA10405	0	0	0	4	0	0	0	0	0	0.393851	0	0	chrNC_023646.1	26171965	26172417	-	2	circRNA	-	XM_007988860.1	ATP2A1	mRNA	chrNC_023646.1:26169271-26171964|chrNC_023646.1:26172417-26175703	ATPase%2C Ca++ transporting%2C cardiac muscle%2C fast twitch 1%2C transcript variant X3	GO:0005388(calcium-transporting ATPase activity);GO:0005509(calcium ion binding);GO:0005524(ATP binding);GO:0005789(endoplasmic reticulum membrane);GO:0005792(microsome);GO:0005793(endoplasmic reticulum-Golgi intermediate compartment);GO:0006754(ATP biosynthetic process);GO:0008637(apoptotic mitochondrial changes);GO:0016529(sarcoplasmic reticulum);GO:0030168(platelet activation);GO:0031095(plate…	04020(Calcium signaling pathway);05010(Alzheimer's disease)
circRNA10406	0	0	0	232.5	239	0	0	0	0	33.4658	50.5546	0	chrNC_023646.1	26793946	26794622	+	2	circRNA	-	XM_007989761.1	CDIPT	mRNA	chrNC_023646.1:26792639-26793945|chrNC_023646.1:26794622-26797036	CDP-diacylglycerol--inositol 3-phosphatidyltransferase%2C transcript variant X2	GO:0000139(Golgi membrane);GO:0003881(CDP-diacylglycerol-inositol 3-phosphatidyltransferase activity);GO:0005789(endoplasmic reticulum membrane);GO:0005886(plasma membrane);GO:0008526(phosphatidylinositol transporter activity);GO:0008654(phospholipid biosynthetic process);GO:0016021(integral to membrane)	00562(Inositol phosphate metabolism);00564(Glycerophospholipid metabolism);04070(Phosphatidylinositol signaling system)
circRNA10407	0	0	0	56	0	0	0	0	0	3.69378	0	0	chrNC_023646.1	27389572	27393182	+	2	circRNA	-	XM_007990154.1	SRCAP	mRNA	chrNC_023646.1:27388627-27389571|chrNC_023646.1:27393182-27396299	Snf2-related CREBBP activator protein%2C transcript variant X3	GO:0003677(DNA binding);GO:0003713(transcription coactivator activity);GO:0004386(helicase activity);GO:0004402(histone acetyltransferase activity);GO:0005524(ATP binding);GO:0005634(nucleus);GO:0005794(Golgi apparatus);GO:0006351(transcription, DNA-dependent);GO:0006357(regulation of transcription from RNA polymerase II promoter);GO:0043234(protein complex);GO:0044419(interspecies interaction be…	NA
circRNA10408	0	0	0	1522	0	0	0	0	0	19.1701	0	0	chrNC_023646.1	27450469	27459566	+	17	circRNA	-	XM_007990188.1	RNF40	mRNA	chrNC_023646.1:27450039-27450468|chrNC_023646.1:27459566-27461315	ring finger protein 40%2C E3 ubiquitin protein ligase%2C transcript variant X4	GO:0000151(ubiquitin ligase complex);GO:0005634(nucleus);GO:0008270(zinc ion binding);GO:0010390(histone monoubiquitination);GO:0016874(ligase activity);GO:0031625(ubiquitin protein ligase binding);GO:0033523(histone H2B ubiquitination);GO:0042803(protein homodimerization activity)	NA
circRNA10409	0	0	0	169	0	0	0	0	0	8.18954	0	0	chrNC_023646.1	28173814	28175142	+	6	circRNA	-	XM_007990794.1	TGFB1I1	mRNA	chrNC_023646.1:28172576-28173813|chrNC_023646.1:28175142-28176385	transforming growth factor beta 1 induced transcript 1	GO:0003713(transcription coactivator activity);GO:0005737(cytoplasm);GO:0005856(cytoskeleton);GO:0005925(focal adhesion);GO:0006366(transcription from RNA polymerase II promoter);GO:0007155(cell adhesion);GO:0008270(zinc ion binding);GO:0008285(negative regulation of cell proliferation);GO:0010718(positive regulation of epithelial to mesenchymal transition);GO:0016055(Wnt receptor signaling pathw…	04062(Chemokine signaling pathway);04370(VEGF signaling pathway);04510(Focal adhesion);04670(Leukocyte transendothelial migration);04810(Regulation of actin cytoskeleton);05100(Bacterial invasion of epithelial cells)
circRNA1041	160.245	107.538	147.325	62.8144	55.1403	59.5736	9.50718	6.9835	9.52545	4.32816	5.58338	5.23729	chrNC_023656.1	17165104	17217466	-	3	circRNA	-	XM_007972097.1	FNDC3B	mRNA	chrNC_023656.1:17161888-17165103|chrNC_023656.1:17217466-17220973	fibronectin type III domain containing 3B%2C transcript variant X4	NA	04020(Calcium signaling pathway);04080(Neuroactive ligand-receptor interaction);04510(Focal adhesion);04512(ECM-receptor interaction)
circRNA10410	0	0	0	365.083	0	0	0	0	0	9.56187	0	0	chrNC_023646.1	32511088	32523859	-	8	circRNA	-	XM_007992097.1	VPS35	mRNA	chrNC_023646.1:32509552-32511087|chrNC_023646.1:32523859-32526380	vacuolar protein sorting 35 homolog (S. cerevisiae)%2C transcript variant X1	NA	NA
circRNA10411	0	0	0	34.6071	0	0	0	0	0	1.57586	0	0	chrNC_023646.1	33291009	33372188	+	7	circRNA	-	XM_007992234.1	PHKB	mRNA	chrNC_023646.1:33288536-33291008|chrNC_023646.1:33372188-33406191	phosphorylase kinase%2C beta%2C transcript variant X4	GO:0004339(glucan 1,4-alpha-glucosidase activity);GO:0005516(calmodulin binding);GO:0005829(cytosol);GO:0005886(plasma membrane);GO:0005980(glycogen catabolic process);GO:0006006(glucose metabolic process)	04020(Calcium signaling pathway);04910(Insulin signaling pathway)
circRNA10412	0	0	0	57.3036	0	0	0	0	0	2.12741	0	0	chrNC_023646.1	34064325	34084647	+	6	circRNA	-	XM_007992455.1	LONP2	mRNA	chrNC_023646.1:34059813-34064324|chrNC_023646.1:34084647-34101405	lon peptidase 2%2C peroxisomal%2C transcript variant X1	GO:0004176(ATP-dependent peptidase activity);GO:0004252(serine-type endopeptidase activity);GO:0005524(ATP binding);GO:0005782(peroxisomal matrix);GO:0006465(signal peptide processing);GO:0006515(misfolded or incompletely synthesized protein catabolic process);GO:0006625(protein targeting to peroxisome);GO:0009295(nucleoid);GO:0019899(enzyme binding);GO:0043565(sequence-specific DNA binding)	04112(Cell cycle - Caulobacter)
circRNA10413	0	0	0	101	0	0	0	0	0	6.44912	0	0	chrNC_023646.1	36093196	36099741	+	4	circRNA	-	XM_007992850.1	ADCY7	mRNA	chrNC_023646.1:36092062-36093195|chrNC_023646.1:36099741-36103062	adenylate cyclase 7%2C transcript variant X4	GO:0003924(GTPase activity);GO:0004016(adenylate cyclase activity);GO:0005524(ATP binding);GO:0005886(plasma membrane);GO:0006112(energy reserve metabolic process);GO:0006833(water transport);GO:0007189(activation of adenylate cyclase activity by G-protein signaling pathway);GO:0007193(inhibition of adenylate cyclase activity by G-protein signaling pathway);GO:0007202(activation of phospholipase …	00230(Purine metabolism);04020(Calcium signaling pathway);04062(Chemokine signaling pathway);04114(Oocyte meiosis);04270(Vascular smooth muscle contraction);04540(Gap junction);04912(GnRH signaling pathway);04914(Progesterone-mediated oocyte maturation);04916(Melanogenesis);05414(Dilated cardiomyopathy)
circRNA10414	0	0	0	32.425	0	0	0	0	0	1.3632	0	0	chrNC_023646.1	39234052	39246081	+	6	circRNA	-	XM_007993261.1	RBL2	mRNA	chrNC_023646.1:39230498-39234051|chrNC_023646.1:39246081-39251028	retinoblastoma-like 2%2C transcript variant X4	GO:0003677(DNA binding);GO:0005515(protein binding);GO:0005730(nucleolus);GO:0005737(cytoplasm);GO:0006351(transcription, DNA-dependent);GO:0006355(regulation of transcription, DNA-dependent);GO:0007049(cell cycle);GO:0016568(chromatin modification);GO:0043550(regulation of lipid kinase activity);GO:0051726(regulation of cell cycle)	04110(Cell cycle);04350(TGF-beta signaling pathway)
circRNA10415	0	0	0	360.75	0	0	0	0	0	14.4171	0	0	chrNC_023646.1	39595207	39628553	+	3	circRNA	-	XM_007993307.1	FTO	mRNA	chrNC_023646.1:39487566-39595206|chrNC_023646.1:39628553-39662980	fat mass and obesity associated%2C transcript variant X2	GO:0005634(nucleus);GO:0006307(DNA dealkylation involved in DNA repair);GO:0008198(ferrous iron binding);GO:0016702(oxidoreductase activity, acting on single donors with incorporation of molecular oxygen, incorporation of two atoms of oxygen);GO:0035515(oxidative RNA demethylase activity);GO:0035516(oxidative DNA demethylase activity);GO:0035552(oxidative single-stranded DNA demethylation);GO:003…	NA
circRNA10416	0	0	0	190.05	0	0	0	0	0	15.9013	0	0	chrNC_023646.1	42301513	42310217	-	3	circRNA	-	XM_007993346.1	AMFR	mRNA	chrNC_023646.1:42284111-42301512|chrNC_023646.1:42310217-42311362	autocrine motility factor receptor%2C E3 ubiquitin protein ligase	GO:0000209(protein polyubiquitination);GO:0000299(integral to membrane of membrane fraction);GO:0004842(ubiquitin-protein ligase activity);GO:0004872(receptor activity);GO:0005515(protein binding);GO:0008270(zinc ion binding);GO:0030176(integral to endoplasmic reticulum membrane);GO:0030433(ER-associated protein catabolic process);GO:0030968(endoplasmic reticulum unfolded protein response);GO:005…	NA
circRNA10417	0	0	0	141	0	0	0	0	0	25.3424	0	0	chrNC_023646.1	43077676	43080068	+	2	circRNA	-	XM_007993416.1	CPNE2	mRNA	chrNC_023646.1:43075331-43077675|chrNC_023646.1:43080068-43086955	copine II%2C transcript variant X4	NA	03022(Basal transcription factors);04010(MAPK signaling pathway);04011(MAPK signaling pathway - yeast);04012(ErbB signaling pathway);04020(Calcium signaling pathway);04070(Phosphatidylinositol signaling system);04270(Vascular smooth muscle contraction);04310(Wnt signaling pathway);04370(VEGF signaling pathway);04510(Focal adhesion);04512(ECM-receptor interaction);04530(Tight junction);04540(Gap j…
circRNA10418	0	0	0	141	0	0	0	0	0	14.005	0	0	chrNC_023646.1	43717164	43720382	-	2	circRNA	-	XR_497309.1	KIFC3	mRNA	chrNC_023646.1:43703402-43717163|chrNC_023646.1:43720382-43726647	kinesin family member C3%2C transcript variant X10	GO:0003777(microtubule motor activity);GO:0005524(ATP binding);GO:0005813(centrosome);GO:0005871(kinesin complex);GO:0005874(microtubule);GO:0005915(zonula adherens);GO:0007018(microtubule-based movement);GO:0007601(visual perception);GO:0030659(cytoplasmic vesicle membrane);GO:0045218(zonula adherens maintenance);GO:0090136(epithelial cell-cell adhesion)	NA
[truncated: 14,388 more rows]
