# Supplementary material for: Unique expression signatures of circular RNAs in response to DNA tumor virus SV40 infection
Source: Oncotarget. 2017 Oct 9;8(58):98609–22. doi: 10.18632/oncotarget.21694 (PMC5716754; doi:10.18632/oncotarget.21694)
Supplement: Supplementary file 5 [file oncotarget-08-98609-s005.xls]

## Sheet: Sheet1
Supplementary Table 4: Gene ontology functional analysis of dysregulated circRNAhosting genes
GO_ID	GO_Term	GO_function	GO_class	transcript_id	gene_id	symbol	Description	regulation	log2(fold_change)	pvalue
GO:0009086	methionine biosynthetic process	biological_process	9	circRNA1791	gene29656	MTHFD1	methylenetetrahydrofolate dehydrogenase (NADP+ dependent) 1%2C methenyltetrahydrofolate cyclohydrolase%2C formyltetrahydrofolate synthetase%2C transcript variant X2	up	2.86878	0.000650727
GO:0009086	methionine biosynthetic process	biological_process	9	circRNA1856	gene8136	MTHFD2L	methylenetetrahydrofolate dehydrogenase (NADP+ dependent) 2-like%2C transcript variant X3	down	-2.31516	0.000650727
GO:0006164	purine nucleotide biosynthetic process	biological_process	10	circRNA1791	gene29656	MTHFD1	methylenetetrahydrofolate dehydrogenase (NADP+ dependent) 1%2C methenyltetrahydrofolate cyclohydrolase%2C formyltetrahydrofolate synthetase%2C transcript variant X2	up	2.86878	0.000650727
GO:0006164	purine nucleotide biosynthetic process	biological_process	10	circRNA1856	gene8136	MTHFD2L	methylenetetrahydrofolate dehydrogenase (NADP+ dependent) 2-like%2C transcript variant X3	down	-2.31516	0.000650727
GO:0000105	histidine biosynthetic process	biological_process	8	circRNA1791	gene29656	MTHFD1	methylenetetrahydrofolate dehydrogenase (NADP+ dependent) 1%2C methenyltetrahydrofolate cyclohydrolase%2C formyltetrahydrofolate synthetase%2C transcript variant X2	up	2.86878	0.000650727
GO:0000105	histidine biosynthetic process	biological_process	8	circRNA1856	gene8136	MTHFD2L	methylenetetrahydrofolate dehydrogenase (NADP+ dependent) 2-like%2C transcript variant X3	down	-2.31516	0.000650727
GO:0008378	galactosyltransferase activity	molecular_function	7	circRNA1670	gene31192	B3GALNT2	beta-1%2C3-N-acetylgalactosaminyltransferase 2%2C transcript variant X2	down	-Inf	0.00191942
GO:0008378	galactosyltransferase activity	molecular_function	7	circRNA3806	gene2387	B4GALT5	UDP-Gal:betaGlcNAc beta 1%2C4- galactosyltransferase%2C polypeptide 5%2C transcript variant X2	up	2.26947	0.00191942
GO:0004477	methenyltetrahydrofolate cyclohydrolase activity	molecular_function	8	circRNA1791	gene29656	MTHFD1	methylenetetrahydrofolate dehydrogenase (NADP+ dependent) 1%2C methenyltetrahydrofolate cyclohydrolase%2C formyltetrahydrofolate synthetase%2C transcript variant X2	up	2.86878	0.00191942
GO:0004477	methenyltetrahydrofolate cyclohydrolase activity	molecular_function	8	circRNA1856	gene8136	MTHFD2L	methylenetetrahydrofolate dehydrogenase (NADP+ dependent) 2-like%2C transcript variant X3	down	-2.31516	0.00191942
GO:0004488	methylenetetrahydrofolate dehydrogenase (NADP+) activity	molecular_function	7	circRNA1791	gene29656	MTHFD1	methylenetetrahydrofolate dehydrogenase (NADP+ dependent) 1%2C methenyltetrahydrofolate cyclohydrolase%2C formyltetrahydrofolate synthetase%2C transcript variant X2	up	2.86878	0.00377456
GO:0004488	methylenetetrahydrofolate dehydrogenase (NADP+) activity	molecular_function	7	circRNA1856	gene8136	MTHFD2L	methylenetetrahydrofolate dehydrogenase (NADP+ dependent) 2-like%2C transcript variant X3	down	-2.31516	0.00377456
GO:0090398	cellular senescence	biological_process	6	ciRNA207	gene21269	SRF	serum response factor (c-fos serum response element-binding transcription factor)	up	Inf	0.00377456
GO:0090398	cellular senescence	biological_process	6	circRNA1998	gene31624	MAP2K1	mitogen-activated protein kinase kinase 1	up	1.8221	0.00377456
GO:0009396	folic acid-containing compound biosynthetic process	biological_process	8	circRNA1791	gene29656	MTHFD1	methylenetetrahydrofolate dehydrogenase (NADP+ dependent) 1%2C methenyltetrahydrofolate cyclohydrolase%2C formyltetrahydrofolate synthetase%2C transcript variant X2	up	2.86878	0.00377456
GO:0009396	folic acid-containing compound biosynthetic process	biological_process	8	circRNA1856	gene8136	MTHFD2L	methylenetetrahydrofolate dehydrogenase (NADP+ dependent) 2-like%2C transcript variant X3	down	-2.31516	0.00377456
GO:0051092	positive regulation of NF-kappaB transcription factor activity	biological_process	14	circRNA10078	gene9851	MTDH	metadherin%2C transcript variant X5	up	Inf	0.00594933
GO:0051092	positive regulation of NF-kappaB transcription factor activity	biological_process	14	circRNA9509	gene22416	MALT1	mucosa associated lymphoid tissue lymphoma translocation gene 1%2C transcript variant X1	up	Inf	0.00594933
GO:0051092	positive regulation of NF-kappaB transcription factor activity	biological_process	14	circRNA9715	gene8381	NFKB1	nuclear factor of kappa light polypeptide gene enhancer in B-cells 1%2C transcript variant X2	up	Inf	0.00594933
GO:0016563	transcription activator activity	molecular_function	NA	circRNA1812	gene29991	FOXN3	forkhead box N3	down	-Inf	0.00618579
GO:0016563	transcription activator activity	molecular_function	NA	circRNA3676	gene27592	FOXP1	forkhead box P1%2C transcript variant X12	down	-2.38986	0.00618579
GO:0051028	mRNA transport	biological_process	8	circRNA3620	gene4162	UPF3A	UPF3 regulator of nonsense transcripts homolog A (yeast)%2C transcript variant X4	down	-Inf	0.00844201
GO:0051028	mRNA transport	biological_process	8	circRNA6432	gene20923	EIF4A3	eukaryotic translation initiation factor 4A3	up	2.49605	0.00844201
GO:0051028	mRNA transport	biological_process	8	circRNA8811	gene12309	NUP35	nucleoporin 35kDa	up	Inf	0.00844201
GO:0051028	mRNA transport	biological_process	8	circRNA9608	gene31303	AHCTF1	AT hook containing transcription factor 1	up	Inf	0.00844201
GO:0004197	cysteine-type endopeptidase activity	molecular_function	8	circRNA9509	gene22416	MALT1	mucosa associated lymphoid tissue lymphoma translocation gene 1%2C transcript variant X1	up	Inf	0.00856636
GO:0004197	cysteine-type endopeptidase activity	molecular_function	8	circRNA9862	gene24492	USP33	ubiquitin specific peptidase 33%2C transcript variant X3	up	Inf	0.00856636
GO:0004197	cysteine-type endopeptidase activity	molecular_function	8	circRNA9863	gene24492	USP33	ubiquitin specific peptidase 33%2C transcript variant X3	up	Inf	0.00856636
GO:0004197	cysteine-type endopeptidase activity	molecular_function	8	circRNA9865	gene24495	PIGK	phosphatidylinositol glycan anchor biosynthesis%2C class K%2C transcript variant X2	up	Inf	0.00856636
GO:0000077	DNA damage checkpoint	biological_process	9	circRNA10527	gene20072	BRIP1	BRCA1 interacting protein C-terminal helicase 1	up	Inf	0.00912392
GO:0000077	DNA damage checkpoint	biological_process	9	circRNA1812	gene29991	FOXN3	forkhead box N3	down	-Inf	0.00912392
GO:0008277	regulation of G-protein coupled receptor protein signaling pathway	biological_process	9	circRNA9452	gene14409	RIC8B	RIC8 guanine nucleotide exchange factor B%2C transcript variant X10	up	Inf	0.00912392
GO:0008277	regulation of G-protein coupled receptor protein signaling pathway	biological_process	9	circRNA9862	gene24492	USP33	ubiquitin specific peptidase 33%2C transcript variant X3	up	Inf	0.00912392
GO:0008277	regulation of G-protein coupled receptor protein signaling pathway	biological_process	9	circRNA9863	gene24492	USP33	ubiquitin specific peptidase 33%2C transcript variant X3	up	Inf	0.00912392
GO:0016881	acid-amino acid ligase activity	molecular_function	6	circRNA2010	gene31675	HERC1	HECT and RLD domain containing E3 ubiquitin protein ligase family member 1%2C transcript variant X9	down	-Inf	0.0125608
GO:0016881	acid-amino acid ligase activity	molecular_function	6	circRNA9398	gene13252	RIMKLB	ribosomal modification protein rimK-like family member B%2C transcript variant X12	up	Inf	0.0125608
GO:0006486	protein glycosylation	biological_process	8	circRNA1670	gene31192	B3GALNT2	beta-1%2C3-N-acetylgalactosaminyltransferase 2%2C transcript variant X2	down	-Inf	0.0125608
GO:0006486	protein glycosylation	biological_process	8	circRNA2965	gene17479	ST3GAL5	ST3 beta-galactoside alpha-2%2C3-sialyltransferase 5%2C transcript variant X1	up	3.23297	0.0125608
GO:0045444	fat cell differentiation	biological_process	7	circRNA3483	gene20777	MED1	mediator complex subunit 1	down	-Inf	0.0125608
GO:0045444	fat cell differentiation	biological_process	7	circRNA5142	gene29986	TTC8	tetratricopeptide repeat domain 8%2C transcript variant X2	up	2.46449	0.0125608
GO:0000910	cytokinesis	biological_process	7	circRNA7876	gene25171	NUDC	nudC nuclear distribution protein%2C transcript variant X1	up	2.51907	0.0135835
GO:0000910	cytokinesis	biological_process	7	circRNA8676	gene23246	MYH9	myosin%2C heavy chain 9%2C non-muscle	up	Inf	0.0135835
GO:0000910	cytokinesis	biological_process	7	circRNA9608	gene31303	AHCTF1	AT hook containing transcription factor 1	up	Inf	0.0135835
GO:0042809	vitamin D receptor binding	molecular_function	8	circRNA10532	gene20074	MED13	mediator complex subunit 13%2C transcript variant X1	up	Inf	0.0164696
GO:0042809	vitamin D receptor binding	molecular_function	8	circRNA3483	gene20777	MED1	mediator complex subunit 1	down	-Inf	0.0164696
GO:0051059	NF-kappaB binding	molecular_function	6	circRNA10078	gene9851	MTDH	metadherin%2C transcript variant X5	up	Inf	0.0164696
GO:0051059	NF-kappaB binding	molecular_function	6	circRNA9548	gene30443	TP53BP2	tumor protein p53 binding protein%2C 2%2C transcript variant X3	up	Inf	0.0164696
GO:0005086	ARF guanyl-nucleotide exchange factor activity	molecular_function	4	circRNA10029	gene9162	PSD3	pleckstrin and Sec7 domain containing 3%2C transcript variant X5	up	Inf	0.0164696
GO:0005086	ARF guanyl-nucleotide exchange factor activity	molecular_function	4	circRNA2010	gene31675	HERC1	HECT and RLD domain containing E3 ubiquitin protein ligase family member 1%2C transcript variant X9	down	-Inf	0.0164696
GO:0016592	mediator complex	cellular_component	13	circRNA10532	gene20074	MED13	mediator complex subunit 13%2C transcript variant X1	up	Inf	0.0164696
GO:0016592	mediator complex	cellular_component	13	circRNA3483	gene20777	MED1	mediator complex subunit 1	down	-Inf	0.0164696
GO:0016566	specific transcriptional repressor activity	molecular_function	NA	circRNA1812	gene29991	FOXN3	forkhead box N3	down	-Inf	0.0164696
GO:0016566	specific transcriptional repressor activity	molecular_function	NA	circRNA3676	gene27592	FOXP1	forkhead box P1%2C transcript variant X12	down	-2.38986	0.0164696
GO:0003690	double-stranded DNA binding	molecular_function	8	circRNA1812	gene29991	FOXN3	forkhead box N3	down	-Inf	0.0176829
GO:0003690	double-stranded DNA binding	molecular_function	8	circRNA3676	gene27592	FOXP1	forkhead box P1%2C transcript variant X12	down	-2.38986	0.0176829
GO:0003690	double-stranded DNA binding	molecular_function	8	circRNA650	gene6336	SAFB	scaffold attachment factor B%2C transcript variant X4	up	2.55534	0.0176829
GO:0005829	cytosol	cellular_component	9	circRNA10057	gene9530	UBXN2B	UBX domain protein 2B	up	Inf	0.0186042
GO:0005829	cytosol	cellular_component	9	circRNA10294	gene17251	CNOT11	CCR4-NOT transcription complex%2C subunit 11	up	Inf	0.0186042
GO:0005829	cytosol	cellular_component	9	circRNA1791	gene29656	MTHFD1	methylenetetrahydrofolate dehydrogenase (NADP+ dependent) 1%2C methenyltetrahydrofolate cyclohydrolase%2C formyltetrahydrofolate synthetase%2C transcript variant X2	up	2.86878	0.0186042
GO:0005829	cytosol	cellular_component	9	circRNA1998	gene31624	MAP2K1	mitogen-activated protein kinase kinase 1	up	1.8221	0.0186042
GO:0005829	cytosol	cellular_component	9	circRNA2010	gene31675	HERC1	HECT and RLD domain containing E3 ubiquitin protein ligase family member 1%2C transcript variant X9	down	-Inf	0.0186042
GO:0005829	cytosol	cellular_component	9	circRNA2389	gene21941	LRRC16A	leucine rich repeat containing 16A%2C transcript variant X5	down	-Inf	0.0186042
GO:0005829	cytosol	cellular_component	9	circRNA3091	gene18371	ITGB1BP1	integrin beta 1 binding protein 1%2C transcript variant X1	down	-Inf	0.0186042
GO:0005829	cytosol	cellular_component	9	circRNA3188	gene5783	AARS	alanyl-tRNA synthetase	up	1.62932	0.0186042
GO:0005829	cytosol	cellular_component	9	circRNA3620	gene4162	UPF3A	UPF3 regulator of nonsense transcripts homolog A (yeast)%2C transcript variant X4	down	-Inf	0.0186042
GO:0005829	cytosol	cellular_component	9	circRNA4387	gene28655	CDC25C	cell division cycle 25C%2C transcript variant X4	up	2.55612	0.0186042
GO:0005829	cytosol	cellular_component	9	circRNA5665	gene9429	FNTA	farnesyltransferase%2C CAAX box%2C alpha%2C transcript variant X2	up	2.35748	0.0186042
GO:0005829	cytosol	cellular_component	9	circRNA5967	gene1570	CEP57	centrosomal protein 57kDa%2C transcript variant X3	up	2.27163	0.0186042
GO:0005829	cytosol	cellular_component	9	circRNA6257	gene32914	EIF3B	eukaryotic translation initiation factor 3%2C subunit B	up	2.34684	0.0186042
GO:0005829	cytosol	cellular_component	9	circRNA7876	gene25171	NUDC	nudC nuclear distribution protein%2C transcript variant X1	up	2.51907	0.0186042
GO:0005829	cytosol	cellular_component	9	circRNA8676	gene23246	MYH9	myosin%2C heavy chain 9%2C non-muscle	up	Inf	0.0186042
GO:0005829	cytosol	cellular_component	9	circRNA9019	gene17155	PSMB1	proteasome (prosome%2C macropain) subunit%2C beta type%2C 1	up	Inf	0.0186042
GO:0005829	cytosol	cellular_component	9	circRNA9131	gene28647	FAM13B	family with sequence similarity 13%2C member B%2C transcript variant X1	up	Inf	0.0186042
GO:0005829	cytosol	cellular_component	9	circRNA9157	gene29162	CNOT6	CCR4-NOT transcription complex%2C subunit 6%2C transcript variant X3	up	Inf	0.0186042
GO:0005829	cytosol	cellular_component	9	circRNA9452	gene14409	RIC8B	RIC8 guanine nucleotide exchange factor B%2C transcript variant X10	up	Inf	0.0186042
GO:0005829	cytosol	cellular_component	9	circRNA9509	gene22416	MALT1	mucosa associated lymphoid tissue lymphoma translocation gene 1%2C transcript variant X1	up	Inf	0.0186042
GO:0005829	cytosol	cellular_component	9	circRNA9608	gene31303	AHCTF1	AT hook containing transcription factor 1	up	Inf	0.0186042
GO:0005829	cytosol	cellular_component	9	circRNA9715	gene8381	NFKB1	nuclear factor of kappa light polypeptide gene enhancer in B-cells 1%2C transcript variant X2	up	Inf	0.0186042
GO:0005829	cytosol	cellular_component	9	circRNA977	gene4650	CCNB1	cyclin B1%2C transcript variant X2	down	-Inf	0.0186042
GO:0005829	cytosol	cellular_component	9	circRNA9798	gene31910	TUBGCP4	tubulin%2C gamma complex associated protein 4%2C transcript variant X1	up	Inf	0.0186042
GO:0009790	embryo development	biological_process	6	circRNA1812	gene29991	FOXN3	forkhead box N3	down	-Inf	0.0199632
GO:0009790	embryo development	biological_process	6	circRNA3676	gene27592	FOXP1	forkhead box P1%2C transcript variant X12	down	-2.38986	0.0199632
GO:0009790	embryo development	biological_process	6	circRNA6804	gene14833	EHMT1	euchromatic histone-lysine N-methyltransferase 1%2C transcript variant X4	up	2.29813	0.0199632
GO:0010843	promoter binding	molecular_function	NA	circRNA1812	gene29991	FOXN3	forkhead box N3	down	-Inf	0.0208241
GO:0010843	promoter binding	molecular_function	NA	circRNA3676	gene27592	FOXP1	forkhead box P1%2C transcript variant X12	down	-2.38986	0.0208241
GO:0001104	RNA polymerase II transcription cofactor activity	molecular_function	6	circRNA10532	gene20074	MED13	mediator complex subunit 13%2C transcript variant X1	up	Inf	0.0208241
GO:0001104	RNA polymerase II transcription cofactor activity	molecular_function	6	circRNA3483	gene20777	MED1	mediator complex subunit 1	down	-Inf	0.0208241
GO:0006730	one-carbon metabolic process	biological_process	5	circRNA1791	gene29656	MTHFD1	methylenetetrahydrofolate dehydrogenase (NADP+ dependent) 1%2C methenyltetrahydrofolate cyclohydrolase%2C formyltetrahydrofolate synthetase%2C transcript variant X2	up	2.86878	0.0208241
GO:0006730	one-carbon metabolic process	biological_process	5	circRNA1856	gene8136	MTHFD2L	methylenetetrahydrofolate dehydrogenase (NADP+ dependent) 2-like%2C transcript variant X3	down	-2.31516	0.0208241
GO:0000086	G2/M transition of mitotic cell cycle	biological_process	8	circRNA4387	gene28655	CDC25C	cell division cycle 25C%2C transcript variant X4	up	2.55612	0.0216218
GO:0000086	G2/M transition of mitotic cell cycle	biological_process	8	circRNA5967	gene1570	CEP57	centrosomal protein 57kDa%2C transcript variant X3	up	2.27163	0.0216218
GO:0000086	G2/M transition of mitotic cell cycle	biological_process	8	circRNA977	gene4650	CCNB1	cyclin B1%2C transcript variant X2	down	-Inf	0.0216218
GO:0000086	G2/M transition of mitotic cell cycle	biological_process	8	circRNA9798	gene31910	TUBGCP4	tubulin%2C gamma complex associated protein 4%2C transcript variant X1	up	Inf	0.0216218
GO:0016477	cell migration	biological_process	7	circRNA2389	gene21941	LRRC16A	leucine rich repeat containing 16A%2C transcript variant X5	down	-Inf	0.0223981
GO:0016477	cell migration	biological_process	7	circRNA3091	gene18371	ITGB1BP1	integrin beta 1 binding protein 1%2C transcript variant X1	down	-Inf	0.0223981
GO:0016477	cell migration	biological_process	7	circRNA9862	gene24492	USP33	ubiquitin specific peptidase 33%2C transcript variant X3	up	Inf	0.0223981
GO:0016477	cell migration	biological_process	7	circRNA9863	gene24492	USP33	ubiquitin specific peptidase 33%2C transcript variant X3	up	Inf	0.0223981
GO:0008301	DNA bending activity	molecular_function	7	circRNA1812	gene29991	FOXN3	forkhead box N3	down	-Inf	0.0255994
GO:0008301	DNA bending activity	molecular_function	7	circRNA3676	gene27592	FOXP1	forkhead box P1%2C transcript variant X12	down	-2.38986	0.0255994
GO:0003704	specific RNA polymerase II transcription factor activity	molecular_function	NA	circRNA1812	gene29991	FOXN3	forkhead box N3	down	-Inf	0.0255994
GO:0003704	specific RNA polymerase II transcription factor activity	molecular_function	NA	circRNA3676	gene27592	FOXP1	forkhead box P1%2C transcript variant X12	down	-2.38986	0.0255994
GO:0000289	nuclear-transcribed mRNA poly(A) tail shortening	biological_process	12	circRNA10294	gene17251	CNOT11	CCR4-NOT transcription complex%2C subunit 11	up	Inf	0.0255994
GO:0000289	nuclear-transcribed mRNA poly(A) tail shortening	biological_process	12	circRNA9157	gene29162	CNOT6	CCR4-NOT transcription complex%2C subunit 6%2C transcript variant X3	up	Inf	0.0255994
GO:0015288	porin activity	molecular_function	8	circRNA10046	gene9421	VDAC3	voltage-dependent anion channel 3%2C transcript variant X2	up	Inf	0.0256231
GO:0032375	negative regulation of cholesterol transport	biological_process	9	circRNA9715	gene8381	NFKB1	nuclear factor of kappa light polypeptide gene enhancer in B-cells 1%2C transcript variant X2	up	Inf	0.0256231
GO:0002095	caveolar macromolecular signaling complex	cellular_component	7	circRNA9392	gene13106	CACNA1C	calcium channel%2C voltage-dependent%2C L type%2C alpha 1C subunit%2C transcript variant X33	up	Inf	0.0256231
GO:0001574	ganglioside biosynthetic process	biological_process	9	circRNA2965	gene17479	ST3GAL5	ST3 beta-galactoside alpha-2%2C3-sialyltransferase 5%2C transcript variant X1	up	3.23297	0.0256231
GO:0004587	ornithine-oxo-acid transaminase activity	molecular_function	7	circRNA4740	gene11591	OAT	ornithine aminotransferase%2C transcript variant X3	up	2.37758	0.0256231
GO:0014916	regulation of lung blood pressure	biological_process	9	circRNA266	gene12496	BMPR2	bone morphogenetic protein receptor%2C type II (serine/threonine kinase)%2C transcript variant X1	down	-Inf	0.0256231
GO:0060501	positive regulation of epithelial cell proliferation involved in lung morphogenesis	biological_process	7	circRNA3676	gene27592	FOXP1	forkhead box P1%2C transcript variant X12	down	-2.38986	0.0256231
GO:0090044	positive regulation of tubulin deacetylation	biological_process	12	circRNA5665	gene9429	FNTA	farnesyltransferase%2C CAAX box%2C alpha%2C transcript variant X2	up	2.35748	0.0256231
GO:0050614	delta24-sterol reductase activity	molecular_function	7	circRNA5444	gene24663	DHCR24	24-dehydrocholesterol reductase	up	3.01915	0.0256231
GO:0048666	neuron development	biological_process	10	ciRNA207	gene21269	SRF	serum response factor (c-fos serum response element-binding transcription factor)	up	Inf	0.0256231
GO:0030314	junctional membrane complex	cellular_component	9	circRNA5692	gene9659	JPH1	junctophilin 1%2C transcript variant X5	up	2.97102	0.0256231
GO:0043534	blood vessel endothelial cell migration	biological_process	11	circRNA8676	gene23246	MYH9	myosin%2C heavy chain 9%2C non-muscle	up	Inf	0.0256231
GO:0071174	mitotic cell cycle spindle checkpoint	biological_process	11	circRNA977	gene4650	CCNB1	cyclin B1%2C transcript variant X2	down	-Inf	0.0256231
GO:0006419	alanyl-tRNA aminoacylation	biological_process	13	circRNA3188	gene5783	AARS	alanyl-tRNA synthetase	up	1.62932	0.0256231
GO:0051150	regulation of smooth muscle cell differentiation	biological_process	9	ciRNA207	gene21269	SRF	serum response factor (c-fos serum response element-binding transcription factor)	up	Inf	0.0256231
GO:0047291	lactosylceramide alpha-2,3-sialyltransferase activity	molecular_function	7	circRNA2965	gene17479	ST3GAL5	ST3 beta-galactoside alpha-2%2C3-sialyltransferase 5%2C transcript variant X1	up	3.23297	0.0256231
GO:0005839	proteasome core complex	cellular_component	8	circRNA9019	gene17155	PSMB1	proteasome (prosome%2C macropain) subunit%2C beta type%2C 1	up	Inf	0.0256231
GO:0016890	site-specific endodeoxyribonuclease activity, specific for altered base	molecular_function	9	circRNA4689	gene11026	DNA2	DNA replication helicase/nuclease 2%2C transcript variant X3	up	1.68848	0.0256231
GO:0010957	negative regulation of vitamin D biosynthetic process	biological_process	9	circRNA9715	gene8381	NFKB1	nuclear factor of kappa light polypeptide gene enhancer in B-cells 1%2C transcript variant X2	up	Inf	0.0256231
GO:0032269	negative regulation of cellular protein metabolic process	biological_process	8	circRNA9715	gene8381	NFKB1	nuclear factor of kappa light polypeptide gene enhancer in B-cells 1%2C transcript variant X2	up	Inf	0.0256231
GO:0051987	positive regulation of attachment of spindle microtubules to kinetochore	biological_process	9	circRNA977	gene4650	CCNB1	cyclin B1%2C transcript variant X2	down	-Inf	0.0256231
GO:0004513	neolactotetraosylceramide alpha-2,3-sialyltransferase activity	molecular_function	7	circRNA2965	gene17479	ST3GAL5	ST3 beta-galactoside alpha-2%2C3-sialyltransferase 5%2C transcript variant X1	up	3.23297	0.0256231
GO:0055007	cardiac muscle cell differentiation	biological_process	8	circRNA3676	gene27592	FOXP1	forkhead box P1%2C transcript variant X12	down	-2.38986	0.0256231
GO:0043220	Schmidt-Lanterman incisure	cellular_component	7	circRNA9302	gene10652	PARD3	par-3 family cell polarity regulator%2C transcript variant X22	up	Inf	0.0256231
GO:0030891	VCB complex	cellular_component	9	circRNA9862	gene24492	USP33	ubiquitin specific peptidase 33%2C transcript variant X3	up	Inf	0.0256231
GO:0030891	VCB complex	cellular_component	9	circRNA9863	gene24492	USP33	ubiquitin specific peptidase 33%2C transcript variant X3	up	Inf	0.0256231
GO:0001965	G-protein alpha-subunit binding	molecular_function	5	circRNA9452	gene14409	RIC8B	RIC8 guanine nucleotide exchange factor B%2C transcript variant X10	up	Inf	0.0256231
GO:0045906	negative regulation of vasoconstriction	biological_process	11	circRNA266	gene12496	BMPR2	bone morphogenetic protein receptor%2C type II (serine/threonine kinase)%2C transcript variant X1	down	-Inf	0.0256231
GO:0006085	acetyl-CoA biosynthetic process	biological_process	8	circRNA3471	gene20667	ACLY	ATP citrate lyase	up	2.26259	0.0256231
GO:0031441	negative regulation of mRNA 3'-end processing	biological_process	13	circRNA3962	gene12612	BARD1	BRCA1 associated RING domain 1%2C transcript variant X2	up	2.63133	0.0256231
GO:0046826	negative regulation of protein export from nucleus	biological_process	9	circRNA3962	gene12612	BARD1	BRCA1 associated RING domain 1%2C transcript variant X2	up	2.63133	0.0256231
GO:0045987	positive regulation of smooth muscle contraction	biological_process	10	ciRNA207	gene21269	SRF	serum response factor (c-fos serum response element-binding transcription factor)	up	Inf	0.0256231
GO:0010744	positive regulation of macrophage derived foam cell differentiation	biological_process	10	circRNA9715	gene8381	NFKB1	nuclear factor of kappa light polypeptide gene enhancer in B-cells 1%2C transcript variant X2	up	Inf	0.0256231
GO:0003085	negative regulation of systemic arterial blood pressure	biological_process	10	circRNA266	gene12496	BMPR2	bone morphogenetic protein receptor%2C type II (serine/threonine kinase)%2C transcript variant X1	down	-Inf	0.0256231
GO:0019229	regulation of vasoconstriction	biological_process	10	circRNA9392	gene13106	CACNA1C	calcium channel%2C voltage-dependent%2C L type%2C alpha 1C subunit%2C transcript variant X33	up	Inf	0.0256231
GO:0006702	androgen biosynthetic process	biological_process	6	circRNA3483	gene20777	MED1	mediator complex subunit 1	down	-Inf	0.0256231
GO:0043504	mitochondrial DNA repair	biological_process	10	circRNA4689	gene11026	DNA2	DNA replication helicase/nuclease 2%2C transcript variant X3	up	1.68848	0.0256231
GO:0001829	trophectodermal cell differentiation	biological_process	7	ciRNA207	gene21269	SRF	serum response factor (c-fos serum response element-binding transcription factor)	up	Inf	0.0256231
GO:0010884	positive regulation of lipid storage	biological_process	8	circRNA9715	gene8381	NFKB1	nuclear factor of kappa light polypeptide gene enhancer in B-cells 1%2C transcript variant X2	up	Inf	0.0256231
GO:0043219	lateral loop	cellular_component	6	circRNA9302	gene10652	PARD3	par-3 family cell polarity regulator%2C transcript variant X22	up	Inf	0.0256231
GO:0015643	toxin binding	molecular_function	4	circRNA9014	gene16980	TMEM181	transmembrane protein 181	up	Inf	0.0256231
GO:0051168	nuclear export	biological_process	9	circRNA9509	gene22416	MALT1	mucosa associated lymphoid tissue lymphoma translocation gene 1%2C transcript variant X1	up	Inf	0.0256231
GO:0003923	GPI-anchor transamidase activity	molecular_function	5	circRNA9865	gene24495	PIGK	phosphatidylinositol glycan anchor biosynthesis%2C class K%2C transcript variant X2	up	Inf	0.0256231
GO:0004813	alanine-tRNA ligase activity	molecular_function	8	circRNA3188	gene5783	AARS	alanyl-tRNA synthetase	up	1.62932	0.0256231
GO:0046415	urate metabolic process	biological_process	7	circRNA2389	gene21941	LRRC16A	leucine rich repeat containing 16A%2C transcript variant X5	down	-Inf	0.0256231
GO:0006264	mitochondrial DNA replication	biological_process	11	circRNA4689	gene11026	DNA2	DNA replication helicase/nuclease 2%2C transcript variant X3	up	1.68848	0.0256231
GO:0010956	negative regulation of calcidiol 1-monooxygenase activity	biological_process	10	circRNA9715	gene8381	NFKB1	nuclear factor of kappa light polypeptide gene enhancer in B-cells 1%2C transcript variant X2	up	Inf	0.0256231
GO:0002639	positive regulation of immunoglobulin production	biological_process	8	circRNA3676	gene27592	FOXP1	forkhead box P1%2C transcript variant X12	down	-2.38986	0.0256231
GO:0046716	muscle cell homeostasis	biological_process	6	ciRNA207	gene21269	SRF	serum response factor (c-fos serum response element-binding transcription factor)	up	Inf	0.0256231
GO:0045597	positive regulation of cell differentiation	biological_process	8	ciRNA207	gene21269	SRF	serum response factor (c-fos serum response element-binding transcription factor)	up	Inf	0.0256231
GO:0010735	positive regulation of transcription via serum response element binding	biological_process	14	ciRNA207	gene21269	SRF	serum response factor (c-fos serum response element-binding transcription factor)	up	Inf	0.0256231
GO:0010181	FMN binding	molecular_function	7	circRNA3233	gene32640	LOC103246597	S-adenosyl-L-methionine-dependent tRNA 4-demethylwyosine synthase%2C transcript variant X3	down	-Inf	0.0256231
GO:0008267	poly-glutamine tract binding	molecular_function	5	circRNA7896	gene25523	RERE	arginine-glutamic acid dipeptide (RE) repeats%2C transcript variant X11	up	2.40541	0.0256231
GO:0043495	protein anchor	molecular_function	5	circRNA8676	gene23246	MYH9	myosin%2C heavy chain 9%2C non-muscle	up	Inf	0.0256231
GO:0000942	condensed nuclear chromosome outer kinetochore	cellular_component	15	circRNA977	gene4650	CCNB1	cyclin B1%2C transcript variant X2	down	-Inf	0.0256231
GO:0046620	regulation of organ growth	biological_process	6	circRNA9392	gene13106	CACNA1C	calcium channel%2C voltage-dependent%2C L type%2C alpha 1C subunit%2C transcript variant X33	up	Inf	0.0256231
GO:0052381	tRNA dimethylallyltransferase activity	molecular_function	6	circRNA9891	gene24939	TRIT1	tRNA isopentenyltransferase 1	up	Inf	0.0256231
GO:0031663	lipopolysaccharide-mediated signaling pathway	biological_process	8	circRNA10078	gene9851	MTDH	metadherin%2C transcript variant X5	up	Inf	0.0256231
GO:0046930	pore complex	cellular_component	7	circRNA10046	gene9421	VDAC3	voltage-dependent anion channel 3%2C transcript variant X2	up	Inf	0.0256231
GO:0010736	serum response element binding	molecular_function	9	ciRNA207	gene21269	SRF	serum response factor (c-fos serum response element-binding transcription factor)	up	Inf	0.0256231
GO:0015853	adenine transport	biological_process	7	circRNA10046	gene9421	VDAC3	voltage-dependent anion channel 3%2C transcript variant X2	up	Inf	0.0256231
GO:0004486	methylenetetrahydrofolate dehydrogenase [NAD(P)+] activity	molecular_function	7	circRNA1791	gene29656	MTHFD1	methylenetetrahydrofolate dehydrogenase (NADP+ dependent) 1%2C methenyltetrahydrofolate cyclohydrolase%2C formyltetrahydrofolate synthetase%2C transcript variant X2	up	2.86878	0.0256231
GO:0030224	monocyte differentiation	biological_process	9	circRNA8676	gene23246	MYH9	myosin%2C heavy chain 9%2C non-muscle	up	Inf	0.0256231
GO:0016605	PML body	cellular_component	14	circRNA10493	gene19788	TOP3A	topoisomerase (DNA) III alpha	up	Inf	0.0277321
GO:0016605	PML body	cellular_component	14	circRNA3277	gene19412	RPA1	replication protein A1%2C 70kDa	up	2.5361	0.0277321
GO:0016605	PML body	cellular_component	14	circRNA7896	gene25523	RERE	arginine-glutamic acid dipeptide (RE) repeats%2C transcript variant X11	up	2.40541	0.0277321
GO:0008033	tRNA processing	biological_process	11	circRNA3233	gene32640	LOC103246597	S-adenosyl-L-methionine-dependent tRNA 4-demethylwyosine synthase%2C transcript variant X3	down	-Inf	0.0307715
GO:0008033	tRNA processing	biological_process	11	circRNA9891	gene24939	TRIT1	tRNA isopentenyltransferase 1	up	Inf	0.0307715
GO:0007389	pattern specification process	biological_process	6	circRNA1812	gene29991	FOXN3	forkhead box N3	down	-Inf	0.0307715
GO:0007389	pattern specification process	biological_process	6	circRNA3676	gene27592	FOXP1	forkhead box P1%2C transcript variant X12	down	-2.38986	0.0307715
GO:0046966	thyroid hormone receptor binding	molecular_function	8	circRNA10532	gene20074	MED13	mediator complex subunit 13%2C transcript variant X1	up	Inf	0.0363173
GO:0046966	thyroid hormone receptor binding	molecular_function	8	circRNA3483	gene20777	MED1	mediator complex subunit 1	down	-Inf	0.0363173
GO:0005739	mitochondrion	cellular_component	9	circRNA10676	gene27224	TCAIM	T cell activation inhibitor%2C mitochondrial%2C transcript variant X9	up	Inf	0.0386876
GO:0005739	mitochondrion	cellular_component	9	circRNA1791	gene29656	MTHFD1	methylenetetrahydrofolate dehydrogenase (NADP+ dependent) 1%2C methenyltetrahydrofolate cyclohydrolase%2C formyltetrahydrofolate synthetase%2C transcript variant X2	up	2.86878	0.0386876
GO:0005739	mitochondrion	cellular_component	9	circRNA3471	gene20667	ACLY	ATP citrate lyase	up	2.26259	0.0386876
GO:0005739	mitochondrion	cellular_component	9	circRNA7896	gene25523	RERE	arginine-glutamic acid dipeptide (RE) repeats%2C transcript variant X11	up	2.40541	0.0386876
GO:0005739	mitochondrion	cellular_component	9	circRNA9281	gene10450	ECHDC3	enoyl CoA hydratase domain containing 3	up	Inf	0.0386876
GO:0005739	mitochondrion	cellular_component	9	circRNA9715	gene8381	NFKB1	nuclear factor of kappa light polypeptide gene enhancer in B-cells 1%2C transcript variant X2	up	Inf	0.0386876
GO:0005739	mitochondrion	cellular_component	9	circRNA9891	gene24939	TRIT1	tRNA isopentenyltransferase 1	up	Inf	0.0386876
GO:0004003	ATP-dependent DNA helicase activity	molecular_function	11	circRNA10527	gene20072	BRIP1	BRCA1 interacting protein C-terminal helicase 1	up	Inf	0.0422147
GO:0004003	ATP-dependent DNA helicase activity	molecular_function	11	circRNA4689	gene11026	DNA2	DNA replication helicase/nuclease 2%2C transcript variant X3	up	1.68848	0.0422147
GO:0031966	mitochondrial membrane	cellular_component	12	circRNA10123	gene25966	OGDH	oxoglutarate (alpha-ketoglutarate) dehydrogenase (lipoamide)%2C transcript variant X2	up	Inf	0.0422147
GO:0031966	mitochondrial membrane	cellular_component	12	circRNA3229	gene6106	SPG7	spastic paraplegia 7 (pure and complicated autosomal recessive)	up	2.45951	0.0422147
GO:0032201	telomere maintenance via semi-conservative replication	biological_process	11	circRNA3277	gene19412	RPA1	replication protein A1%2C 70kDa	up	2.5361	0.0422147
GO:0032201	telomere maintenance via semi-conservative replication	biological_process	11	circRNA4689	gene11026	DNA2	DNA replication helicase/nuclease 2%2C transcript variant X3	up	1.68848	0.0422147
GO:0008134	transcription factor binding	molecular_function	5	ciRNA207	gene21269	SRF	serum response factor (c-fos serum response element-binding transcription factor)	up	Inf	0.0457336
GO:0008134	transcription factor binding	molecular_function	5	circRNA10043	gene9412	KAT6A	K(lysine) acetyltransferase 6A%2C transcript variant X1	up	Inf	0.0457336
GO:0008134	transcription factor binding	molecular_function	5	circRNA1812	gene29991	FOXN3	forkhead box N3	down	-Inf	0.0457336
GO:0008134	transcription factor binding	molecular_function	5	circRNA3676	gene27592	FOXP1	forkhead box P1%2C transcript variant X12	down	-2.38986	0.0457336
GO:0051090	regulation of sequence-specific DNA binding transcription factor activity	biological_process	12	circRNA1812	gene29991	FOXN3	forkhead box N3	down	-Inf	0.0484423
GO:0051090	regulation of sequence-specific DNA binding transcription factor activity	biological_process	12	circRNA3676	gene27592	FOXP1	forkhead box P1%2C transcript variant X12	down	-2.38986	0.0484423
GO:0030374	ligand-dependent nuclear receptor transcription coactivator activity	molecular_function	7	circRNA10532	gene20074	MED13	mediator complex subunit 13%2C transcript variant X1	up	Inf	0.0484423
GO:0030374	ligand-dependent nuclear receptor transcription coactivator activity	molecular_function	7	circRNA3483	gene20777	MED1	mediator complex subunit 1	down	-Inf	0.0484423
GO:0000722	telomere maintenance via recombination	biological_process	10	circRNA3277	gene19412	RPA1	replication protein A1%2C 70kDa	up	2.5361	0.0484423
GO:0000722	telomere maintenance via recombination	biological_process	10	circRNA4689	gene11026	DNA2	DNA replication helicase/nuclease 2%2C transcript variant X3	up	1.68848	0.0484423
GO:0050852	T cell receptor signaling pathway	biological_process	8	circRNA9509	gene22416	MALT1	mucosa associated lymphoid tissue lymphoma translocation gene 1%2C transcript variant X1	up	Inf	0.0484423
GO:0050852	T cell receptor signaling pathway	biological_process	8	circRNA9715	gene8381	NFKB1	nuclear factor of kappa light polypeptide gene enhancer in B-cells 1%2C transcript variant X2	up	Inf	0.0484423
GO:0030315	T-tubule	cellular_component	7	circRNA9392	gene13106	CACNA1C	calcium channel%2C voltage-dependent%2C L type%2C alpha 1C subunit%2C transcript variant X33	up	Inf	0.0505955
GO:0043137	DNA replication, removal of RNA primer	biological_process	9	circRNA4689	gene11026	DNA2	DNA replication helicase/nuclease 2%2C transcript variant X3	up	1.68848	0.0505955
GO:0060261	positive regulation of transcription initiation from RNA polymerase II promoter	biological_process	12	ciRNA207	gene21269	SRF	serum response factor (c-fos serum response element-binding transcription factor)	up	Inf	0.0505955
GO:0043148	mitotic spindle stabilization	biological_process	10	circRNA977	gene4650	CCNB1	cyclin B1%2C transcript variant X2	down	-Inf	0.0505955
GO:0007628	adult walking behavior	biological_process	6	circRNA9392	gene13106	CACNA1C	calcium channel%2C voltage-dependent%2C L type%2C alpha 1C subunit%2C transcript variant X33	up	Inf	0.0505955
GO:0006554	lysine catabolic process	biological_process	10	circRNA10123	gene25966	OGDH	oxoglutarate (alpha-ketoglutarate) dehydrogenase (lipoamide)%2C transcript variant X2	up	Inf	0.0505955
GO:0018343	protein farnesylation	biological_process	9	circRNA5665	gene9429	FNTA	farnesyltransferase%2C CAAX box%2C alpha%2C transcript variant X2	up	2.35748	0.0505955
GO:0017156	calcium ion-dependent exocytosis	biological_process	7	circRNA9392	gene13106	CACNA1C	calcium channel%2C voltage-dependent%2C L type%2C alpha 1C subunit%2C transcript variant X33	up	Inf	0.0505955
GO:0002042	cell migration involved in sprouting angiogenesis	biological_process	12	ciRNA207	gene21269	SRF	serum response factor (c-fos serum response element-binding transcription factor)	up	Inf	0.0505955
GO:0010634	positive regulation of epithelial cell migration	biological_process	11	circRNA266	gene12496	BMPR2	bone morphogenetic protein receptor%2C type II (serine/threonine kinase)%2C transcript variant X1	down	-Inf	0.0505955
GO:0004329	formate-tetrahydrofolate ligase activity	molecular_function	6	circRNA1791	gene29656	MTHFD1	methylenetetrahydrofolate dehydrogenase (NADP+ dependent) 1%2C methenyltetrahydrofolate cyclohydrolase%2C formyltetrahydrofolate synthetase%2C transcript variant X2	up	2.86878	0.0505955
GO:0060055	angiogenesis involved in wound healing	biological_process	11	ciRNA207	gene21269	SRF	serum response factor (c-fos serum response element-binding transcription factor)	up	Inf	0.0505955
GO:0046976	histone methyltransferase activity (H3-K27 specific)	molecular_function	11	circRNA6804	gene14833	EHMT1	euchromatic histone-lysine N-methyltransferase 1%2C transcript variant X4	up	2.29813	0.0505955
GO:0060402	calcium ion transport into cytosol	biological_process	13	circRNA5692	gene9659	JPH1	junctophilin 1%2C transcript variant X5	up	2.97102	0.0505955
GO:0090045	positive regulation of deacetylase activity	biological_process	7	circRNA5665	gene9429	FNTA	farnesyltransferase%2C CAAX box%2C alpha%2C transcript variant X2	up	2.35748	0.0505955
GO:0014701	junctional sarcoplasmic reticulum membrane	cellular_component	11	circRNA5692	gene9659	JPH1	junctophilin 1%2C transcript variant X5	up	2.97102	0.0505955
GO:0031436	BRCA1-BARD1 complex	cellular_component	9	circRNA3962	gene12612	BARD1	BRCA1 associated RING domain 1%2C transcript variant X2	up	2.63133	0.0505955
GO:0003878	ATP citrate synthase activity	molecular_function	7	circRNA3471	gene20667	ACLY	ATP citrate lyase	up	2.26259	0.0505955
GO:0007089	traversing start control point of mitotic cell cycle	biological_process	11	circRNA4387	gene28655	CDC25C	cell division cycle 25C%2C transcript variant X4	up	2.55612	0.0505955
GO:0004662	CAAX-protein geranylgeranyltransferase activity	molecular_function	9	circRNA5665	gene9429	FNTA	farnesyltransferase%2C CAAX box%2C alpha%2C transcript variant X2	up	2.35748	0.0505955
GO:0017108	5'-flap endonuclease activity	molecular_function	10	circRNA4689	gene11026	DNA2	DNA replication helicase/nuclease 2%2C transcript variant X3	up	1.68848	0.0505955
GO:0007204	elevation of cytosolic calcium ion concentration	biological_process	12	circRNA9392	gene13106	CACNA1C	calcium channel%2C voltage-dependent%2C L type%2C alpha 1C subunit%2C transcript variant X33	up	Inf	0.0505955
GO:0048745	smooth muscle tissue development	biological_process	7	circRNA3676	gene27592	FOXP1	forkhead box P1%2C transcript variant X12	down	-2.38986	0.0505955
GO:0008308	voltage-gated anion channel activity	molecular_function	10	circRNA10046	gene9421	VDAC3	voltage-dependent anion channel 3%2C transcript variant X2	up	Inf	0.0505955
GO:0030289	protein phosphatase 4 complex	cellular_component	7	circRNA9534	gene22799	PPP4R1	protein phosphatase 4%2C regulatory subunit 1%2C transcript variant X4	up	Inf	0.0505955
GO:0019829	cation-transporting ATPase activity	molecular_function	14	circRNA9500	gene22258	ATP9B	ATPase%2C class II%2C type 9B%2C transcript variant X7	up	Inf	0.0505955
GO:0019829	cation-transporting ATPase activity	molecular_function	14	circRNA9502	gene22258	ATP9B	ATPase%2C class II%2C type 9B%2C transcript variant X7	up	Inf	0.0505955
GO:0042325	regulation of phosphorylation	biological_process	8	circRNA3962	gene12612	BARD1	BRCA1 associated RING domain 1%2C transcript variant X2	up	2.63133	0.0505955
GO:0030252	growth hormone secretion	biological_process	10	circRNA9392	gene13106	CACNA1C	calcium channel%2C voltage-dependent%2C L type%2C alpha 1C subunit%2C transcript variant X33	up	Inf	0.0505955
GO:0051292	nuclear pore complex assembly	biological_process	7	circRNA9608	gene31303	AHCTF1	AT hook containing transcription factor 1	up	Inf	0.0505955
GO:0042974	retinoic acid receptor binding	molecular_function	8	circRNA3483	gene20777	MED1	mediator complex subunit 1	down	-Inf	0.0505955
GO:0001931	uropod	cellular_component	6	circRNA8676	gene23246	MYH9	myosin%2C heavy chain 9%2C non-muscle	up	Inf	0.0505955
GO:0032743	positive regulation of interleukin-2 production	biological_process	8	circRNA9509	gene22416	MALT1	mucosa associated lymphoid tissue lymphoma translocation gene 1%2C transcript variant X1	up	Inf	0.0505955
GO:0046581	intercellular canaliculus	cellular_component	5	circRNA10078	gene9851	MTDH	metadherin%2C transcript variant X5	up	Inf	0.0505955
GO:0030220	platelet formation	biological_process	8	circRNA8676	gene23246	MYH9	myosin%2C heavy chain 9%2C non-muscle	up	Inf	0.0505955
GO:0015247	aminophospholipid transporter activity	molecular_function	7	circRNA9500	gene22258	ATP9B	ATPase%2C class II%2C type 9B%2C transcript variant X7	up	Inf	0.0505955
GO:0015247	aminophospholipid transporter activity	molecular_function	7	circRNA9502	gene22258	ATP9B	ATPase%2C class II%2C type 9B%2C transcript variant X7	up	Inf	0.0505955
GO:0006325	chromatin organization	biological_process	6	circRNA650	gene6336	SAFB	scaffold attachment factor B%2C transcript variant X4	up	2.55534	0.0505955
GO:0004775	succinate-CoA ligase (ADP-forming) activity	molecular_function	8	circRNA3471	gene20667	ACLY	ATP citrate lyase	up	2.26259	0.0505955
GO:0009405	pathogenesis	biological_process	4	circRNA9014	gene16980	TMEM181	transmembrane protein 181	up	Inf	0.0505955
GO:0002329	pre-B cell differentiation	biological_process	11	circRNA3676	gene27592	FOXP1	forkhead box P1%2C transcript variant X12	down	-2.38986	0.0505955
GO:0030513	positive regulation of BMP signaling pathway	biological_process	15	circRNA266	gene12496	BMPR2	bone morphogenetic protein receptor%2C type II (serine/threonine kinase)%2C transcript variant X1	down	-Inf	0.0505955
GO:0060083	smooth muscle contraction involved in micturition	biological_process	11	circRNA9392	gene13106	CACNA1C	calcium channel%2C voltage-dependent%2C L type%2C alpha 1C subunit%2C transcript variant X33	up	Inf	0.0505955
GO:0042327	positive regulation of phosphorylation	biological_process	9	circRNA9509	gene22416	MALT1	mucosa associated lymphoid tissue lymphoma translocation gene 1%2C transcript variant X1	up	Inf	0.0505955
GO:0005662	DNA replication factor A complex	cellular_component	13	circRNA3277	gene19412	RPA1	replication protein A1%2C 70kDa	up	2.5361	0.0505955
GO:0033256	I-kappaB/NF-kappaB complex	cellular_component	7	circRNA9715	gene8381	NFKB1	nuclear factor of kappa light polypeptide gene enhancer in B-cells 1%2C transcript variant X2	up	Inf	0.0505955
GO:0001707	mesoderm formation	biological_process	10	circRNA266	gene12496	BMPR2	bone morphogenetic protein receptor%2C type II (serine/threonine kinase)%2C transcript variant X1	down	-Inf	0.0505955
GO:0004660	protein farnesyltransferase activity	molecular_function	8	circRNA5665	gene9429	FNTA	farnesyltransferase%2C CAAX box%2C alpha%2C transcript variant X2	up	2.35748	0.0505955
GO:0033152	immunoglobulin V(D)J recombination	biological_process	7	circRNA3676	gene27592	FOXP1	forkhead box P1%2C transcript variant X12	down	-2.38986	0.0505955
GO:0004487	methylenetetrahydrofolate dehydrogenase (NAD+) activity	molecular_function	7	circRNA1856	gene8136	MTHFD2L	methylenetetrahydrofolate dehydrogenase (NADP+ dependent) 2-like%2C transcript variant X3	down	-2.31516	0.0505955
GO:0006282	regulation of DNA repair	biological_process	10	circRNA5560	gene21252	POLH	polymerase (DNA directed)%2C eta%2C transcript variant X2	up	2.39966	0.0505955
GO:0001894	tissue homeostasis	biological_process	6	circRNA3962	gene12612	BARD1	BRCA1 associated RING domain 1%2C transcript variant X2	up	2.63133	0.0505955
GO:0032449	CBM complex	cellular_component	9	circRNA9509	gene22416	MALT1	mucosa associated lymphoid tissue lymphoma translocation gene 1%2C transcript variant X1	up	Inf	0.0505955
GO:0030362	protein phosphatase type 4 regulator activity	molecular_function	6	circRNA9534	gene22799	PPP4R1	protein phosphatase 4%2C regulatory subunit 1%2C transcript variant X4	up	Inf	0.0505955
GO:0000166	nucleotide binding	molecular_function	5	circRNA10046	gene9421	VDAC3	voltage-dependent anion channel 3%2C transcript variant X2	up	Inf	0.0533247
GO:0000166	nucleotide binding	molecular_function	5	circRNA2190	gene24582	RAVER2	ribonucleoprotein%2C PTB-binding 2%2C transcript variant X3	down	-1.55292	0.0533247
GO:0000166	nucleotide binding	molecular_function	5	circRNA3620	gene4162	UPF3A	UPF3 regulator of nonsense transcripts homolog A (yeast)%2C transcript variant X4	down	-Inf	0.0533247
GO:0000166	nucleotide binding	molecular_function	5	circRNA6257	gene32914	EIF3B	eukaryotic translation initiation factor 3%2C subunit B	up	2.34684	0.0533247
GO:0000166	nucleotide binding	molecular_function	5	circRNA650	gene6336	SAFB	scaffold attachment factor B%2C transcript variant X4	up	2.55534	0.0533247
GO:0000166	nucleotide binding	molecular_function	5	circRNA8679	gene23346	TNRC6B	trinucleotide repeat containing 6B	up	Inf	0.0533247
GO:0003705	sequence-specific enhancer binding RNA polymerase II transcription factor activity	molecular_function	6	circRNA1812	gene29991	FOXN3	forkhead box N3	down	-Inf	0.0549797
GO:0003705	sequence-specific enhancer binding RNA polymerase II transcription factor activity	molecular_function	6	circRNA3676	gene27592	FOXP1	forkhead box P1%2C transcript variant X12	down	-2.38986	0.0549797
GO:0005643	nuclear pore	cellular_component	12	circRNA2850	gene1083	IPO7	importin 7%2C transcript variant X2	down	-Inf	0.0592196
GO:0005643	nuclear pore	cellular_component	12	circRNA8811	gene12309	NUP35	nucleoporin 35kDa	up	Inf	0.0592196
GO:0005643	nuclear pore	cellular_component	12	circRNA9608	gene31303	AHCTF1	AT hook containing transcription factor 1	up	Inf	0.0592196
GO:0006464	protein modification process	biological_process	7	circRNA2010	gene31675	HERC1	HECT and RLD domain containing E3 ubiquitin protein ligase family member 1%2C transcript variant X9	down	-Inf	0.0618072
GO:0006464	protein modification process	biological_process	7	circRNA9398	gene13252	RIMKLB	ribosomal modification protein rimK-like family member B%2C transcript variant X12	up	Inf	0.0618072
GO:0006921	cellular component disassembly involved in apoptosis	biological_process	9	circRNA5665	gene9429	FNTA	farnesyltransferase%2C CAAX box%2C alpha%2C transcript variant X2	up	2.35748	0.0618072
GO:0006921	cellular component disassembly involved in apoptosis	biological_process	9	circRNA812	gene28507	LMNB1	lamin B1	up	1.0468	0.0618072
GO:0030521	androgen receptor signaling pathway	biological_process	9	circRNA10532	gene20074	MED13	mediator complex subunit 13%2C transcript variant X1	up	Inf	0.068906
GO:0030521	androgen receptor signaling pathway	biological_process	9	circRNA3483	gene20777	MED1	mediator complex subunit 1	down	-Inf	0.068906
GO:0007049	cell cycle	biological_process	5	circRNA10298	gene17340	SEPT10	septin 10%2C transcript variant X2	up	Inf	0.0711325
GO:0007049	cell cycle	biological_process	5	circRNA8393	gene6064	BANP	BTG3 associated nuclear protein%2C transcript variant X8	up	2.37935	0.0711325
GO:0007049	cell cycle	biological_process	5	circRNA9302	gene10652	PARD3	par-3 family cell polarity regulator%2C transcript variant X22	up	Inf	0.0711325
GO:0007049	cell cycle	biological_process	5	circRNA9548	gene30443	TP53BP2	tumor protein p53 binding protein%2C 2%2C transcript variant X3	up	Inf	0.0711325
GO:0007049	cell cycle	biological_process	5	circRNA9952	gene21229	CDC5L	cell division cycle 5-like	up	Inf	0.0711325
GO:0045177	apical part of cell	cellular_component	5	circRNA9302	gene10652	PARD3	par-3 family cell polarity regulator%2C transcript variant X22	up	Inf	0.0749335
GO:0000786	nucleosome	cellular_component	12	circRNA10043	gene9412	KAT6A	K(lysine) acetyltransferase 6A%2C transcript variant X1	up	Inf	0.0749335
GO:0046655	folic acid metabolic process	biological_process	8	circRNA1791	gene29656	MTHFD1	methylenetetrahydrofolate dehydrogenase (NADP+ dependent) 1%2C methenyltetrahydrofolate cyclohydrolase%2C formyltetrahydrofolate synthetase%2C transcript variant X2	up	2.86878	0.0749335
GO:0004591	oxoglutarate dehydrogenase (succinyl-transferring) activity	molecular_function	7	circRNA10123	gene25966	OGDH	oxoglutarate (alpha-ketoglutarate) dehydrogenase (lipoamide)%2C transcript variant X2	up	Inf	0.0749335
GO:0008274	gamma-tubulin ring complex	cellular_component	12	circRNA9798	gene31910	TUBGCP4	tubulin%2C gamma complex associated protein 4%2C transcript variant X1	up	Inf	0.0749335
GO:0006612	protein targeting to membrane	biological_process	7	circRNA9302	gene10652	PARD3	par-3 family cell polarity regulator%2C transcript variant X22	up	Inf	0.0749335
GO:0034097	response to cytokine stimulus	biological_process	6	ciRNA207	gene21269	SRF	serum response factor (c-fos serum response element-binding transcription factor)	up	Inf	0.0749335
GO:0008568	microtubule-severing ATPase activity	molecular_function	11	circRNA10642	gene3574	KATNAL1	katanin p60 subunit A-like 1%2C transcript variant X4	up	Inf	0.0749335
GO:0018344	protein geranylgeranylation	biological_process	9	circRNA5665	gene9429	FNTA	farnesyltransferase%2C CAAX box%2C alpha%2C transcript variant X2	up	2.35748	0.0749335
GO:0031293	membrane protein intracellular domain proteolysis	biological_process	8	circRNA9715	gene8381	NFKB1	nuclear factor of kappa light polypeptide gene enhancer in B-cells 1%2C transcript variant X2	up	Inf	0.0749335
GO:0044262	cellular carbohydrate metabolic process	biological_process	5	circRNA3471	gene20667	ACLY	ATP citrate lyase	up	2.26259	0.0749335
GO:0042605	peptide antigen binding	molecular_function	5	circRNA5444	gene24663	DHCR24	24-dehydrocholesterol reductase	up	3.01915	0.0749335
GO:0007088	regulation of mitosis	biological_process	8	circRNA4387	gene28655	CDC25C	cell division cycle 25C%2C transcript variant X4	up	2.55612	0.0749335
GO:0005826	actomyosin contractile ring	cellular_component	11	circRNA8676	gene23246	MYH9	myosin%2C heavy chain 9%2C non-muscle	up	Inf	0.0749335
GO:0002726	positive regulation of T cell cytokine production	biological_process	10	circRNA9509	gene22416	MALT1	mucosa associated lymphoid tissue lymphoma translocation gene 1%2C transcript variant X1	up	Inf	0.0749335
GO:0030030	cell projection organization	biological_process	5	circRNA5142	gene29986	TTC8	tetratricopeptide repeat domain 8%2C transcript variant X2	up	2.46449	0.0749335
GO:0043621	protein self-association	molecular_function	5	circRNA9509	gene22416	MALT1	mucosa associated lymphoid tissue lymphoma translocation gene 1%2C transcript variant X1	up	Inf	0.0749335
GO:0042765	GPI-anchor transamidase complex	cellular_component	14	circRNA9865	gene24495	PIGK	phosphatidylinositol glycan anchor biosynthesis%2C class K%2C transcript variant X2	up	Inf	0.0749335
GO:0017134	fibroblast growth factor binding	molecular_function	6	circRNA5967	gene1570	CEP57	centrosomal protein 57kDa%2C transcript variant X3	up	2.27163	0.0749335
GO:0007250	activation of NF-kappaB-inducing kinase activity	biological_process	13	circRNA9509	gene22416	MALT1	mucosa associated lymphoid tissue lymphoma translocation gene 1%2C transcript variant X1	up	Inf	0.0749335
GO:0009267	cellular response to starvation	biological_process	8	circRNA266	gene12496	BMPR2	bone morphogenetic protein receptor%2C type II (serine/threonine kinase)%2C transcript variant X1	down	-Inf	0.0749335
GO:0016604	nuclear body	cellular_component	13	circRNA10078	gene9851	MTDH	metadherin%2C transcript variant X5	up	Inf	0.0749335
GO:0031105	septin complex	cellular_component	11	circRNA10298	gene17340	SEPT10	septin 10%2C transcript variant X2	up	Inf	0.0749335
GO:0085020	protein K6-linked ubiquitination	biological_process	12	circRNA3962	gene12612	BARD1	BRCA1 associated RING domain 1%2C transcript variant X2	up	2.63133	0.0749335
GO:0008652	cellular amino acid biosynthetic process	biological_process	7	circRNA4740	gene11591	OAT	ornithine aminotransferase%2C transcript variant X3	up	2.37758	0.0749335
GO:0050870	positive regulation of T cell activation	biological_process	8	circRNA9509	gene22416	MALT1	mucosa associated lymphoid tissue lymphoma translocation gene 1%2C transcript variant X1	up	Inf	0.0749335
GO:0048286	lung alveolus development	biological_process	9	circRNA266	gene12496	BMPR2	bone morphogenetic protein receptor%2C type II (serine/threonine kinase)%2C transcript variant X1	down	-Inf	0.0749335
GO:0060314	regulation of ryanodine-sensitive calcium-release channel activity	biological_process	10	circRNA5692	gene9659	JPH1	junctophilin 1%2C transcript variant X5	up	2.97102	0.0749335
GO:0090162	establishment of epithelial cell polarity	biological_process	7	circRNA9302	gene10652	PARD3	par-3 family cell polarity regulator%2C transcript variant X22	up	Inf	0.0749335
GO:0000730	DNA recombinase assembly	biological_process	13	circRNA3277	gene19412	RPA1	replication protein A1%2C 70kDa	up	2.5361	0.0749335
GO:0005638	lamin filament	cellular_component	11	circRNA812	gene28507	LMNB1	lamin B1	up	1.0468	0.0749335
GO:0043001	Golgi to plasma membrane protein transport	biological_process	9	circRNA9211	gene18533	GOLGA4	golgin A4%2C transcript variant X7	up	Inf	0.0749335
GO:0016362	activin receptor activity, type II	molecular_function	11	circRNA266	gene12496	BMPR2	bone morphogenetic protein receptor%2C type II (serine/threonine kinase)%2C transcript variant X1	down	-Inf	0.0749335
GO:0000079	regulation of cyclin-dependent protein kinase activity	biological_process	12	circRNA4387	gene28655	CDC25C	cell division cycle 25C%2C transcript variant X4	up	2.55612	0.076258
GO:0000079	regulation of cyclin-dependent protein kinase activity	biological_process	12	circRNA977	gene4650	CCNB1	cyclin B1%2C transcript variant X2	down	-Inf	0.076258
GO:0000236	mitotic prometaphase	biological_process	7	circRNA7876	gene25171	NUDC	nudC nuclear distribution protein%2C transcript variant X1	up	2.51907	0.0816557
GO:0000236	mitotic prometaphase	biological_process	7	circRNA9608	gene31303	AHCTF1	AT hook containing transcription factor 1	up	Inf	0.0816557
GO:0000236	mitotic prometaphase	biological_process	7	circRNA977	gene4650	CCNB1	cyclin B1%2C transcript variant X2	down	-Inf	0.0816557
GO:0016491	oxidoreductase activity	molecular_function	4	circRNA10437	gene5894	GFOD2	glucose-fructose oxidoreductase domain containing 2%2C transcript variant X4	up	Inf	0.0838457
GO:0016491	oxidoreductase activity	molecular_function	4	circRNA3233	gene32640	LOC103246597	S-adenosyl-L-methionine-dependent tRNA 4-demethylwyosine synthase%2C transcript variant X3	down	-Inf	0.0838457
GO:0006508	proteolysis	biological_process	6	circRNA3229	gene6106	SPG7	spastic paraplegia 7 (pure and complicated autosomal recessive)	up	2.45951	0.0840598
GO:0006508	proteolysis	biological_process	6	circRNA3335	gene19951	RHBDL3	rhomboid%2C veinlet-like 3 (Drosophila)%2C transcript variant X5	up	3.07232	0.0840598
GO:0006508	proteolysis	biological_process	6	circRNA9509	gene22416	MALT1	mucosa associated lymphoid tissue lymphoma translocation gene 1%2C transcript variant X1	up	Inf	0.0840598
GO:0006508	proteolysis	biological_process	6	circRNA9865	gene24495	PIGK	phosphatidylinositol glycan anchor biosynthesis%2C class K%2C transcript variant X2	up	Inf	0.0840598
GO:0042803	protein homodimerization activity	molecular_function	6	ciRNA207	gene21269	SRF	serum response factor (c-fos serum response element-binding transcription factor)	up	Inf	0.0889119
GO:0042803	protein homodimerization activity	molecular_function	6	circRNA3676	gene27592	FOXP1	forkhead box P1%2C transcript variant X12	down	-2.38986	0.0889119
GO:0042803	protein homodimerization activity	molecular_function	6	circRNA3962	gene12612	BARD1	BRCA1 associated RING domain 1%2C transcript variant X2	up	2.63133	0.0889119
GO:0042803	protein homodimerization activity	molecular_function	6	circRNA5967	gene1570	CEP57	centrosomal protein 57kDa%2C transcript variant X3	up	2.27163	0.0889119
GO:0042803	protein homodimerization activity	molecular_function	6	circRNA8676	gene23246	MYH9	myosin%2C heavy chain 9%2C non-muscle	up	Inf	0.0889119
GO:0005694	chromosome	cellular_component	9	circRNA10493	gene19788	TOP3A	topoisomerase (DNA) III alpha	up	Inf	0.0916526
GO:0005694	chromosome	cellular_component	9	circRNA6804	gene14833	EHMT1	euchromatic histone-lysine N-methyltransferase 1%2C transcript variant X4	up	2.29813	0.0916526
GO:0003723	RNA binding	molecular_function	6	circRNA2190	gene24582	RAVER2	ribonucleoprotein%2C PTB-binding 2%2C transcript variant X3	down	-1.55292	0.0979314
GO:0003723	RNA binding	molecular_function	6	circRNA2905	gene1698	DDX10	DEAD (Asp-Glu-Ala-Asp) box polypeptide 10	down	-Inf	0.0979314
GO:0003723	RNA binding	molecular_function	6	circRNA3620	gene4162	UPF3A	UPF3 regulator of nonsense transcripts homolog A (yeast)%2C transcript variant X4	down	-Inf	0.0979314
GO:0003723	RNA binding	molecular_function	6	circRNA3962	gene12612	BARD1	BRCA1 associated RING domain 1%2C transcript variant X2	up	2.63133	0.0979314
GO:0003723	RNA binding	molecular_function	6	circRNA650	gene6336	SAFB	scaffold attachment factor B%2C transcript variant X4	up	2.55534	0.0979314
GO:0003723	RNA binding	molecular_function	6	circRNA8679	gene23346	TNRC6B	trinucleotide repeat containing 6B	up	Inf	0.0979314
GO:0003723	RNA binding	molecular_function	6	circRNA9157	gene29162	CNOT6	CCR4-NOT transcription complex%2C subunit 6%2C transcript variant X3	up	Inf	0.0979314
GO:0003723	RNA binding	molecular_function	6	circRNA9952	gene21229	CDC5L	cell division cycle 5-like	up	Inf	0.0979314
GO:0007286	spermatid development	biological_process	9	circRNA5967	gene1570	CEP57	centrosomal protein 57kDa%2C transcript variant X3	up	2.27163	0.0986532
GO:0043588	skin development	biological_process	8	circRNA5444	gene24663	DHCR24	24-dehydrocholesterol reductase	up	3.01915	0.0986532
GO:0003917	DNA topoisomerase type I activity	molecular_function	6	circRNA10493	gene19788	TOP3A	topoisomerase (DNA) III alpha	up	Inf	0.0986532
GO:0030898	actin-dependent ATPase activity	molecular_function	11	circRNA8676	gene23246	MYH9	myosin%2C heavy chain 9%2C non-muscle	up	Inf	0.0986532
GO:0046974	histone methyltransferase activity (H3-K9 specific)	molecular_function	11	circRNA6804	gene14833	EHMT1	euchromatic histone-lysine N-methyltransferase 1%2C transcript variant X4	up	2.29813	0.0986532
GO:0071108	protein K48-linked deubiquitination	biological_process	11	circRNA9862	gene24492	USP33	ubiquitin specific peptidase 33%2C transcript variant X3	up	Inf	0.0986532
GO:0071108	protein K48-linked deubiquitination	biological_process	11	circRNA9863	gene24492	USP33	ubiquitin specific peptidase 33%2C transcript variant X3	up	Inf	0.0986532
GO:0009952	anterior/posterior pattern specification	biological_process	8	circRNA266	gene12496	BMPR2	bone morphogenetic protein receptor%2C type II (serine/threonine kinase)%2C transcript variant X1	down	-Inf	0.0986532
GO:0070531	BRCA1-A complex	cellular_component	11	circRNA3962	gene12612	BARD1	BRCA1 associated RING domain 1%2C transcript variant X2	up	2.63133	0.0986532
GO:0030032	lamellipodium assembly	biological_process	7	circRNA2389	gene21941	LRRC16A	leucine rich repeat containing 16A%2C transcript variant X5	down	-Inf	0.0986532
GO:0001085	RNA polymerase II transcription factor binding	molecular_function	6	circRNA10078	gene9851	MTDH	metadherin%2C transcript variant X5	up	Inf	0.0986532
GO:0018026	peptidyl-lysine monomethylation	biological_process	8	circRNA6804	gene14833	EHMT1	euchromatic histone-lysine N-methyltransferase 1%2C transcript variant X4	up	2.29813	0.0986532
GO:0005891	voltage-gated calcium channel complex	cellular_component	7	circRNA9392	gene13106	CACNA1C	calcium channel%2C voltage-dependent%2C L type%2C alpha 1C subunit%2C transcript variant X33	up	Inf	0.0986532
GO:0042975	peroxisome proliferator activated receptor binding	molecular_function	6	circRNA3483	gene20777	MED1	mediator complex subunit 1	down	-Inf	0.0986532
GO:0008217	regulation of blood pressure	biological_process	8	circRNA9392	gene13106	CACNA1C	calcium channel%2C voltage-dependent%2C L type%2C alpha 1C subunit%2C transcript variant X33	up	Inf	0.0986532
GO:0005487	nucleocytoplasmic transporter activity	molecular_function	4	circRNA3620	gene4162	UPF3A	UPF3 regulator of nonsense transcripts homolog A (yeast)%2C transcript variant X4	down	-Inf	0.0986532
GO:0050699	WW domain binding	molecular_function	6	circRNA4387	gene28655	CDC25C	cell division cycle 25C%2C transcript variant X4	up	2.55612	0.0986532
GO:0043198	dendritic shaft	cellular_component	8	circRNA9392	gene13106	CACNA1C	calcium channel%2C voltage-dependent%2C L type%2C alpha 1C subunit%2C transcript variant X33	up	Inf	0.0986532
GO:0008762	UDP-N-acetylmuramate dehydrogenase activity	molecular_function	7	circRNA5444	gene24663	DHCR24	24-dehydrocholesterol reductase	up	3.01915	0.0986532
GO:0005245	voltage-gated calcium channel activity	molecular_function	11	circRNA9392	gene13106	CACNA1C	calcium channel%2C voltage-dependent%2C L type%2C alpha 1C subunit%2C transcript variant X33	up	Inf	0.0986532
GO:0006874	cellular calcium ion homeostasis	biological_process	10	circRNA9392	gene13106	CACNA1C	calcium channel%2C voltage-dependent%2C L type%2C alpha 1C subunit%2C transcript variant X33	up	Inf	0.0986532
GO:0018027	peptidyl-lysine dimethylation	biological_process	8	circRNA6804	gene14833	EHMT1	euchromatic histone-lysine N-methyltransferase 1%2C transcript variant X4	up	2.29813	0.0986532
GO:0004708	MAP kinase kinase activity	molecular_function	9	circRNA1998	gene31624	MAP2K1	mitogen-activated protein kinase kinase 1	up	1.8221	0.0986532
GO:0060170	cilium membrane	cellular_component	8	circRNA5142	gene29986	TTC8	tetratricopeptide repeat domain 8%2C transcript variant X2	up	2.46449	0.0986532
GO:0005546	phosphatidylinositol-4,5-bisphosphate binding	molecular_function	9	circRNA9302	gene10652	PARD3	par-3 family cell polarity regulator%2C transcript variant X22	up	Inf	0.0986532
GO:0070776	MOZ/MORF histone acetyltransferase complex	cellular_component	10	circRNA10043	gene9412	KAT6A	K(lysine) acetyltransferase 6A%2C transcript variant X1	up	Inf	0.0986532
GO:0032391	photoreceptor connecting cilium	cellular_component	9	circRNA5142	gene29986	TTC8	tetratricopeptide repeat domain 8%2C transcript variant X2	up	2.46449	0.0986532
GO:0000731	DNA synthesis involved in DNA repair	biological_process	9	circRNA5560	gene21252	POLH	polymerase (DNA directed)%2C eta%2C transcript variant X2	up	2.39966	0.0986532
GO:0031529	ruffle organization	biological_process	6	circRNA2389	gene21941	LRRC16A	leucine rich repeat containing 16A%2C transcript variant X5	down	-Inf	0.0986532
GO:0007519	skeletal muscle tissue development	biological_process	10	circRNA3676	gene27592	FOXP1	forkhead box P1%2C transcript variant X12	down	-2.38986	0.0986532
GO:0000184	nuclear-transcribed mRNA catabolic process, nonsense-mediated decay	biological_process	11	circRNA3620	gene4162	UPF3A	UPF3 regulator of nonsense transcripts homolog A (yeast)%2C transcript variant X4	down	-Inf	0.0996627
GO:0000184	nuclear-transcribed mRNA catabolic process, nonsense-mediated decay	biological_process	11	circRNA6432	gene20923	EIF4A3	eukaryotic translation initiation factor 4A3	up	2.49605	0.0996627
GO:0005097	Rab GTPase activator activity	molecular_function	7	circRNA10093	gene10030	TBC1D31	TBC1 domain family%2C member 31%2C transcript variant X4	up	Inf	0.0996627
GO:0005097	Rab GTPase activator activity	molecular_function	7	circRNA9993	gene32298	TBC1D1	TBC1 (tre-2/USP6%2C BUB2%2C cdc16) domain family%2C member 1%2C transcript variant X1	up	Inf	0.0996627
GO:0005097	Rab GTPase activator activity	molecular_function	7	circRNA9995	gene32298	TBC1D1	TBC1 (tre-2/USP6%2C BUB2%2C cdc16) domain family%2C member 1%2C transcript variant X1	up	Inf	0.0996627
GO:0051082	unfolded protein binding	molecular_function	5	circRNA3229	gene6106	SPG7	spastic paraplegia 7 (pure and complicated autosomal recessive)	up	2.45951	0.101855
GO:0051082	unfolded protein binding	molecular_function	5	circRNA9433	gene14082	CCT2	chaperonin containing TCP1%2C subunit 2 (beta)%2C transcript variant X2	up	Inf	0.101855
GO:0051082	unfolded protein binding	molecular_function	5	circRNA9937	gene25547	DNAJC11	DnaJ (Hsp40) homolog%2C subfamily C%2C member 11	up	Inf	0.101855
GO:0005815	microtubule organizing center	cellular_component	11	circRNA10025	gene9056	MCPH1	microcephalin 1%2C transcript variant X8	up	Inf	0.101855
GO:0005815	microtubule organizing center	cellular_component	11	circRNA729	gene7320	RELB	v-rel avian reticuloendotheliosis viral oncogene homolog B%2C transcript variant X2	up	2.89738	0.101855
GO:0005815	microtubule organizing center	cellular_component	11	circRNA977	gene4650	CCNB1	cyclin B1%2C transcript variant X2	down	-Inf	0.101855
GO:0000082	G1/S transition of mitotic cell cycle	biological_process	8	circRNA3277	gene19412	RPA1	replication protein A1%2C 70kDa	up	2.5361	0.101855
GO:0000082	G1/S transition of mitotic cell cycle	biological_process	8	circRNA9019	gene17155	PSMB1	proteasome (prosome%2C macropain) subunit%2C beta type%2C 1	up	Inf	0.101855
GO:0000082	G1/S transition of mitotic cell cycle	biological_process	8	circRNA977	gene4650	CCNB1	cyclin B1%2C transcript variant X2	down	-Inf	0.101855
GO:0001726	ruffle	cellular_component	6	circRNA3091	gene18371	ITGB1BP1	integrin beta 1 binding protein 1%2C transcript variant X1	down	-Inf	0.107861
GO:0001726	ruffle	cellular_component	6	circRNA8676	gene23246	MYH9	myosin%2C heavy chain 9%2C non-muscle	up	Inf	0.107861
GO:0000084	S phase of mitotic cell cycle	biological_process	8	circRNA3277	gene19412	RPA1	replication protein A1%2C 70kDa	up	2.5361	0.112634
GO:0000084	S phase of mitotic cell cycle	biological_process	8	circRNA4689	gene11026	DNA2	DNA replication helicase/nuclease 2%2C transcript variant X3	up	1.68848	0.112634
GO:0000084	S phase of mitotic cell cycle	biological_process	8	circRNA9019	gene17155	PSMB1	proteasome (prosome%2C macropain) subunit%2C beta type%2C 1	up	Inf	0.112634
GO:0006367	transcription initiation from RNA polymerase II promoter	biological_process	10	circRNA10532	gene20074	MED13	mediator complex subunit 13%2C transcript variant X1	up	Inf	0.116232
GO:0006367	transcription initiation from RNA polymerase II promoter	biological_process	10	circRNA3483	gene20777	MED1	mediator complex subunit 1	down	-Inf	0.116232
GO:0002756	MyD88-independent toll-like receptor signaling pathway	biological_process	9	circRNA1998	gene31624	MAP2K1	mitogen-activated protein kinase kinase 1	up	1.8221	0.116232
GO:0002756	MyD88-independent toll-like receptor signaling pathway	biological_process	9	circRNA9715	gene8381	NFKB1	nuclear factor of kappa light polypeptide gene enhancer in B-cells 1%2C transcript variant X2	up	Inf	0.116232
GO:0000922	spindle pole	cellular_component	10	circRNA5139	gene29923	CEP128	centrosomal protein 128kDa%2C transcript variant X11	up	3.47685	0.118182
GO:0000922	spindle pole	cellular_component	10	circRNA977	gene4650	CCNB1	cyclin B1%2C transcript variant X2	down	-Inf	0.118182
GO:0000922	spindle pole	cellular_component	10	circRNA9798	gene31910	TUBGCP4	tubulin%2C gamma complex associated protein 4%2C transcript variant X1	up	Inf	0.118182
GO:0031965	nuclear membrane	cellular_component	12	circRNA10078	gene9851	MTDH	metadherin%2C transcript variant X5	up	Inf	0.118182
GO:0031965	nuclear membrane	cellular_component	12	circRNA8811	gene12309	NUP35	nucleoporin 35kDa	up	Inf	0.118182
GO:0031965	nuclear membrane	cellular_component	12	circRNA9608	gene31303	AHCTF1	AT hook containing transcription factor 1	up	Inf	0.118182
GO:0002053	positive regulation of mesenchymal cell proliferation	biological_process	7	circRNA3676	gene27592	FOXP1	forkhead box P1%2C transcript variant X12	down	-2.38986	0.12177
GO:0045931	positive regulation of mitotic cell cycle	biological_process	8	circRNA977	gene4650	CCNB1	cyclin B1%2C transcript variant X2	down	-Inf	0.12177
GO:0031047	gene silencing by RNA	biological_process	10	circRNA8679	gene23346	TNRC6B	trinucleotide repeat containing 6B	up	Inf	0.12177
GO:0001947	heart looping	biological_process	11	ciRNA207	gene21269	SRF	serum response factor (c-fos serum response element-binding transcription factor)	up	Inf	0.12177
GO:0003724	RNA helicase activity	molecular_function	10	circRNA2905	gene1698	DDX10	DEAD (Asp-Glu-Ala-Asp) box polypeptide 10	down	-Inf	0.12177
GO:0008536	Ran GTPase binding	molecular_function	9	circRNA2850	gene1083	IPO7	importin 7%2C transcript variant X2	down	-Inf	0.12177
GO:0010225	response to UV-C	biological_process	8	circRNA5560	gene21252	POLH	polymerase (DNA directed)%2C eta%2C transcript variant X2	up	2.39966	0.12177
GO:0010862	positive regulation of pathway-restricted SMAD protein phosphorylation	biological_process	10	circRNA266	gene12496	BMPR2	bone morphogenetic protein receptor%2C type II (serine/threonine kinase)%2C transcript variant X1	down	-Inf	0.12177
GO:0004571	mannosyl-oligosaccharide 1,2-alpha-mannosidase activity	molecular_function	10	circRNA9566	gene30846	EDEM3	ER degradation enhancer%2C mannosidase alpha-like 3%2C transcript variant X15	up	Inf	0.12177
GO:0043154	negative regulation of caspase activity	biological_process	13	circRNA5444	gene24663	DHCR24	24-dehydrocholesterol reductase	up	3.01915	0.12177
GO:0030073	insulin secretion	biological_process	10	circRNA9392	gene13106	CACNA1C	calcium channel%2C voltage-dependent%2C L type%2C alpha 1C subunit%2C transcript variant X33	up	Inf	0.12177
GO:0043014	alpha-tubulin binding	molecular_function	7	circRNA5665	gene9429	FNTA	farnesyltransferase%2C CAAX box%2C alpha%2C transcript variant X2	up	2.35748	0.12177
GO:0030501	positive regulation of bone mineralization	biological_process	8	circRNA266	gene12496	BMPR2	bone morphogenetic protein receptor%2C type II (serine/threonine kinase)%2C transcript variant X1	down	-Inf	0.12177
GO:0031464	Cul4A-RING ubiquitin ligase complex	cellular_component	10	circRNA125	gene2764	TRPC4AP	transient receptor potential cation channel%2C subfamily C%2C member 4 associated protein%2C transcript variant X5	down	-Inf	0.12177
GO:0006306	DNA methylation	biological_process	11	circRNA6804	gene14833	EHMT1	euchromatic histone-lysine N-methyltransferase 1%2C transcript variant X4	up	2.29813	0.12177
GO:0016922	ligand-dependent nuclear receptor binding	molecular_function	6	circRNA3483	gene20777	MED1	mediator complex subunit 1	down	-Inf	0.12177
GO:0006509	membrane protein ectodomain proteolysis	biological_process	8	circRNA8676	gene23246	MYH9	myosin%2C heavy chain 9%2C non-muscle	up	Inf	0.12177
GO:0010595	positive regulation of endothelial cell migration	biological_process	12	circRNA266	gene12496	BMPR2	bone morphogenetic protein receptor%2C type II (serine/threonine kinase)%2C transcript variant X1	down	-Inf	0.12177
GO:0005547	phosphatidylinositol-3,4,5-trisphosphate binding	molecular_function	8	circRNA9302	gene10652	PARD3	par-3 family cell polarity regulator%2C transcript variant X22	up	Inf	0.12177
GO:0008542	visual learning	biological_process	8	circRNA9392	gene13106	CACNA1C	calcium channel%2C voltage-dependent%2C L type%2C alpha 1C subunit%2C transcript variant X33	up	Inf	0.12177
GO:0000118	histone deacetylase complex	cellular_component	13	circRNA7896	gene25523	RERE	arginine-glutamic acid dipeptide (RE) repeats%2C transcript variant X11	up	2.40541	0.12177
GO:0001664	G-protein-coupled receptor binding	molecular_function	6	circRNA9862	gene24492	USP33	ubiquitin specific peptidase 33%2C transcript variant X3	up	Inf	0.12177
GO:0001664	G-protein-coupled receptor binding	molecular_function	6	circRNA9863	gene24492	USP33	ubiquitin specific peptidase 33%2C transcript variant X3	up	Inf	0.12177
GO:0030099	myeloid cell differentiation	biological_process	7	circRNA10043	gene9412	KAT6A	K(lysine) acetyltransferase 6A%2C transcript variant X1	up	Inf	0.12177
GO:0030976	thiamine pyrophosphate binding	molecular_function	6	circRNA10123	gene25966	OGDH	oxoglutarate (alpha-ketoglutarate) dehydrogenase (lipoamide)%2C transcript variant X2	up	Inf	0.12177
GO:0009725	response to hormone stimulus	biological_process	5	ciRNA207	gene21269	SRF	serum response factor (c-fos serum response element-binding transcription factor)	up	Inf	0.12177
GO:0005814	centriole	cellular_component	10	circRNA5139	gene29923	CEP128	centrosomal protein 128kDa%2C transcript variant X11	up	3.47685	0.124762
GO:0005814	centriole	cellular_component	10	circRNA5142	gene29986	TTC8	tetratricopeptide repeat domain 8%2C transcript variant X2	up	2.46449	0.124762
GO:0012505	endomembrane system	cellular_component	5	circRNA6144	gene5253	LOC103228971	40S ribosomal protein S15a%2C transcript variant X2	up	2.51153	0.124762
GO:0012505	endomembrane system	cellular_component	5	circRNA9302	gene10652	PARD3	par-3 family cell polarity regulator%2C transcript variant X22	up	Inf	0.124762
GO:0051437	positive regulation of ubiquitin-protein ligase activity involved in mitotic cell cycle	biological_process	14	circRNA9019	gene17155	PSMB1	proteasome (prosome%2C macropain) subunit%2C beta type%2C 1	up	Inf	0.124762
GO:0051437	positive regulation of ubiquitin-protein ligase activity involved in mitotic cell cycle	biological_process	14	circRNA977	gene4650	CCNB1	cyclin B1%2C transcript variant X2	down	-Inf	0.124762
GO:0034130	toll-like receptor 1 signaling pathway	biological_process	9	circRNA1998	gene31624	MAP2K1	mitogen-activated protein kinase kinase 1	up	1.8221	0.124762
GO:0034130	toll-like receptor 1 signaling pathway	biological_process	9	circRNA9715	gene8381	NFKB1	nuclear factor of kappa light polypeptide gene enhancer in B-cells 1%2C transcript variant X2	up	Inf	0.124762
GO:0034138	toll-like receptor 3 signaling pathway	biological_process	9	circRNA1998	gene31624	MAP2K1	mitogen-activated protein kinase kinase 1	up	1.8221	0.124762
GO:0034138	toll-like receptor 3 signaling pathway	biological_process	9	circRNA9715	gene8381	NFKB1	nuclear factor of kappa light polypeptide gene enhancer in B-cells 1%2C transcript variant X2	up	Inf	0.124762
GO:0034134	toll-like receptor 2 signaling pathway	biological_process	9	circRNA1998	gene31624	MAP2K1	mitogen-activated protein kinase kinase 1	up	1.8221	0.133438
GO:0034134	toll-like receptor 2 signaling pathway	biological_process	9	circRNA9715	gene8381	NFKB1	nuclear factor of kappa light polypeptide gene enhancer in B-cells 1%2C transcript variant X2	up	Inf	0.133438
GO:0014069	postsynaptic density	cellular_component	4	circRNA10029	gene9162	PSD3	pleckstrin and Sec7 domain containing 3%2C transcript variant X5	up	Inf	0.133438
GO:0014069	postsynaptic density	cellular_component	4	circRNA9392	gene13106	CACNA1C	calcium channel%2C voltage-dependent%2C L type%2C alpha 1C subunit%2C transcript variant X33	up	Inf	0.133438
GO:0008063	Toll signaling pathway	biological_process	8	circRNA1998	gene31624	MAP2K1	mitogen-activated protein kinase kinase 1	up	1.8221	0.142247
GO:0008063	Toll signaling pathway	biological_process	8	circRNA9715	gene8381	NFKB1	nuclear factor of kappa light polypeptide gene enhancer in B-cells 1%2C transcript variant X2	up	Inf	0.142247
GO:0031145	anaphase-promoting complex-dependent proteasomal ubiquitin-dependent protein catabolic process	biological_process	11	circRNA9019	gene17155	PSMB1	proteasome (prosome%2C macropain) subunit%2C beta type%2C 1	up	Inf	0.142247
GO:0031145	anaphase-promoting complex-dependent proteasomal ubiquitin-dependent protein catabolic process	biological_process	11	circRNA977	gene4650	CCNB1	cyclin B1%2C transcript variant X2	down	-Inf	0.142247
GO:0048010	vascular endothelial growth factor receptor signaling pathway	biological_process	10	circRNA266	gene12496	BMPR2	bone morphogenetic protein receptor%2C type II (serine/threonine kinase)%2C transcript variant X1	down	-Inf	0.144299
GO:0032266	phosphatidylinositol-3-phosphate binding	molecular_function	8	circRNA9302	gene10652	PARD3	par-3 family cell polarity regulator%2C transcript variant X22	up	Inf	0.144299
GO:0032012	regulation of ARF protein signal transduction	biological_process	11	circRNA10029	gene9162	PSD3	pleckstrin and Sec7 domain containing 3%2C transcript variant X5	up	Inf	0.144299
GO:0030048	actin filament-based movement	biological_process	6	circRNA8676	gene23246	MYH9	myosin%2C heavy chain 9%2C non-muscle	up	Inf	0.144299
GO:0006265	DNA topological change	biological_process	10	circRNA10493	gene19788	TOP3A	topoisomerase (DNA) III alpha	up	Inf	0.144299
GO:0000146	microfilament motor activity	molecular_function	10	circRNA8676	gene23246	MYH9	myosin%2C heavy chain 9%2C non-muscle	up	Inf	0.144299
GO:0007015	actin filament organization	biological_process	7	circRNA2389	gene21941	LRRC16A	leucine rich repeat containing 16A%2C transcript variant X5	down	-Inf	0.144299
GO:0030126	COPI vesicle coat	cellular_component	14	circRNA10171	gene26712	COPG2	coatomer protein complex%2C subunit gamma 2%2C transcript variant X2	up	Inf	0.144299
GO:0051897	positive regulation of protein kinase B signaling cascade	biological_process	10	circRNA10078	gene9851	MTDH	metadherin%2C transcript variant X5	up	Inf	0.144299
GO:0005024	transforming growth factor beta-activated receptor activity	molecular_function	10	circRNA266	gene12496	BMPR2	bone morphogenetic protein receptor%2C type II (serine/threonine kinase)%2C transcript variant X1	down	-Inf	0.144299
GO:0006284	base-excision repair	biological_process	10	circRNA4689	gene11026	DNA2	DNA replication helicase/nuclease 2%2C transcript variant X3	up	1.68848	0.144299
GO:0010508	positive regulation of autophagy	biological_process	8	circRNA10078	gene9851	MTDH	metadherin%2C transcript variant X5	up	Inf	0.144299
GO:0030117	membrane coat	cellular_component	9	circRNA9116	gene28428	AP3S1	adaptor-related protein complex 3%2C sigma 1 subunit%2C transcript variant X4	up	Inf	0.144299
GO:0000085	G2 phase of mitotic cell cycle	biological_process	8	circRNA1812	gene29991	FOXN3	forkhead box N3	down	-Inf	0.144299
GO:0051259	protein oligomerization	biological_process	8	circRNA9509	gene22416	MALT1	mucosa associated lymphoid tissue lymphoma translocation gene 1%2C transcript variant X1	up	Inf	0.144299
GO:0000060	protein import into nucleus, translocation	biological_process	7	circRNA5967	gene1570	CEP57	centrosomal protein 57kDa%2C transcript variant X3	up	2.27163	0.144299
GO:0000075	cell cycle checkpoint	biological_process	7	circRNA3277	gene19412	RPA1	replication protein A1%2C 70kDa	up	2.5361	0.151176
GO:0000075	cell cycle checkpoint	biological_process	7	circRNA4387	gene28655	CDC25C	cell division cycle 25C%2C transcript variant X4	up	2.55612	0.151176
GO:0034142	toll-like receptor 4 signaling pathway	biological_process	9	circRNA1998	gene31624	MAP2K1	mitogen-activated protein kinase kinase 1	up	1.8221	0.151176
GO:0034142	toll-like receptor 4 signaling pathway	biological_process	9	circRNA9715	gene8381	NFKB1	nuclear factor of kappa light polypeptide gene enhancer in B-cells 1%2C transcript variant X2	up	Inf	0.151176
GO:0002755	MyD88-dependent toll-like receptor signaling pathway	biological_process	9	circRNA1998	gene31624	MAP2K1	mitogen-activated protein kinase kinase 1	up	1.8221	0.151176
GO:0002755	MyD88-dependent toll-like receptor signaling pathway	biological_process	9	circRNA9715	gene8381	NFKB1	nuclear factor of kappa light polypeptide gene enhancer in B-cells 1%2C transcript variant X2	up	Inf	0.151176
GO:0005923	tight junction	cellular_component	6	circRNA10078	gene9851	MTDH	metadherin%2C transcript variant X5	up	Inf	0.151176
GO:0005923	tight junction	cellular_component	6	circRNA9302	gene10652	PARD3	par-3 family cell polarity regulator%2C transcript variant X22	up	Inf	0.151176
GO:0005938	cell cortex	cellular_component	9	circRNA9302	gene10652	PARD3	par-3 family cell polarity regulator%2C transcript variant X22	up	Inf	0.160214
GO:0005938	cell cortex	cellular_component	9	circRNA9452	gene14409	RIC8B	RIC8 guanine nucleotide exchange factor B%2C transcript variant X10	up	Inf	0.160214
GO:0051084	'de novo' posttranslational protein folding	biological_process	9	circRNA9433	gene14082	CCT2	chaperonin containing TCP1%2C subunit 2 (beta)%2C transcript variant X2	up	Inf	0.166256
GO:0071260	cellular response to mechanical stimulus	biological_process	6	circRNA9715	gene8381	NFKB1	nuclear factor of kappa light polypeptide gene enhancer in B-cells 1%2C transcript variant X2	up	Inf	0.166256
GO:0045669	positive regulation of osteoblast differentiation	biological_process	9	circRNA266	gene12496	BMPR2	bone morphogenetic protein receptor%2C type II (serine/threonine kinase)%2C transcript variant X1	down	-Inf	0.166256
GO:0005080	protein kinase C binding	molecular_function	8	circRNA9302	gene10652	PARD3	par-3 family cell polarity regulator%2C transcript variant X22	up	Inf	0.166256
GO:0030163	protein catabolic process	biological_process	7	circRNA3229	gene6106	SPG7	spastic paraplegia 7 (pure and complicated autosomal recessive)	up	2.45951	0.166256
GO:0005913	cell-cell adherens junction	cellular_component	5	circRNA9302	gene10652	PARD3	par-3 family cell polarity regulator%2C transcript variant X22	up	Inf	0.166256
GO:0009636	response to toxin	biological_process	5	ciRNA207	gene21269	SRF	serum response factor (c-fos serum response element-binding transcription factor)	up	Inf	0.166256
GO:0007020	microtubule nucleation	biological_process	7	circRNA9798	gene31910	TUBGCP4	tubulin%2C gamma complex associated protein 4%2C transcript variant X1	up	Inf	0.166256
GO:0001077	RNA polymerase II core promoter proximal region sequence-specific DNA binding transcription factor activity involved in positive regulation of transcription	molecular_function	7	ciRNA207	gene21269	SRF	serum response factor (c-fos serum response element-binding transcription factor)	up	Inf	0.166256
GO:0045740	positive regulation of DNA replication	biological_process	11	circRNA4689	gene11026	DNA2	DNA replication helicase/nuclease 2%2C transcript variant X3	up	1.68848	0.166256
GO:0045732	positive regulation of protein catabolic process	biological_process	9	circRNA3962	gene12612	BARD1	BRCA1 associated RING domain 1%2C transcript variant X2	up	2.63133	0.166256
GO:0005794	Golgi apparatus	cellular_component	9	circRNA10057	gene9530	UBXN2B	UBX domain protein 2B	up	Inf	0.166875
GO:0005794	Golgi apparatus	cellular_component	9	circRNA2010	gene31675	HERC1	HECT and RLD domain containing E3 ubiquitin protein ligase family member 1%2C transcript variant X9	down	-Inf	0.166875
GO:0005794	Golgi apparatus	cellular_component	9	circRNA2850	gene1083	IPO7	importin 7%2C transcript variant X2	down	-Inf	0.166875
GO:0005794	Golgi apparatus	cellular_component	9	circRNA5967	gene1570	CEP57	centrosomal protein 57kDa%2C transcript variant X3	up	2.27163	0.166875
GO:0005794	Golgi apparatus	cellular_component	9	circRNA9116	gene28428	AP3S1	adaptor-related protein complex 3%2C sigma 1 subunit%2C transcript variant X4	up	Inf	0.166875
GO:0018279	protein N-linked glycosylation via asparagine	biological_process	10	circRNA3806	gene2387	B4GALT5	UDP-Gal:betaGlcNAc beta 1%2C4- galactosyltransferase%2C polypeptide 5%2C transcript variant X2	up	2.26947	0.16935
GO:0018279	protein N-linked glycosylation via asparagine	biological_process	10	circRNA9566	gene30846	EDEM3	ER degradation enhancer%2C mannosidase alpha-like 3%2C transcript variant X15	up	Inf	0.16935
GO:0043123	positive regulation of I-kappaB kinase/NF-kappaB cascade	biological_process	10	circRNA10078	gene9851	MTDH	metadherin%2C transcript variant X5	up	Inf	0.16935
GO:0043123	positive regulation of I-kappaB kinase/NF-kappaB cascade	biological_process	10	circRNA9509	gene22416	MALT1	mucosa associated lymphoid tissue lymphoma translocation gene 1%2C transcript variant X1	up	Inf	0.16935
GO:0043687	post-translational protein modification	biological_process	8	circRNA3806	gene2387	B4GALT5	UDP-Gal:betaGlcNAc beta 1%2C4- galactosyltransferase%2C polypeptide 5%2C transcript variant X2	up	2.26947	0.16935
GO:0043687	post-translational protein modification	biological_process	8	circRNA9566	gene30846	EDEM3	ER degradation enhancer%2C mannosidase alpha-like 3%2C transcript variant X15	up	Inf	0.16935
GO:0042593	glucose homeostasis	biological_process	8	circRNA9392	gene13106	CACNA1C	calcium channel%2C voltage-dependent%2C L type%2C alpha 1C subunit%2C transcript variant X33	up	Inf	0.187654
GO:0004298	threonine-type endopeptidase activity	molecular_function	8	circRNA9019	gene17155	PSMB1	proteasome (prosome%2C macropain) subunit%2C beta type%2C 1	up	Inf	0.187654
GO:0006334	nucleosome assembly	biological_process	12	circRNA10043	gene9412	KAT6A	K(lysine) acetyltransferase 6A%2C transcript variant X1	up	Inf	0.187654
GO:0001938	positive regulation of endothelial cell proliferation	biological_process	7	circRNA266	gene12496	BMPR2	bone morphogenetic protein receptor%2C type II (serine/threonine kinase)%2C transcript variant X1	down	-Inf	0.187654
GO:0001725	stress fiber	cellular_component	12	circRNA8676	gene23246	MYH9	myosin%2C heavy chain 9%2C non-muscle	up	Inf	0.187654
GO:0045727	positive regulation of translation	biological_process	9	circRNA3620	gene4162	UPF3A	UPF3 regulator of nonsense transcripts homolog A (yeast)%2C transcript variant X4	down	-Inf	0.187654
GO:0070830	tight junction assembly	biological_process	9	circRNA9302	gene10652	PARD3	par-3 family cell polarity regulator%2C transcript variant X22	up	Inf	0.187654
GO:0070536	protein K63-linked deubiquitination	biological_process	11	circRNA9862	gene24492	USP33	ubiquitin specific peptidase 33%2C transcript variant X3	up	Inf	0.187654
GO:0070536	protein K63-linked deubiquitination	biological_process	11	circRNA9863	gene24492	USP33	ubiquitin specific peptidase 33%2C transcript variant X3	up	Inf	0.187654
GO:0090263	positive regulation of canonical Wnt receptor signaling pathway	biological_process	11	circRNA9715	gene8381	NFKB1	nuclear factor of kappa light polypeptide gene enhancer in B-cells 1%2C transcript variant X2	up	Inf	0.187654
GO:0007080	mitotic metaphase plate congression	biological_process	9	circRNA977	gene4650	CCNB1	cyclin B1%2C transcript variant X2	down	-Inf	0.187654
GO:0032947	protein complex scaffold	molecular_function	4	circRNA6257	gene32914	EIF3B	eukaryotic translation initiation factor 3%2C subunit B	up	2.34684	0.187654
GO:0004012	phospholipid-translocating ATPase activity	molecular_function	12	circRNA9500	gene22258	ATP9B	ATPase%2C class II%2C type 9B%2C transcript variant X7	up	Inf	0.187654
GO:0004012	phospholipid-translocating ATPase activity	molecular_function	12	circRNA9502	gene22258	ATP9B	ATPase%2C class II%2C type 9B%2C transcript variant X7	up	Inf	0.187654
GO:0009888	tissue development	biological_process	5	circRNA1812	gene29991	FOXN3	forkhead box N3	down	-Inf	0.187654
GO:0043066	negative regulation of apoptosis	biological_process	9	circRNA10078	gene9851	MTDH	metadherin%2C transcript variant X5	up	Inf	0.18787
GO:0043066	negative regulation of apoptosis	biological_process	9	circRNA3962	gene12612	BARD1	BRCA1 associated RING domain 1%2C transcript variant X2	up	2.63133	0.18787
GO:0000216	M/G1 transition of mitotic cell cycle	biological_process	NA	circRNA3277	gene19412	RPA1	replication protein A1%2C 70kDa	up	2.5361	0.197235
GO:0000216	M/G1 transition of mitotic cell cycle	biological_process	NA	circRNA9019	gene17155	PSMB1	proteasome (prosome%2C macropain) subunit%2C beta type%2C 1	up	Inf	0.197235
GO:0005874	microtubule	cellular_component	11	circRNA10642	gene3574	KATNAL1	katanin p60 subunit A-like 1%2C transcript variant X4	up	Inf	0.203771
GO:0005874	microtubule	cellular_component	11	circRNA5967	gene1570	CEP57	centrosomal protein 57kDa%2C transcript variant X3	up	2.27163	0.203771
GO:0005874	microtubule	cellular_component	11	circRNA7876	gene25171	NUDC	nudC nuclear distribution protein%2C transcript variant X1	up	2.51907	0.203771
GO:0005874	microtubule	cellular_component	11	circRNA9798	gene31910	TUBGCP4	tubulin%2C gamma complex associated protein 4%2C transcript variant X1	up	Inf	0.203771
GO:0005654	nucleoplasm	cellular_component	11	circRNA4387	gene28655	CDC25C	cell division cycle 25C%2C transcript variant X4	up	2.55612	0.204038
GO:0005654	nucleoplasm	cellular_component	11	circRNA4689	gene11026	DNA2	DNA replication helicase/nuclease 2%2C transcript variant X3	up	1.68848	0.204038
GO:0005654	nucleoplasm	cellular_component	11	circRNA5560	gene21252	POLH	polymerase (DNA directed)%2C eta%2C transcript variant X2	up	2.39966	0.204038
GO:0005654	nucleoplasm	cellular_component	11	circRNA7876	gene25171	NUDC	nudC nuclear distribution protein%2C transcript variant X1	up	2.51907	0.204038
GO:0005654	nucleoplasm	cellular_component	11	circRNA9019	gene17155	PSMB1	proteasome (prosome%2C macropain) subunit%2C beta type%2C 1	up	Inf	0.204038
GO:0005654	nucleoplasm	cellular_component	11	circRNA9608	gene31303	AHCTF1	AT hook containing transcription factor 1	up	Inf	0.204038
GO:0005654	nucleoplasm	cellular_component	11	circRNA9715	gene8381	NFKB1	nuclear factor of kappa light polypeptide gene enhancer in B-cells 1%2C transcript variant X2	up	Inf	0.204038
GO:0005654	nucleoplasm	cellular_component	11	circRNA977	gene4650	CCNB1	cyclin B1%2C transcript variant X2	down	-Inf	0.204038
GO:0030027	lamellipodium	cellular_component	6	circRNA2389	gene21941	LRRC16A	leucine rich repeat containing 16A%2C transcript variant X5	down	-Inf	0.206657
GO:0030027	lamellipodium	cellular_component	6	circRNA3091	gene18371	ITGB1BP1	integrin beta 1 binding protein 1%2C transcript variant X1	down	-Inf	0.206657
GO:0005667	transcription factor complex	cellular_component	7	circRNA1812	gene29991	FOXN3	forkhead box N3	down	-Inf	0.206657
GO:0005667	transcription factor complex	cellular_component	7	circRNA3676	gene27592	FOXP1	forkhead box P1%2C transcript variant X12	down	-2.38986	0.206657
GO:0016337	cell-cell adhesion	biological_process	6	circRNA9302	gene10652	PARD3	par-3 family cell polarity regulator%2C transcript variant X22	up	Inf	0.208507
GO:0006891	intra-Golgi vesicle-mediated transport	biological_process	7	circRNA10171	gene26712	COPG2	coatomer protein complex%2C subunit gamma 2%2C transcript variant X2	up	Inf	0.208507
GO:0006695	cholesterol biosynthetic process	biological_process	9	circRNA5444	gene24663	DHCR24	24-dehydrocholesterol reductase	up	3.01915	0.208507
GO:0006446	regulation of translational initiation	biological_process	9	circRNA6257	gene32914	EIF3B	eukaryotic translation initiation factor 3%2C subunit B	up	2.34684	0.208507
GO:0005840	ribosome	cellular_component	9	circRNA6144	gene5253	LOC103228971	40S ribosomal protein S15a%2C transcript variant X2	up	2.51153	0.208507
GO:0005852	eukaryotic translation initiation factor 3 complex	cellular_component	9	circRNA6257	gene32914	EIF3B	eukaryotic translation initiation factor 3%2C subunit B	up	2.34684	0.208507
GO:0031398	positive regulation of protein ubiquitination	biological_process	12	circRNA9509	gene22416	MALT1	mucosa associated lymphoid tissue lymphoma translocation gene 1%2C transcript variant X1	up	Inf	0.208507
GO:0006297	nucleotide-excision repair, DNA gap filling	biological_process	11	circRNA3277	gene19412	RPA1	replication protein A1%2C 70kDa	up	2.5361	0.208507
GO:0004402	histone acetyltransferase activity	molecular_function	10	circRNA10043	gene9412	KAT6A	K(lysine) acetyltransferase 6A%2C transcript variant X1	up	Inf	0.208507
GO:0005801	cis-Golgi network	cellular_component	9	circRNA1551	gene22617	TRAPPC8	trafficking protein particle complex 8%2C transcript variant X5	down	-Inf	0.208507
GO:0045766	positive regulation of angiogenesis	biological_process	12	circRNA10078	gene9851	MTDH	metadherin%2C transcript variant X5	up	Inf	0.208507
GO:0042626	ATPase activity, coupled to transmembrane movement of substances	molecular_function	12	circRNA10391	gene5244	ABCC1	ATP-binding cassette%2C sub-family C (CFTR/MRP)%2C member 1%2C transcript variant X3	up	Inf	0.208507
GO:0046872	metal ion binding	molecular_function	6	circRNA266	gene12496	BMPR2	bone morphogenetic protein receptor%2C type II (serine/threonine kinase)%2C transcript variant X1	down	-Inf	0.221954
GO:0046872	metal ion binding	molecular_function	6	circRNA3188	gene5783	AARS	alanyl-tRNA synthetase	up	1.62932	0.221954
GO:0046872	metal ion binding	molecular_function	6	circRNA3277	gene19412	RPA1	replication protein A1%2C 70kDa	up	2.5361	0.221954
GO:0046872	metal ion binding	molecular_function	6	circRNA3471	gene20667	ACLY	ATP citrate lyase	up	2.26259	0.221954
GO:0046872	metal ion binding	molecular_function	6	circRNA3806	gene2387	B4GALT5	UDP-Gal:betaGlcNAc beta 1%2C4- galactosyltransferase%2C polypeptide 5%2C transcript variant X2	up	2.26947	0.221954
GO:0046872	metal ion binding	molecular_function	6	circRNA5560	gene21252	POLH	polymerase (DNA directed)%2C eta%2C transcript variant X2	up	2.39966	0.221954
GO:0046872	metal ion binding	molecular_function	6	circRNA9002	gene16808	SOBP	sine oculis binding protein homolog (Drosophila)%2C transcript variant X2	up	Inf	0.221954
GO:0046872	metal ion binding	molecular_function	6	circRNA9157	gene29162	CNOT6	CCR4-NOT transcription complex%2C subunit 6%2C transcript variant X3	up	Inf	0.221954
GO:0046872	metal ion binding	molecular_function	6	circRNA9398	gene13252	RIMKLB	ribosomal modification protein rimK-like family member B%2C transcript variant X12	up	Inf	0.221954
GO:0046872	metal ion binding	molecular_function	6	circRNA9891	gene24939	TRIT1	tRNA isopentenyltransferase 1	up	Inf	0.221954
GO:0006607	NLS-bearing substrate import into nucleus	biological_process	7	circRNA7896	gene25523	RERE	arginine-glutamic acid dipeptide (RE) repeats%2C transcript variant X11	up	2.40541	0.22883
GO:0045786	negative regulation of cell cycle	biological_process	6	circRNA9548	gene30443	TP53BP2	tumor protein p53 binding protein%2C 2%2C transcript variant X3	up	Inf	0.22883
GO:0043531	ADP binding	molecular_function	9	circRNA8676	gene23246	MYH9	myosin%2C heavy chain 9%2C non-muscle	up	Inf	0.22883
GO:0005875	microtubule associated complex	cellular_component	11	circRNA5665	gene9429	FNTA	farnesyltransferase%2C CAAX box%2C alpha%2C transcript variant X2	up	2.35748	0.22883
GO:0019900	kinase binding	molecular_function	6	circRNA3962	gene12612	BARD1	BRCA1 associated RING domain 1%2C transcript variant X2	up	2.63133	0.22883
GO:0005637	nuclear inner membrane	cellular_component	8	circRNA812	gene28507	LMNB1	lamin B1	up	1.0468	0.22883
GO:0042645	mitochondrial nucleoid	cellular_component	12	circRNA4689	gene11026	DNA2	DNA replication helicase/nuclease 2%2C transcript variant X3	up	1.68848	0.22883
GO:0030331	estrogen receptor binding	molecular_function	9	circRNA3483	gene20777	MED1	mediator complex subunit 1	down	-Inf	0.22883
GO:0051301	cell division	biological_process	5	circRNA10298	gene17340	SEPT10	septin 10%2C transcript variant X2	up	Inf	0.244271
GO:0051301	cell division	biological_process	5	circRNA10642	gene3574	KATNAL1	katanin p60 subunit A-like 1%2C transcript variant X4	up	Inf	0.244271
GO:0051301	cell division	biological_process	5	circRNA4387	gene28655	CDC25C	cell division cycle 25C%2C transcript variant X4	up	2.55612	0.244271
GO:0051301	cell division	biological_process	5	circRNA9302	gene10652	PARD3	par-3 family cell polarity regulator%2C transcript variant X22	up	Inf	0.244271
GO:0051301	cell division	biological_process	5	circRNA977	gene4650	CCNB1	cyclin B1%2C transcript variant X2	down	-Inf	0.244271
GO:0008283	cell proliferation	biological_process	4	circRNA10294	gene17251	CNOT11	CCR4-NOT transcription complex%2C subunit 11	up	Inf	0.245549
GO:0008283	cell proliferation	biological_process	4	circRNA4387	gene28655	CDC25C	cell division cycle 25C%2C transcript variant X4	up	2.55612	0.245549
GO:0008283	cell proliferation	biological_process	4	circRNA7876	gene25171	NUDC	nudC nuclear distribution protein%2C transcript variant X1	up	2.51907	0.245549
GO:0034339	regulation of transcription from RNA polymerase II promoter by nuclear hormone receptor	biological_process	NA	circRNA3483	gene20777	MED1	mediator complex subunit 1	down	-Inf	0.248636
GO:0045111	intermediate filament cytoskeleton	cellular_component	10	circRNA8811	gene12309	NUP35	nucleoporin 35kDa	up	Inf	0.248636
GO:0035329	hippo signaling cascade	biological_process	8	circRNA2843	gene1057	TEAD1	TEA domain family member 1 (SV40 transcriptional enhancer factor)%2C transcript variant X10	down	-Inf	0.248636
GO:0031532	actin cytoskeleton reorganization	biological_process	7	circRNA8676	gene23246	MYH9	myosin%2C heavy chain 9%2C non-muscle	up	Inf	0.248636
GO:0004527	exonuclease activity	molecular_function	7	circRNA9157	gene29162	CNOT6	CCR4-NOT transcription complex%2C subunit 6%2C transcript variant X3	up	Inf	0.248636
GO:0000186	activation of MAPKK activity	biological_process	13	circRNA1998	gene31624	MAP2K1	mitogen-activated protein kinase kinase 1	up	1.8221	0.248636
GO:0008565	protein transporter activity	molecular_function	5	circRNA2850	gene1083	IPO7	importin 7%2C transcript variant X2	down	-Inf	0.254323
GO:0008565	protein transporter activity	molecular_function	5	circRNA9116	gene28428	AP3S1	adaptor-related protein complex 3%2C sigma 1 subunit%2C transcript variant X4	up	Inf	0.254323
GO:0005625	soluble fraction	cellular_component	NA	circRNA2850	gene1083	IPO7	importin 7%2C transcript variant X2	down	-Inf	0.254323
GO:0005625	soluble fraction	cellular_component	NA	circRNA3188	gene5783	AARS	alanyl-tRNA synthetase	up	1.62932	0.254323
GO:0007050	cell cycle arrest	biological_process	7	circRNA1998	gene31624	MAP2K1	mitogen-activated protein kinase kinase 1	up	1.8221	0.254323
GO:0007050	cell cycle arrest	biological_process	7	circRNA3962	gene12612	BARD1	BRCA1 associated RING domain 1%2C transcript variant X2	up	2.63133	0.254323
GO:0005198	structural molecule activity	molecular_function	3	circRNA10171	gene26712	COPG2	coatomer protein complex%2C subunit gamma 2%2C transcript variant X2	up	Inf	0.263913
GO:0005198	structural molecule activity	molecular_function	3	circRNA812	gene28507	LMNB1	lamin B1	up	1.0468	0.263913
GO:0030509	BMP signaling pathway	biological_process	13	circRNA266	gene12496	BMPR2	bone morphogenetic protein receptor%2C type II (serine/threonine kinase)%2C transcript variant X1	down	-Inf	0.267938
GO:0030173	integral to Golgi membrane	cellular_component	13	circRNA2965	gene17479	ST3GAL5	ST3 beta-galactoside alpha-2%2C3-sialyltransferase 5%2C transcript variant X1	up	3.23297	0.267938
GO:0005083	small GTPase regulator activity	molecular_function	6	circRNA2850	gene1083	IPO7	importin 7%2C transcript variant X2	down	-Inf	0.267938
GO:0006890	retrograde vesicle-mediated transport, Golgi to ER	biological_process	7	circRNA10171	gene26712	COPG2	coatomer protein complex%2C subunit gamma 2%2C transcript variant X2	up	Inf	0.267938
GO:0051015	actin filament binding	molecular_function	7	circRNA8676	gene23246	MYH9	myosin%2C heavy chain 9%2C non-muscle	up	Inf	0.267938
GO:0000049	tRNA binding	molecular_function	7	circRNA3188	gene5783	AARS	alanyl-tRNA synthetase	up	1.62932	0.267938
GO:0015662	ATPase activity, coupled to transmembrane movement of ions, phosphorylative mechanism	molecular_function	14	circRNA9500	gene22258	ATP9B	ATPase%2C class II%2C type 9B%2C transcript variant X7	up	Inf	0.267938
GO:0015662	ATPase activity, coupled to transmembrane movement of ions, phosphorylative mechanism	molecular_function	14	circRNA9502	gene22258	ATP9B	ATPase%2C class II%2C type 9B%2C transcript variant X7	up	Inf	0.267938
GO:0003887	DNA-directed DNA polymerase activity	molecular_function	8	circRNA5560	gene21252	POLH	polymerase (DNA directed)%2C eta%2C transcript variant X2	up	2.39966	0.267938
GO:0032154	cleavage furrow	cellular_component	7	circRNA8676	gene23246	MYH9	myosin%2C heavy chain 9%2C non-muscle	up	Inf	0.267938
GO:0007126	meiosis	biological_process	5	circRNA10493	gene19788	TOP3A	topoisomerase (DNA) III alpha	up	Inf	0.267938
GO:0048471	perinuclear region of cytoplasm	cellular_component	9	circRNA10078	gene9851	MTDH	metadherin%2C transcript variant X5	up	Inf	0.276189
GO:0048471	perinuclear region of cytoplasm	cellular_component	9	circRNA9509	gene22416	MALT1	mucosa associated lymphoid tissue lymphoma translocation gene 1%2C transcript variant X1	up	Inf	0.276189
GO:0048471	perinuclear region of cytoplasm	cellular_component	9	circRNA9548	gene30443	TP53BP2	tumor protein p53 binding protein%2C 2%2C transcript variant X3	up	Inf	0.276189
GO:0048471	perinuclear region of cytoplasm	cellular_component	9	circRNA9862	gene24492	USP33	ubiquitin specific peptidase 33%2C transcript variant X3	up	Inf	0.276189
GO:0048471	perinuclear region of cytoplasm	cellular_component	9	circRNA9863	gene24492	USP33	ubiquitin specific peptidase 33%2C transcript variant X3	up	Inf	0.276189
GO:0008360	regulation of cell shape	biological_process	9	circRNA8676	gene23246	MYH9	myosin%2C heavy chain 9%2C non-muscle	up	Inf	0.286748
GO:0004252	serine-type endopeptidase activity	molecular_function	8	circRNA3335	gene19951	RHBDL3	rhomboid%2C veinlet-like 3 (Drosophila)%2C transcript variant X5	up	3.07232	0.286748
GO:0006986	response to unfolded protein	biological_process	6	circRNA9566	gene30846	EDEM3	ER degradation enhancer%2C mannosidase alpha-like 3%2C transcript variant X15	up	Inf	0.286748
GO:0000187	activation of MAPK activity	biological_process	13	circRNA1998	gene31624	MAP2K1	mitogen-activated protein kinase kinase 1	up	1.8221	0.286748
GO:0000718	nucleotide-excision repair, DNA damage removal	biological_process	9	circRNA3277	gene19412	RPA1	replication protein A1%2C 70kDa	up	2.5361	0.286748
GO:0051539	4 iron, 4 sulfur cluster binding	molecular_function	6	circRNA3233	gene32640	LOC103246597	S-adenosyl-L-methionine-dependent tRNA 4-demethylwyosine synthase%2C transcript variant X3	down	-Inf	0.286748
GO:0006888	ER to Golgi vesicle-mediated transport	biological_process	7	circRNA1551	gene22617	TRAPPC8	trafficking protein particle complex 8%2C transcript variant X5	down	-Inf	0.286748
GO:0046982	protein heterodimerization activity	molecular_function	6	circRNA3676	gene27592	FOXP1	forkhead box P1%2C transcript variant X12	down	-2.38986	0.292672
GO:0046982	protein heterodimerization activity	molecular_function	6	circRNA3962	gene12612	BARD1	BRCA1 associated RING domain 1%2C transcript variant X2	up	2.63133	0.292672
GO:0006521	regulation of cellular amino acid metabolic process	biological_process	8	circRNA9019	gene17155	PSMB1	proteasome (prosome%2C macropain) subunit%2C beta type%2C 1	up	Inf	0.30508
GO:0006099	tricarboxylic acid cycle	biological_process	10	circRNA10123	gene25966	OGDH	oxoglutarate (alpha-ketoglutarate) dehydrogenase (lipoamide)%2C transcript variant X2	up	Inf	0.30508
GO:0008060	ARF GTPase activator activity	molecular_function	6	circRNA1111	gene19303	ACAP2	ArfGAP with coiled-coil%2C ankyrin repeat and PH domains 2%2C transcript variant X4	down	-Inf	0.30508
GO:0005200	structural constituent of cytoskeleton	molecular_function	4	circRNA9798	gene31910	TUBGCP4	tubulin%2C gamma complex associated protein 4%2C transcript variant X1	up	Inf	0.30508
GO:0032312	regulation of ARF GTPase activity	biological_process	16	circRNA1111	gene19303	ACAP2	ArfGAP with coiled-coil%2C ankyrin repeat and PH domains 2%2C transcript variant X4	down	-Inf	0.30508
GO:0005635	nuclear envelope	cellular_component	11	circRNA1499	gene14816	LOC103239456	ankyrin repeat and LEM domain-containing protein 2%2C transcript variant X1	down	-Inf	0.30508
GO:0003824	catalytic activity	molecular_function	3	circRNA9281	gene10450	ECHDC3	enoyl CoA hydratase domain containing 3	up	Inf	0.30508
GO:0006364	rRNA processing	biological_process	11	circRNA6432	gene20923	EIF4A3	eukaryotic translation initiation factor 4A3	up	2.49605	0.30508
GO:0006260	DNA replication	biological_process	9	circRNA4387	gene28655	CDC25C	cell division cycle 25C%2C transcript variant X4	up	2.55612	0.311777
GO:0006260	DNA replication	biological_process	9	circRNA5560	gene21252	POLH	polymerase (DNA directed)%2C eta%2C transcript variant X2	up	2.39966	0.311777
GO:0043565	sequence-specific DNA binding	molecular_function	7	circRNA1812	gene29991	FOXN3	forkhead box N3	down	-Inf	0.315761
GO:0043565	sequence-specific DNA binding	molecular_function	7	circRNA3676	gene27592	FOXP1	forkhead box P1%2C transcript variant X12	down	-2.38986	0.315761
GO:0043565	sequence-specific DNA binding	molecular_function	7	circRNA7896	gene25523	RERE	arginine-glutamic acid dipeptide (RE) repeats%2C transcript variant X11	up	2.40541	0.315761
GO:0005488	binding	molecular_function	3	circRNA10171	gene26712	COPG2	coatomer protein complex%2C subunit gamma 2%2C transcript variant X2	up	Inf	0.319044
GO:0005488	binding	molecular_function	3	circRNA10437	gene5894	GFOD2	glucose-fructose oxidoreductase domain containing 2%2C transcript variant X4	up	Inf	0.319044
GO:0005488	binding	molecular_function	3	circRNA1856	gene8136	MTHFD2L	methylenetetrahydrofolate dehydrogenase (NADP+ dependent) 2-like%2C transcript variant X3	down	-2.31516	0.319044
GO:0005488	binding	molecular_function	3	circRNA5142	gene29986	TTC8	tetratricopeptide repeat domain 8%2C transcript variant X2	up	2.46449	0.319044
GO:0005488	binding	molecular_function	3	circRNA8830	gene12502	NBEAL1	neurobeachin-like 1%2C transcript variant X5	up	Inf	0.319044
GO:0005783	endoplasmic reticulum	cellular_component	9	ciRNA207	gene21269	SRF	serum response factor (c-fos serum response element-binding transcription factor)	up	Inf	0.32285
GO:0005783	endoplasmic reticulum	cellular_component	9	circRNA10057	gene9530	UBXN2B	UBX domain protein 2B	up	Inf	0.32285
GO:0005783	endoplasmic reticulum	cellular_component	9	circRNA6144	gene5253	LOC103228971	40S ribosomal protein S15a%2C transcript variant X2	up	2.51153	0.32285
GO:0043966	histone H3 acetylation	biological_process	10	circRNA10043	gene9412	KAT6A	K(lysine) acetyltransferase 6A%2C transcript variant X1	up	Inf	0.322944
GO:0006302	double-strand break repair	biological_process	10	circRNA10527	gene20072	BRIP1	BRCA1 interacting protein C-terminal helicase 1	up	Inf	0.322944
GO:0005506	iron ion binding	molecular_function	8	circRNA3233	gene32640	LOC103246597	S-adenosyl-L-methionine-dependent tRNA 4-demethylwyosine synthase%2C transcript variant X3	down	-Inf	0.322944
GO:0007411	axon guidance	biological_process	7	circRNA1998	gene31624	MAP2K1	mitogen-activated protein kinase kinase 1	up	1.8221	0.32994
GO:0007411	axon guidance	biological_process	7	circRNA8676	gene23246	MYH9	myosin%2C heavy chain 9%2C non-muscle	up	Inf	0.32994
GO:0007411	axon guidance	biological_process	7	circRNA9862	gene24492	USP33	ubiquitin specific peptidase 33%2C transcript variant X3	up	Inf	0.32994
GO:0007411	axon guidance	biological_process	7	circRNA9863	gene24492	USP33	ubiquitin specific peptidase 33%2C transcript variant X3	up	Inf	0.32994
GO:0005070	SH3/SH2 adaptor activity	molecular_function	6	circRNA9548	gene30443	TP53BP2	tumor protein p53 binding protein%2C 2%2C transcript variant X3	up	Inf	0.340353
GO:0006977	DNA damage response, signal transduction by p53 class mediator resulting in cell cycle arrest	biological_process	15	circRNA9019	gene17155	PSMB1	proteasome (prosome%2C macropain) subunit%2C beta type%2C 1	up	Inf	0.340353
GO:0005524	ATP binding	molecular_function	9	circRNA10391	gene5244	ABCC1	ATP-binding cassette%2C sub-family C (CFTR/MRP)%2C member 1%2C transcript variant X3	up	Inf	0.34321
GO:0005524	ATP binding	molecular_function	9	circRNA10493	gene19788	TOP3A	topoisomerase (DNA) III alpha	up	Inf	0.34321
GO:0005524	ATP binding	molecular_function	9	circRNA10527	gene20072	BRIP1	BRCA1 interacting protein C-terminal helicase 1	up	Inf	0.34321
GO:0005524	ATP binding	molecular_function	9	circRNA10642	gene3574	KATNAL1	katanin p60 subunit A-like 1%2C transcript variant X4	up	Inf	0.34321
GO:0005524	ATP binding	molecular_function	9	circRNA1791	gene29656	MTHFD1	methylenetetrahydrofolate dehydrogenase (NADP+ dependent) 1%2C methenyltetrahydrofolate cyclohydrolase%2C formyltetrahydrofolate synthetase%2C transcript variant X2	up	2.86878	0.34321
GO:0005524	ATP binding	molecular_function	9	circRNA1998	gene31624	MAP2K1	mitogen-activated protein kinase kinase 1	up	1.8221	0.34321
GO:0005524	ATP binding	molecular_function	9	circRNA266	gene12496	BMPR2	bone morphogenetic protein receptor%2C type II (serine/threonine kinase)%2C transcript variant X1	down	-Inf	0.34321
GO:0005524	ATP binding	molecular_function	9	circRNA2905	gene1698	DDX10	DEAD (Asp-Glu-Ala-Asp) box polypeptide 10	down	-Inf	0.34321
GO:0005524	ATP binding	molecular_function	9	circRNA3188	gene5783	AARS	alanyl-tRNA synthetase	up	1.62932	0.34321
GO:0005524	ATP binding	molecular_function	9	circRNA3229	gene6106	SPG7	spastic paraplegia 7 (pure and complicated autosomal recessive)	up	2.45951	0.34321
GO:0005524	ATP binding	molecular_function	9	circRNA3471	gene20667	ACLY	ATP citrate lyase	up	2.26259	0.34321
GO:0005524	ATP binding	molecular_function	9	circRNA4689	gene11026	DNA2	DNA replication helicase/nuclease 2%2C transcript variant X3	up	1.68848	0.34321
GO:0005524	ATP binding	molecular_function	9	circRNA6432	gene20923	EIF4A3	eukaryotic translation initiation factor 4A3	up	2.49605	0.34321
GO:0005524	ATP binding	molecular_function	9	circRNA8676	gene23246	MYH9	myosin%2C heavy chain 9%2C non-muscle	up	Inf	0.34321
GO:0005524	ATP binding	molecular_function	9	circRNA9398	gene13252	RIMKLB	ribosomal modification protein rimK-like family member B%2C transcript variant X12	up	Inf	0.34321
GO:0005524	ATP binding	molecular_function	9	circRNA9433	gene14082	CCT2	chaperonin containing TCP1%2C subunit 2 (beta)%2C transcript variant X2	up	Inf	0.34321
GO:0005524	ATP binding	molecular_function	9	circRNA9500	gene22258	ATP9B	ATPase%2C class II%2C type 9B%2C transcript variant X7	up	Inf	0.34321
GO:0005524	ATP binding	molecular_function	9	circRNA9502	gene22258	ATP9B	ATPase%2C class II%2C type 9B%2C transcript variant X7	up	Inf	0.34321
GO:0005524	ATP binding	molecular_function	9	circRNA9891	gene24939	TRIT1	tRNA isopentenyltransferase 1	up	Inf	0.34321
GO:0043065	positive regulation of apoptosis	biological_process	9	circRNA3962	gene12612	BARD1	BRCA1 associated RING domain 1%2C transcript variant X2	up	2.63133	0.357318
GO:0050900	leukocyte migration	biological_process	4	circRNA8676	gene23246	MYH9	myosin%2C heavy chain 9%2C non-muscle	up	Inf	0.357318
GO:0006271	DNA strand elongation involved in DNA replication	biological_process	11	circRNA3277	gene19412	RPA1	replication protein A1%2C 70kDa	up	2.5361	0.357318
GO:0006979	response to oxidative stress	biological_process	5	circRNA5444	gene24663	DHCR24	24-dehydrocholesterol reductase	up	3.01915	0.357318
GO:0005802	trans-Golgi network	cellular_component	10	circRNA9211	gene18533	GOLGA4	golgin A4%2C transcript variant X7	up	Inf	0.357318
GO:0006887	exocytosis	biological_process	6	circRNA9978	gene22211	EXOC2	exocyst complex component 2%2C transcript variant X7	up	Inf	0.357318
GO:0005516	calmodulin binding	molecular_function	5	circRNA8676	gene23246	MYH9	myosin%2C heavy chain 9%2C non-muscle	up	Inf	0.358999
GO:0005516	calmodulin binding	molecular_function	5	circRNA9392	gene13106	CACNA1C	calcium channel%2C voltage-dependent%2C L type%2C alpha 1C subunit%2C transcript variant X33	up	Inf	0.358999
GO:0006096	glycolysis	biological_process	7	circRNA10123	gene25966	OGDH	oxoglutarate (alpha-ketoglutarate) dehydrogenase (lipoamide)%2C transcript variant X2	up	Inf	0.373851
GO:0005085	guanyl-nucleotide exchange factor activity	molecular_function	3	circRNA9452	gene14409	RIC8B	RIC8 guanine nucleotide exchange factor B%2C transcript variant X10	up	Inf	0.373851
GO:0007179	transforming growth factor beta receptor signaling pathway	biological_process	10	circRNA5665	gene9429	FNTA	farnesyltransferase%2C CAAX box%2C alpha%2C transcript variant X2	up	2.35748	0.373851
GO:0004713	protein tyrosine kinase activity	molecular_function	8	circRNA1998	gene31624	MAP2K1	mitogen-activated protein kinase kinase 1	up	1.8221	0.373851
GO:0005624	membrane fraction	cellular_component	NA	circRNA9392	gene13106	CACNA1C	calcium channel%2C voltage-dependent%2C L type%2C alpha 1C subunit%2C transcript variant X33	up	Inf	0.386788
GO:0005624	membrane fraction	cellular_component	NA	circRNA9634	gene29538	KTN1	kinectin 1 (kinesin receptor)%2C transcript variant X3	up	Inf	0.386788
GO:0007229	integrin-mediated signaling pathway	biological_process	8	circRNA8676	gene23246	MYH9	myosin%2C heavy chain 9%2C non-muscle	up	Inf	0.389963
GO:0002039	p53 binding	molecular_function	5	circRNA6804	gene14833	EHMT1	euchromatic histone-lysine N-methyltransferase 1%2C transcript variant X4	up	2.29813	0.389963
GO:0030308	negative regulation of cell growth	biological_process	7	circRNA266	gene12496	BMPR2	bone morphogenetic protein receptor%2C type II (serine/threonine kinase)%2C transcript variant X1	down	-Inf	0.389963
GO:0003684	damaged DNA binding	molecular_function	7	circRNA5560	gene21252	POLH	polymerase (DNA directed)%2C eta%2C transcript variant X2	up	2.39966	0.389963
GO:0016324	apical plasma membrane	cellular_component	6	circRNA10078	gene9851	MTDH	metadherin%2C transcript variant X5	up	Inf	0.389963
GO:0016567	protein ubiquitination	biological_process	10	circRNA125	gene2764	TRPC4AP	transient receptor potential cation channel%2C subfamily C%2C member 4 associated protein%2C transcript variant X5	down	-Inf	0.389963
GO:0043234	protein complex	cellular_component	4	circRNA9302	gene10652	PARD3	par-3 family cell polarity regulator%2C transcript variant X22	up	Inf	0.389963
GO:0005789	endoplasmic reticulum membrane	cellular_component	11	circRNA10078	gene9851	MTDH	metadherin%2C transcript variant X5	up	Inf	0.393411
GO:0005789	endoplasmic reticulum membrane	cellular_component	11	circRNA5444	gene24663	DHCR24	24-dehydrocholesterol reductase	up	3.01915	0.393411
GO:0005789	endoplasmic reticulum membrane	cellular_component	11	circRNA9566	gene30846	EDEM3	ER degradation enhancer%2C mannosidase alpha-like 3%2C transcript variant X15	up	Inf	0.393411
GO:0005789	endoplasmic reticulum membrane	cellular_component	11	circRNA9634	gene29538	KTN1	kinectin 1 (kinesin receptor)%2C transcript variant X3	up	Inf	0.393411
GO:0006457	protein folding	biological_process	7	circRNA9566	gene30846	EDEM3	ER degradation enhancer%2C mannosidase alpha-like 3%2C transcript variant X15	up	Inf	0.395939
GO:0006457	protein folding	biological_process	7	circRNA9937	gene25547	DNAJC11	DnaJ (Hsp40) homolog%2C subfamily C%2C member 11	up	Inf	0.395939
GO:0016607	nuclear speck	cellular_component	14	circRNA6432	gene20923	EIF4A3	eukaryotic translation initiation factor 4A3	up	2.49605	0.395939
GO:0016607	nuclear speck	cellular_component	14	circRNA9952	gene21229	CDC5L	cell division cycle 5-like	up	Inf	0.395939
GO:0003697	single-stranded DNA binding	molecular_function	8	circRNA3277	gene19412	RPA1	replication protein A1%2C 70kDa	up	2.5361	0.405663
GO:0002474	antigen processing and presentation of peptide antigen via MHC class I	biological_process	6	circRNA9019	gene17155	PSMB1	proteasome (prosome%2C macropain) subunit%2C beta type%2C 1	up	Inf	0.405663
GO:0051403	stress-activated MAPK cascade	biological_process	10	circRNA1998	gene31624	MAP2K1	mitogen-activated protein kinase kinase 1	up	1.8221	0.405663
GO:0051436	negative regulation of ubiquitin-protein ligase activity involved in mitotic cell cycle	biological_process	14	circRNA9019	gene17155	PSMB1	proteasome (prosome%2C macropain) subunit%2C beta type%2C 1	up	Inf	0.405663
GO:0000932	cytoplasmic mRNA processing body	cellular_component	10	circRNA8679	gene23346	TNRC6B	trinucleotide repeat containing 6B	up	Inf	0.405663
GO:0007601	visual perception	biological_process	9	circRNA4740	gene11591	OAT	ornithine aminotransferase%2C transcript variant X3	up	2.37758	0.405663
GO:0031072	heat shock protein binding	molecular_function	5	circRNA9937	gene25547	DNAJC11	DnaJ (Hsp40) homolog%2C subfamily C%2C member 11	up	Inf	0.405663
GO:0043025	neuronal cell body	cellular_component	6	circRNA9392	gene13106	CACNA1C	calcium channel%2C voltage-dependent%2C L type%2C alpha 1C subunit%2C transcript variant X33	up	Inf	0.405663
GO:0006511	ubiquitin-dependent protein catabolic process	biological_process	9	circRNA125	gene2764	TRPC4AP	transient receptor potential cation channel%2C subfamily C%2C member 4 associated protein%2C transcript variant X5	down	-Inf	0.414052
GO:0006511	ubiquitin-dependent protein catabolic process	biological_process	9	circRNA9862	gene24492	USP33	ubiquitin specific peptidase 33%2C transcript variant X3	up	Inf	0.414052
GO:0006511	ubiquitin-dependent protein catabolic process	biological_process	9	circRNA9863	gene24492	USP33	ubiquitin specific peptidase 33%2C transcript variant X3	up	Inf	0.414052
GO:0007160	cell-matrix adhesion	biological_process	6	circRNA3091	gene18371	ITGB1BP1	integrin beta 1 binding protein 1%2C transcript variant X1	down	-Inf	0.420963
GO:0007265	Ras protein signal transduction	biological_process	9	circRNA1998	gene31624	MAP2K1	mitogen-activated protein kinase kinase 1	up	1.8221	0.420963
GO:0006417	regulation of translation	biological_process	8	circRNA8679	gene23346	TNRC6B	trinucleotide repeat containing 6B	up	Inf	0.420963
GO:0017111	nucleoside-triphosphatase activity	molecular_function	8	circRNA3229	gene6106	SPG7	spastic paraplegia 7 (pure and complicated autosomal recessive)	up	2.45951	0.420963
GO:0010827	regulation of glucose transport	biological_process	9	circRNA8811	gene12309	NUP35	nucleoporin 35kDa	up	Inf	0.420963
GO:0032580	Golgi cisterna membrane	cellular_component	12	circRNA3806	gene2387	B4GALT5	UDP-Gal:betaGlcNAc beta 1%2C4- galactosyltransferase%2C polypeptide 5%2C transcript variant X2	up	2.26947	0.420963
GO:0006338	chromatin remodeling	biological_process	8	circRNA7896	gene25523	RERE	arginine-glutamic acid dipeptide (RE) repeats%2C transcript variant X11	up	2.40541	0.420963
GO:0055085	transmembrane transport	biological_process	5	circRNA8811	gene12309	NUP35	nucleoporin 35kDa	up	Inf	0.423009
GO:0055085	transmembrane transport	biological_process	5	circRNA9608	gene31303	AHCTF1	AT hook containing transcription factor 1	up	Inf	0.423009
GO:0006366	transcription from RNA polymerase II promoter	biological_process	11	circRNA266	gene12496	BMPR2	bone morphogenetic protein receptor%2C type II (serine/threonine kinase)%2C transcript variant X1	down	-Inf	0.431897
GO:0006366	transcription from RNA polymerase II promoter	biological_process	11	circRNA9715	gene8381	NFKB1	nuclear factor of kappa light polypeptide gene enhancer in B-cells 1%2C transcript variant X2	up	Inf	0.431897
GO:0007165	signal transduction	biological_process	6	circRNA2850	gene1083	IPO7	importin 7%2C transcript variant X2	down	-Inf	0.435027
GO:0007165	signal transduction	biological_process	6	circRNA9534	gene22799	PPP4R1	protein phosphatase 4%2C regulatory subunit 1%2C transcript variant X4	up	Inf	0.435027
GO:0007165	signal transduction	biological_process	6	circRNA9548	gene30443	TP53BP2	tumor protein p53 binding protein%2C 2%2C transcript variant X3	up	Inf	0.435027
GO:0044255	cellular lipid metabolic process	biological_process	5	circRNA3483	gene20777	MED1	mediator complex subunit 1	down	-Inf	0.435873
GO:0006954	inflammatory response	biological_process	6	circRNA9715	gene8381	NFKB1	nuclear factor of kappa light polypeptide gene enhancer in B-cells 1%2C transcript variant X2	up	Inf	0.435873
GO:0015758	glucose transport	biological_process	8	circRNA8811	gene12309	NUP35	nucleoporin 35kDa	up	Inf	0.435873
GO:0030170	pyridoxal phosphate binding	molecular_function	6	circRNA4740	gene11591	OAT	ornithine aminotransferase%2C transcript variant X3	up	2.37758	0.435873
GO:0004843	ubiquitin-specific protease activity	molecular_function	9	circRNA9862	gene24492	USP33	ubiquitin specific peptidase 33%2C transcript variant X3	up	Inf	0.435873
GO:0004843	ubiquitin-specific protease activity	molecular_function	9	circRNA9863	gene24492	USP33	ubiquitin specific peptidase 33%2C transcript variant X3	up	Inf	0.435873
GO:0005578	proteinaceous extracellular matrix	cellular_component	5	circRNA10437	gene5894	GFOD2	glucose-fructose oxidoreductase domain containing 2%2C transcript variant X4	up	Inf	0.435873
GO:0003677	DNA binding	molecular_function	6	circRNA10043	gene9412	KAT6A	K(lysine) acetyltransferase 6A%2C transcript variant X1	up	Inf	0.436214
GO:0003677	DNA binding	molecular_function	6	circRNA10527	gene20072	BRIP1	BRCA1 interacting protein C-terminal helicase 1	up	Inf	0.436214
GO:0003677	DNA binding	molecular_function	6	circRNA2843	gene1057	TEAD1	TEA domain family member 1 (SV40 transcriptional enhancer factor)%2C transcript variant X10	down	-Inf	0.436214
GO:0003677	DNA binding	molecular_function	6	circRNA3483	gene20777	MED1	mediator complex subunit 1	down	-Inf	0.436214
GO:0003677	DNA binding	molecular_function	6	circRNA394	gene15363	ZNF462	zinc finger protein 462%2C transcript variant X7	down	-2.44403	0.436214
GO:0003677	DNA binding	molecular_function	6	circRNA4689	gene11026	DNA2	DNA replication helicase/nuclease 2%2C transcript variant X3	up	1.68848	0.436214
GO:0003677	DNA binding	molecular_function	6	circRNA650	gene6336	SAFB	scaffold attachment factor B%2C transcript variant X4	up	2.55534	0.436214
GO:0003677	DNA binding	molecular_function	6	circRNA8393	gene6064	BANP	BTG3 associated nuclear protein%2C transcript variant X8	up	2.37935	0.436214
GO:0003677	DNA binding	molecular_function	6	circRNA8964	gene33069	ZNF710	zinc finger protein 710%2C transcript variant X7	up	Inf	0.436214
GO:0003677	DNA binding	molecular_function	6	circRNA9608	gene31303	AHCTF1	AT hook containing transcription factor 1	up	Inf	0.436214
GO:0003677	DNA binding	molecular_function	6	circRNA9952	gene21229	CDC5L	cell division cycle 5-like	up	Inf	0.436214
GO:0045087	innate immune response	biological_process	5	circRNA1998	gene31624	MAP2K1	mitogen-activated protein kinase kinase 1	up	1.8221	0.440712
GO:0045087	innate immune response	biological_process	5	circRNA9715	gene8381	NFKB1	nuclear factor of kappa light polypeptide gene enhancer in B-cells 1%2C transcript variant X2	up	Inf	0.440712
GO:0007275	multicellular organismal development	biological_process	5	circRNA7876	gene25171	NUDC	nudC nuclear distribution protein%2C transcript variant X1	up	2.51907	0.441861
GO:0007275	multicellular organismal development	biological_process	5	circRNA7896	gene25523	RERE	arginine-glutamic acid dipeptide (RE) repeats%2C transcript variant X11	up	2.40541	0.441861
GO:0007275	multicellular organismal development	biological_process	5	circRNA8393	gene6064	BANP	BTG3 associated nuclear protein%2C transcript variant X8	up	2.37935	0.441861
GO:0006412	translation	biological_process	7	circRNA6144	gene5253	LOC103228971	40S ribosomal protein S15a%2C transcript variant X2	up	2.51153	0.450402
GO:0044419	interspecies interaction between organisms	biological_process	4	circRNA2850	gene1083	IPO7	importin 7%2C transcript variant X2	down	-Inf	0.455434
GO:0044419	interspecies interaction between organisms	biological_process	4	circRNA4387	gene28655	CDC25C	cell division cycle 25C%2C transcript variant X4	up	2.55612	0.455434
GO:0044419	interspecies interaction between organisms	biological_process	4	circRNA9019	gene17155	PSMB1	proteasome (prosome%2C macropain) subunit%2C beta type%2C 1	up	Inf	0.455434
GO:0005515	protein binding	molecular_function	4	circRNA10493	gene19788	TOP3A	topoisomerase (DNA) III alpha	up	Inf	0.458354
GO:0005515	protein binding	molecular_function	4	circRNA10527	gene20072	BRIP1	BRCA1 interacting protein C-terminal helicase 1	up	Inf	0.458354
GO:0005515	protein binding	molecular_function	4	circRNA125	gene2764	TRPC4AP	transient receptor potential cation channel%2C subfamily C%2C member 4 associated protein%2C transcript variant X5	down	-Inf	0.458354
GO:0005515	protein binding	molecular_function	4	circRNA2680	gene26389	ANKIB1	ankyrin repeat and IBR domain containing 1%2C transcript variant X3	down	-Inf	0.458354
GO:0005515	protein binding	molecular_function	4	circRNA2843	gene1057	TEAD1	TEA domain family member 1 (SV40 transcriptional enhancer factor)%2C transcript variant X10	down	-Inf	0.458354
GO:0005515	protein binding	molecular_function	4	circRNA3091	gene18371	ITGB1BP1	integrin beta 1 binding protein 1%2C transcript variant X1	down	-Inf	0.458354
GO:0005515	protein binding	molecular_function	4	circRNA3277	gene19412	RPA1	replication protein A1%2C 70kDa	up	2.5361	0.458354
GO:0005515	protein binding	molecular_function	4	circRNA3471	gene20667	ACLY	ATP citrate lyase	up	2.26259	0.458354
GO:0005515	protein binding	molecular_function	4	circRNA3620	gene4162	UPF3A	UPF3 regulator of nonsense transcripts homolog A (yeast)%2C transcript variant X4	down	-Inf	0.458354
GO:0005515	protein binding	molecular_function	4	circRNA6144	gene5253	LOC103228971	40S ribosomal protein S15a%2C transcript variant X2	up	2.51153	0.458354
GO:0005515	protein binding	molecular_function	4	circRNA650	gene6336	SAFB	scaffold attachment factor B%2C transcript variant X4	up	2.55534	0.458354
GO:0005515	protein binding	molecular_function	4	circRNA729	gene7320	RELB	v-rel avian reticuloendotheliosis viral oncogene homolog B%2C transcript variant X2	up	2.89738	0.458354
GO:0005515	protein binding	molecular_function	4	circRNA7896	gene25523	RERE	arginine-glutamic acid dipeptide (RE) repeats%2C transcript variant X11	up	2.40541	0.458354
GO:0005515	protein binding	molecular_function	4	circRNA9019	gene17155	PSMB1	proteasome (prosome%2C macropain) subunit%2C beta type%2C 1	up	Inf	0.458354
GO:0005515	protein binding	molecular_function	4	circRNA9211	gene18533	GOLGA4	golgin A4%2C transcript variant X7	up	Inf	0.458354
GO:0005515	protein binding	molecular_function	4	circRNA9392	gene13106	CACNA1C	calcium channel%2C voltage-dependent%2C L type%2C alpha 1C subunit%2C transcript variant X33	up	Inf	0.458354
GO:0005515	protein binding	molecular_function	4	circRNA9534	gene22799	PPP4R1	protein phosphatase 4%2C regulatory subunit 1%2C transcript variant X4	up	Inf	0.458354
GO:0005515	protein binding	molecular_function	4	circRNA9548	gene30443	TP53BP2	tumor protein p53 binding protein%2C 2%2C transcript variant X3	up	Inf	0.458354
GO:0005515	protein binding	molecular_function	4	circRNA9715	gene8381	NFKB1	nuclear factor of kappa light polypeptide gene enhancer in B-cells 1%2C transcript variant X2	up	Inf	0.458354
GO:0005515	protein binding	molecular_function	4	circRNA9862	gene24492	USP33	ubiquitin specific peptidase 33%2C transcript variant X3	up	Inf	0.458354
GO:0005515	protein binding	molecular_function	4	circRNA9863	gene24492	USP33	ubiquitin specific peptidase 33%2C transcript variant X3	up	Inf	0.458354
GO:0050660	flavin adenine dinucleotide binding	molecular_function	6	circRNA5444	gene24663	DHCR24	24-dehydrocholesterol reductase	up	3.01915	0.46456
GO:0008017	microtubule binding	molecular_function	7	circRNA5665	gene9429	FNTA	farnesyltransferase%2C CAAX box%2C alpha%2C transcript variant X2	up	2.35748	0.46456
GO:0006468	protein phosphorylation	biological_process	8	circRNA9534	gene22799	PPP4R1	protein phosphatase 4%2C regulatory subunit 1%2C transcript variant X4	up	Inf	0.46456
GO:0006283	transcription-coupled nucleotide-excision repair	biological_process	11	circRNA3277	gene19412	RPA1	replication protein A1%2C 70kDa	up	2.5361	0.46456
GO:0006754	ATP biosynthetic process	biological_process	11	circRNA9500	gene22258	ATP9B	ATPase%2C class II%2C type 9B%2C transcript variant X7	up	Inf	0.46456
GO:0006754	ATP biosynthetic process	biological_process	11	circRNA9502	gene22258	ATP9B	ATPase%2C class II%2C type 9B%2C transcript variant X7	up	Inf	0.46456
GO:0051056	regulation of small GTPase mediated signal transduction	biological_process	9	circRNA9131	gene28647	FAM13B	family with sequence similarity 13%2C member B%2C transcript variant X1	up	Inf	0.46456
GO:0008543	fibroblast growth factor receptor signaling pathway	biological_process	10	circRNA5967	gene1570	CEP57	centrosomal protein 57kDa%2C transcript variant X3	up	2.27163	0.46456
GO:0001525	angiogenesis	biological_process	10	circRNA8676	gene23246	MYH9	myosin%2C heavy chain 9%2C non-muscle	up	Inf	0.478357
GO:0003735	structural constituent of ribosome	molecular_function	4	circRNA6144	gene5253	LOC103228971	40S ribosomal protein S15a%2C transcript variant X2	up	2.51153	0.478357
GO:0000122	negative regulation of transcription from RNA polymerase II promoter	biological_process	12	circRNA10078	gene9851	MTDH	metadherin%2C transcript variant X5	up	Inf	0.483642
GO:0000122	negative regulation of transcription from RNA polymerase II promoter	biological_process	12	circRNA9715	gene8381	NFKB1	nuclear factor of kappa light polypeptide gene enhancer in B-cells 1%2C transcript variant X2	up	Inf	0.483642
GO:0030659	cytoplasmic vesicle membrane	cellular_component	11	circRNA9116	gene28428	AP3S1	adaptor-related protein complex 3%2C sigma 1 subunit%2C transcript variant X4	up	Inf	0.491802
GO:0015031	protein transport	biological_process	6	circRNA8676	gene23246	MYH9	myosin%2C heavy chain 9%2C non-muscle	up	Inf	0.496888
GO:0015031	protein transport	biological_process	6	circRNA8811	gene12309	NUP35	nucleoporin 35kDa	up	Inf	0.496888
GO:0015031	protein transport	biological_process	6	circRNA9608	gene31303	AHCTF1	AT hook containing transcription factor 1	up	Inf	0.496888
GO:0015031	protein transport	biological_process	6	circRNA9978	gene22211	EXOC2	exocyst complex component 2%2C transcript variant X7	up	Inf	0.496888
GO:0005759	mitochondrial matrix	cellular_component	11	circRNA10123	gene25966	OGDH	oxoglutarate (alpha-ketoglutarate) dehydrogenase (lipoamide)%2C transcript variant X2	up	Inf	0.500245
GO:0005759	mitochondrial matrix	cellular_component	11	circRNA4740	gene11591	OAT	ornithine aminotransferase%2C transcript variant X3	up	2.37758	0.500245
GO:0005741	mitochondrial outer membrane	cellular_component	13	circRNA10046	gene9421	VDAC3	voltage-dependent anion channel 3%2C transcript variant X2	up	Inf	0.504903
GO:0003743	translation initiation factor activity	molecular_function	8	circRNA6257	gene32914	EIF3B	eukaryotic translation initiation factor 3%2C subunit B	up	2.34684	0.504903
GO:0005813	centrosome	cellular_component	9	circRNA10093	gene10030	TBC1D31	TBC1 domain family%2C member 31%2C transcript variant X4	up	Inf	0.514702
GO:0005813	centrosome	cellular_component	9	circRNA5967	gene1570	CEP57	centrosomal protein 57kDa%2C transcript variant X3	up	2.27163	0.514702
GO:0005813	centrosome	cellular_component	9	circRNA9798	gene31910	TUBGCP4	tubulin%2C gamma complex associated protein 4%2C transcript variant X1	up	Inf	0.514702
GO:0071013	catalytic step 2 spliceosome	cellular_component	9	circRNA9952	gene21229	CDC5L	cell division cycle 5-like	up	Inf	0.517669
GO:0005819	spindle	cellular_component	9	circRNA9302	gene10652	PARD3	par-3 family cell polarity regulator%2C transcript variant X22	up	Inf	0.517669
GO:0016071	mRNA metabolic process	biological_process	9	circRNA9019	gene17155	PSMB1	proteasome (prosome%2C macropain) subunit%2C beta type%2C 1	up	Inf	0.517669
GO:0007018	microtubule-based movement	biological_process	6	circRNA9634	gene29538	KTN1	kinectin 1 (kinesin receptor)%2C transcript variant X3	up	Inf	0.517669
GO:0004222	metalloendopeptidase activity	molecular_function	8	circRNA3229	gene6106	SPG7	spastic paraplegia 7 (pure and complicated autosomal recessive)	up	2.45951	0.530109
GO:0004872	receptor activity	molecular_function	3	circRNA10532	gene20074	MED13	mediator complex subunit 13%2C transcript variant X1	up	Inf	0.532422
GO:0004872	receptor activity	molecular_function	3	circRNA3483	gene20777	MED1	mediator complex subunit 1	down	-Inf	0.532422
GO:0005886	plasma membrane	cellular_component	5	circRNA10029	gene9162	PSD3	pleckstrin and Sec7 domain containing 3%2C transcript variant X5	up	Inf	0.532814
GO:0005886	plasma membrane	cellular_component	5	circRNA10391	gene5244	ABCC1	ATP-binding cassette%2C sub-family C (CFTR/MRP)%2C member 1%2C transcript variant X3	up	Inf	0.532814
GO:0005886	plasma membrane	cellular_component	5	circRNA1998	gene31624	MAP2K1	mitogen-activated protein kinase kinase 1	up	1.8221	0.532814
GO:0005886	plasma membrane	cellular_component	5	circRNA3620	gene4162	UPF3A	UPF3 regulator of nonsense transcripts homolog A (yeast)%2C transcript variant X4	down	-Inf	0.532814
GO:0005886	plasma membrane	cellular_component	5	circRNA5692	gene9659	JPH1	junctophilin 1%2C transcript variant X5	up	2.97102	0.532814
GO:0005886	plasma membrane	cellular_component	5	circRNA8811	gene12309	NUP35	nucleoporin 35kDa	up	Inf	0.532814
GO:0005886	plasma membrane	cellular_component	5	circRNA9019	gene17155	PSMB1	proteasome (prosome%2C macropain) subunit%2C beta type%2C 1	up	Inf	0.532814
GO:0005886	plasma membrane	cellular_component	5	circRNA9452	gene14409	RIC8B	RIC8 guanine nucleotide exchange factor B%2C transcript variant X10	up	Inf	0.532814
GO:0005886	plasma membrane	cellular_component	5	circRNA9978	gene22211	EXOC2	exocyst complex component 2%2C transcript variant X7	up	Inf	0.532814
GO:0015629	actin cytoskeleton	cellular_component	10	circRNA3277	gene19412	RPA1	replication protein A1%2C 70kDa	up	2.5361	0.542231
GO:0007173	epidermal growth factor receptor signaling pathway	biological_process	11	circRNA1998	gene31624	MAP2K1	mitogen-activated protein kinase kinase 1	up	1.8221	0.542231
GO:0000209	protein polyubiquitination	biological_process	11	circRNA9019	gene17155	PSMB1	proteasome (prosome%2C macropain) subunit%2C beta type%2C 1	up	Inf	0.542231
GO:0042981	regulation of apoptosis	biological_process	8	circRNA9019	gene17155	PSMB1	proteasome (prosome%2C macropain) subunit%2C beta type%2C 1	up	Inf	0.542231
GO:0000777	condensed chromosome kinetochore	cellular_component	10	circRNA9608	gene31303	AHCTF1	AT hook containing transcription factor 1	up	Inf	0.554043
GO:0006461	protein complex assembly	biological_process	7	circRNA9798	gene31910	TUBGCP4	tubulin%2C gamma complex associated protein 4%2C transcript variant X1	up	Inf	0.554043
GO:0003713	transcription coactivator activity	molecular_function	6	circRNA10043	gene9412	KAT6A	K(lysine) acetyltransferase 6A%2C transcript variant X1	up	Inf	0.555625
GO:0003713	transcription coactivator activity	molecular_function	6	circRNA10078	gene9851	MTDH	metadherin%2C transcript variant X5	up	Inf	0.555625
GO:0005788	endoplasmic reticulum lumen	cellular_component	11	circRNA9566	gene30846	EDEM3	ER degradation enhancer%2C mannosidase alpha-like 3%2C transcript variant X15	up	Inf	0.576768
GO:0008219	cell death	biological_process	5	circRNA3229	gene6106	SPG7	spastic paraplegia 7 (pure and complicated autosomal recessive)	up	2.45951	0.576768
GO:0016192	vesicle-mediated transport	biological_process	6	circRNA9116	gene28428	AP3S1	adaptor-related protein complex 3%2C sigma 1 subunit%2C transcript variant X4	up	Inf	0.576768
GO:0045211	postsynaptic membrane	cellular_component	8	circRNA10029	gene9162	PSD3	pleckstrin and Sec7 domain containing 3%2C transcript variant X5	up	Inf	0.576768
GO:0016032	viral reproduction	biological_process	5	circRNA8811	gene12309	NUP35	nucleoporin 35kDa	up	Inf	0.578012
GO:0016032	viral reproduction	biological_process	5	circRNA9019	gene17155	PSMB1	proteasome (prosome%2C macropain) subunit%2C beta type%2C 1	up	Inf	0.578012
GO:0004842	ubiquitin-protein ligase activity	molecular_function	6	circRNA3962	gene12612	BARD1	BRCA1 associated RING domain 1%2C transcript variant X2	up	2.63133	0.578012
GO:0004842	ubiquitin-protein ligase activity	molecular_function	6	circRNA9509	gene22416	MALT1	mucosa associated lymphoid tissue lymphoma translocation gene 1%2C transcript variant X1	up	Inf	0.578012
GO:0000139	Golgi membrane	cellular_component	11	circRNA1670	gene31192	B3GALNT2	beta-1%2C3-N-acetylgalactosaminyltransferase 2%2C transcript variant X2	down	-Inf	0.582299
GO:0000139	Golgi membrane	cellular_component	11	circRNA5444	gene24663	DHCR24	24-dehydrocholesterol reductase	up	3.01915	0.582299
GO:0000139	Golgi membrane	cellular_component	11	circRNA9211	gene18533	GOLGA4	golgin A4%2C transcript variant X7	up	Inf	0.582299
GO:0048011	nerve growth factor receptor signaling pathway	biological_process	10	circRNA1998	gene31624	MAP2K1	mitogen-activated protein kinase kinase 1	up	1.8221	0.585291
GO:0048011	nerve growth factor receptor signaling pathway	biological_process	10	circRNA9715	gene8381	NFKB1	nuclear factor of kappa light polypeptide gene enhancer in B-cells 1%2C transcript variant X2	up	Inf	0.585291
GO:0008270	zinc ion binding	molecular_function	8	circRNA10043	gene9412	KAT6A	K(lysine) acetyltransferase 6A%2C transcript variant X1	up	Inf	0.586006
GO:0008270	zinc ion binding	molecular_function	8	circRNA10493	gene19788	TOP3A	topoisomerase (DNA) III alpha	up	Inf	0.586006
GO:0008270	zinc ion binding	molecular_function	8	circRNA1111	gene19303	ACAP2	ArfGAP with coiled-coil%2C ankyrin repeat and PH domains 2%2C transcript variant X4	down	-Inf	0.586006
GO:0008270	zinc ion binding	molecular_function	8	circRNA2680	gene26389	ANKIB1	ankyrin repeat and IBR domain containing 1%2C transcript variant X3	down	-Inf	0.586006
GO:0008270	zinc ion binding	molecular_function	8	circRNA3229	gene6106	SPG7	spastic paraplegia 7 (pure and complicated autosomal recessive)	up	2.45951	0.586006
GO:0008270	zinc ion binding	molecular_function	8	circRNA3676	gene27592	FOXP1	forkhead box P1%2C transcript variant X12	down	-2.38986	0.586006
GO:0008270	zinc ion binding	molecular_function	8	circRNA394	gene15363	ZNF462	zinc finger protein 462%2C transcript variant X7	down	-2.44403	0.586006
GO:0008270	zinc ion binding	molecular_function	8	circRNA3962	gene12612	BARD1	BRCA1 associated RING domain 1%2C transcript variant X2	up	2.63133	0.586006
GO:0008270	zinc ion binding	molecular_function	8	circRNA6804	gene14833	EHMT1	euchromatic histone-lysine N-methyltransferase 1%2C transcript variant X4	up	2.29813	0.586006
GO:0008270	zinc ion binding	molecular_function	8	circRNA7896	gene25523	RERE	arginine-glutamic acid dipeptide (RE) repeats%2C transcript variant X11	up	2.40541	0.586006
GO:0008270	zinc ion binding	molecular_function	8	circRNA8920	gene15485	RNF38	ring finger protein 38%2C transcript variant X8	up	Inf	0.586006
GO:0008270	zinc ion binding	molecular_function	8	circRNA8964	gene33069	ZNF710	zinc finger protein 710%2C transcript variant X7	up	Inf	0.586006
GO:0008270	zinc ion binding	molecular_function	8	circRNA9862	gene24492	USP33	ubiquitin specific peptidase 33%2C transcript variant X3	up	Inf	0.586006
GO:0008270	zinc ion binding	molecular_function	8	circRNA9863	gene24492	USP33	ubiquitin specific peptidase 33%2C transcript variant X3	up	Inf	0.586006
GO:0005975	carbohydrate metabolic process	biological_process	5	circRNA8811	gene12309	NUP35	nucleoporin 35kDa	up	Inf	0.587697
GO:0019899	enzyme binding	molecular_function	5	circRNA5444	gene24663	DHCR24	24-dehydrocholesterol reductase	up	3.01915	0.587697
GO:0004725	protein tyrosine phosphatase activity	molecular_function	9	circRNA4387	gene28655	CDC25C	cell division cycle 25C%2C transcript variant X4	up	2.55612	0.587697
GO:0016363	nuclear matrix	cellular_component	11	circRNA9608	gene31303	AHCTF1	AT hook containing transcription factor 1	up	Inf	0.587697
GO:0005887	integral to plasma membrane	cellular_component	7	circRNA266	gene12496	BMPR2	bone morphogenetic protein receptor%2C type II (serine/threonine kinase)%2C transcript variant X1	down	-Inf	0.588149
GO:0005887	integral to plasma membrane	cellular_component	7	circRNA2965	gene17479	ST3GAL5	ST3 beta-galactoside alpha-2%2C3-sialyltransferase 5%2C transcript variant X1	up	3.23297	0.588149
GO:0005887	integral to plasma membrane	cellular_component	7	circRNA9634	gene29538	KTN1	kinectin 1 (kinesin receptor)%2C transcript variant X3	up	Inf	0.588149
GO:0007067	mitosis	biological_process	7	circRNA10642	gene3574	KATNAL1	katanin p60 subunit A-like 1%2C transcript variant X4	up	Inf	0.592478
GO:0007067	mitosis	biological_process	7	circRNA4387	gene28655	CDC25C	cell division cycle 25C%2C transcript variant X4	up	2.55612	0.592478
GO:0044212	transcription regulatory region DNA binding	molecular_function	8	circRNA9715	gene8381	NFKB1	nuclear factor of kappa light polypeptide gene enhancer in B-cells 1%2C transcript variant X2	up	Inf	0.598345
GO:0006886	intracellular protein transport	biological_process	7	circRNA10171	gene26712	COPG2	coatomer protein complex%2C subunit gamma 2%2C transcript variant X2	up	Inf	0.599574
GO:0006886	intracellular protein transport	biological_process	7	circRNA9116	gene28428	AP3S1	adaptor-related protein complex 3%2C sigma 1 subunit%2C transcript variant X4	up	Inf	0.599574
GO:0007268	synaptic transmission	biological_process	7	circRNA9392	gene13106	CACNA1C	calcium channel%2C voltage-dependent%2C L type%2C alpha 1C subunit%2C transcript variant X33	up	Inf	0.608722
GO:0008026	ATP-dependent helicase activity	molecular_function	11	circRNA2905	gene1698	DDX10	DEAD (Asp-Glu-Ala-Asp) box polypeptide 10	down	-Inf	0.608722
GO:0003700	sequence-specific DNA binding transcription factor activity	molecular_function	4	circRNA2843	gene1057	TEAD1	TEA domain family member 1 (SV40 transcriptional enhancer factor)%2C transcript variant X10	down	-Inf	0.612192
GO:0003700	sequence-specific DNA binding transcription factor activity	molecular_function	4	circRNA729	gene7320	RELB	v-rel avian reticuloendotheliosis viral oncogene homolog B%2C transcript variant X2	up	2.89738	0.612192
GO:0003700	sequence-specific DNA binding transcription factor activity	molecular_function	4	circRNA7896	gene25523	RERE	arginine-glutamic acid dipeptide (RE) repeats%2C transcript variant X11	up	2.40541	0.612192
GO:0003700	sequence-specific DNA binding transcription factor activity	molecular_function	4	circRNA9715	gene8381	NFKB1	nuclear factor of kappa light polypeptide gene enhancer in B-cells 1%2C transcript variant X2	up	Inf	0.612192
GO:0030054	cell junction	cellular_component	3	circRNA10029	gene9162	PSD3	pleckstrin and Sec7 domain containing 3%2C transcript variant X5	up	Inf	0.613489
GO:0030054	cell junction	cellular_component	3	circRNA9019	gene17155	PSMB1	proteasome (prosome%2C macropain) subunit%2C beta type%2C 1	up	Inf	0.613489
GO:0004221	ubiquitin thiolesterase activity	molecular_function	7	circRNA9862	gene24492	USP33	ubiquitin specific peptidase 33%2C transcript variant X3	up	Inf	0.628684
GO:0004221	ubiquitin thiolesterase activity	molecular_function	7	circRNA9863	gene24492	USP33	ubiquitin specific peptidase 33%2C transcript variant X3	up	Inf	0.628684
GO:0045892	negative regulation of transcription, DNA-dependent	biological_process	12	circRNA10043	gene9412	KAT6A	K(lysine) acetyltransferase 6A%2C transcript variant X1	up	Inf	0.640217
GO:0045892	negative regulation of transcription, DNA-dependent	biological_process	12	circRNA1812	gene29991	FOXN3	forkhead box N3	down	-Inf	0.640217
GO:0016020	membrane	cellular_component	3	circRNA2010	gene31675	HERC1	HECT and RLD domain containing E3 ubiquitin protein ligase family member 1%2C transcript variant X9	down	-Inf	0.640217
GO:0016020	membrane	cellular_component	3	circRNA3091	gene18371	ITGB1BP1	integrin beta 1 binding protein 1%2C transcript variant X1	down	-Inf	0.640217
GO:0045893	positive regulation of transcription, DNA-dependent	biological_process	12	circRNA10043	gene9412	KAT6A	K(lysine) acetyltransferase 6A%2C transcript variant X1	up	Inf	0.646671
GO:0045893	positive regulation of transcription, DNA-dependent	biological_process	12	circRNA9715	gene8381	NFKB1	nuclear factor of kappa light polypeptide gene enhancer in B-cells 1%2C transcript variant X2	up	Inf	0.646671
GO:0003714	transcription corepressor activity	molecular_function	6	circRNA729	gene7320	RELB	v-rel avian reticuloendotheliosis viral oncogene homolog B%2C transcript variant X2	up	2.89738	0.674282
GO:0045944	positive regulation of transcription from RNA polymerase II promoter	biological_process	13	circRNA10532	gene20074	MED13	mediator complex subunit 13%2C transcript variant X1	up	Inf	0.677585
GO:0045944	positive regulation of transcription from RNA polymerase II promoter	biological_process	13	circRNA3483	gene20777	MED1	mediator complex subunit 1	down	-Inf	0.677585
GO:0000398	nuclear mRNA splicing, via spliceosome	biological_process	11	circRNA9952	gene21229	CDC5L	cell division cycle 5-like	up	Inf	0.682713
GO:0008286	insulin receptor signaling pathway	biological_process	10	circRNA1998	gene31624	MAP2K1	mitogen-activated protein kinase kinase 1	up	1.8221	0.682713
GO:0008285	negative regulation of cell proliferation	biological_process	5	circRNA1998	gene31624	MAP2K1	mitogen-activated protein kinase kinase 1	up	1.8221	0.682713
GO:0007596	blood coagulation	biological_process	6	circRNA2389	gene21941	LRRC16A	leucine rich repeat containing 16A%2C transcript variant X5	down	-Inf	0.690927
GO:0008380	RNA splicing	biological_process	10	circRNA6432	gene20923	EIF4A3	eukaryotic translation initiation factor 4A3	up	2.49605	0.690927
GO:0017124	SH3 domain binding	molecular_function	6	circRNA9548	gene30443	TP53BP2	tumor protein p53 binding protein%2C 2%2C transcript variant X3	up	Inf	0.69893
GO:0006357	regulation of transcription from RNA polymerase II promoter	biological_process	12	circRNA10527	gene20072	BRIP1	BRCA1 interacting protein C-terminal helicase 1	up	Inf	0.69893
GO:0006897	endocytosis	biological_process	7	circRNA9862	gene24492	USP33	ubiquitin specific peptidase 33%2C transcript variant X3	up	Inf	0.69893
GO:0006897	endocytosis	biological_process	7	circRNA9863	gene24492	USP33	ubiquitin specific peptidase 33%2C transcript variant X3	up	Inf	0.69893
GO:0016568	chromatin modification	biological_process	7	circRNA8393	gene6064	BANP	BTG3 associated nuclear protein%2C transcript variant X8	up	2.37935	0.706728
GO:0008022	protein C-terminus binding	molecular_function	5	circRNA1812	gene29991	FOXN3	forkhead box N3	down	-Inf	0.706728
GO:0006915	apoptosis	biological_process	7	circRNA9019	gene17155	PSMB1	proteasome (prosome%2C macropain) subunit%2C beta type%2C 1	up	Inf	0.707912
GO:0006915	apoptosis	biological_process	7	circRNA9548	gene30443	TP53BP2	tumor protein p53 binding protein%2C 2%2C transcript variant X3	up	Inf	0.707912
GO:0006915	apoptosis	biological_process	7	circRNA9715	gene8381	NFKB1	nuclear factor of kappa light polypeptide gene enhancer in B-cells 1%2C transcript variant X2	up	Inf	0.707912
GO:0005096	GTPase activator activity	molecular_function	5	circRNA9131	gene28647	FAM13B	family with sequence similarity 13%2C member B%2C transcript variant X1	up	Inf	0.721728
GO:0003682	chromatin binding	molecular_function	4	circRNA3676	gene27592	FOXP1	forkhead box P1%2C transcript variant X12	down	-2.38986	0.721728
GO:0006810	transport	biological_process	5	circRNA2010	gene31675	HERC1	HECT and RLD domain containing E3 ubiquitin protein ligase family member 1%2C transcript variant X9	down	-Inf	0.742815
GO:0007399	nervous system development	biological_process	7	circRNA3229	gene6106	SPG7	spastic paraplegia 7 (pure and complicated autosomal recessive)	up	2.45951	0.742815
GO:0016021	integral to membrane	cellular_component	6	circRNA10078	gene9851	MTDH	metadherin%2C transcript variant X5	up	Inf	0.743758
GO:0016021	integral to membrane	cellular_component	6	circRNA10391	gene5244	ABCC1	ATP-binding cassette%2C sub-family C (CFTR/MRP)%2C member 1%2C transcript variant X3	up	Inf	0.743758
GO:0016021	integral to membrane	cellular_component	6	circRNA1499	gene14816	LOC103239456	ankyrin repeat and LEM domain-containing protein 2%2C transcript variant X1	down	-Inf	0.743758
GO:0016021	integral to membrane	cellular_component	6	circRNA1670	gene31192	B3GALNT2	beta-1%2C3-N-acetylgalactosaminyltransferase 2%2C transcript variant X2	down	-Inf	0.743758
GO:0016021	integral to membrane	cellular_component	6	circRNA3229	gene6106	SPG7	spastic paraplegia 7 (pure and complicated autosomal recessive)	up	2.45951	0.743758
GO:0016021	integral to membrane	cellular_component	6	circRNA3335	gene19951	RHBDL3	rhomboid%2C veinlet-like 3 (Drosophila)%2C transcript variant X5	up	3.07232	0.743758
GO:0016021	integral to membrane	cellular_component	6	circRNA3806	gene2387	B4GALT5	UDP-Gal:betaGlcNAc beta 1%2C4- galactosyltransferase%2C polypeptide 5%2C transcript variant X2	up	2.26947	0.743758
GO:0016021	integral to membrane	cellular_component	6	circRNA4044	gene15340	TMEM245	transmembrane protein 245	up	2.32036	0.743758
GO:0016021	integral to membrane	cellular_component	6	circRNA5444	gene24663	DHCR24	24-dehydrocholesterol reductase	up	3.01915	0.743758
GO:0016021	integral to membrane	cellular_component	6	circRNA5692	gene9659	JPH1	junctophilin 1%2C transcript variant X5	up	2.97102	0.743758
GO:0016021	integral to membrane	cellular_component	6	circRNA6144	gene5253	LOC103228971	40S ribosomal protein S15a%2C transcript variant X2	up	2.51153	0.743758
GO:0016021	integral to membrane	cellular_component	6	circRNA9014	gene16980	TMEM181	transmembrane protein 181	up	Inf	0.743758
GO:0016021	integral to membrane	cellular_component	6	circRNA9318	gene10857	TSPAN14	tetraspanin 14%2C transcript variant X1	up	Inf	0.743758
GO:0016021	integral to membrane	cellular_component	6	circRNA9500	gene22258	ATP9B	ATPase%2C class II%2C type 9B%2C transcript variant X7	up	Inf	0.743758
GO:0016021	integral to membrane	cellular_component	6	circRNA9502	gene22258	ATP9B	ATPase%2C class II%2C type 9B%2C transcript variant X7	up	Inf	0.743758
GO:0016021	integral to membrane	cellular_component	6	circRNA9634	gene29538	KTN1	kinectin 1 (kinesin receptor)%2C transcript variant X3	up	Inf	0.743758
GO:0006397	mRNA processing	biological_process	10	circRNA6432	gene20923	EIF4A3	eukaryotic translation initiation factor 4A3	up	2.49605	0.786057
GO:0000287	magnesium ion binding	molecular_function	7	circRNA9500	gene22258	ATP9B	ATPase%2C class II%2C type 9B%2C transcript variant X7	up	Inf	0.826714
GO:0000287	magnesium ion binding	molecular_function	7	circRNA9502	gene22258	ATP9B	ATPase%2C class II%2C type 9B%2C transcript variant X7	up	Inf	0.826714
GO:0006355	regulation of transcription, DNA-dependent	biological_process	11	circRNA650	gene6336	SAFB	scaffold attachment factor B%2C transcript variant X4	up	2.55534	0.829364
GO:0006355	regulation of transcription, DNA-dependent	biological_process	11	circRNA8393	gene6064	BANP	BTG3 associated nuclear protein%2C transcript variant X8	up	2.37935	0.829364
GO:0006355	regulation of transcription, DNA-dependent	biological_process	11	circRNA8964	gene33069	ZNF710	zinc finger protein 710%2C transcript variant X7	up	Inf	0.829364
GO:0006355	regulation of transcription, DNA-dependent	biological_process	11	circRNA9157	gene29162	CNOT6	CCR4-NOT transcription complex%2C subunit 6%2C transcript variant X3	up	Inf	0.829364
GO:0006355	regulation of transcription, DNA-dependent	biological_process	11	circRNA9952	gene21229	CDC5L	cell division cycle 5-like	up	Inf	0.829364
GO:0006351	transcription, DNA-dependent	biological_process	10	circRNA10043	gene9412	KAT6A	K(lysine) acetyltransferase 6A%2C transcript variant X1	up	Inf	0.832471
GO:0006351	transcription, DNA-dependent	biological_process	10	circRNA394	gene15363	ZNF462	zinc finger protein 462%2C transcript variant X7	down	-2.44403	0.832471
GO:0006351	transcription, DNA-dependent	biological_process	10	circRNA650	gene6336	SAFB	scaffold attachment factor B%2C transcript variant X4	up	2.55534	0.832471
GO:0006351	transcription, DNA-dependent	biological_process	10	circRNA8393	gene6064	BANP	BTG3 associated nuclear protein%2C transcript variant X8	up	2.37935	0.832471
GO:0006351	transcription, DNA-dependent	biological_process	10	circRNA8964	gene33069	ZNF710	zinc finger protein 710%2C transcript variant X7	up	Inf	0.832471
GO:0006351	transcription, DNA-dependent	biological_process	10	circRNA9157	gene29162	CNOT6	CCR4-NOT transcription complex%2C subunit 6%2C transcript variant X3	up	Inf	0.832471
GO:0006351	transcription, DNA-dependent	biological_process	10	circRNA9952	gene21229	CDC5L	cell division cycle 5-like	up	Inf	0.832471
GO:0004871	signal transducer activity	molecular_function	4	circRNA9509	gene22416	MALT1	mucosa associated lymphoid tissue lymphoma translocation gene 1%2C transcript variant X1	up	Inf	0.8399
GO:0005509	calcium ion binding	molecular_function	7	circRNA3335	gene19951	RHBDL3	rhomboid%2C veinlet-like 3 (Drosophila)%2C transcript variant X5	up	3.07232	0.843568
GO:0005509	calcium ion binding	molecular_function	7	circRNA9566	gene30846	EDEM3	ER degradation enhancer%2C mannosidase alpha-like 3%2C transcript variant X15	up	Inf	0.843568
GO:0006281	DNA repair	biological_process	9	circRNA3962	gene12612	BARD1	BRCA1 associated RING domain 1%2C transcript variant X2	up	2.63133	0.85209
GO:0007264	small GTPase mediated signal transduction	biological_process	8	circRNA9131	gene28647	FAM13B	family with sequence similarity 13%2C member B%2C transcript variant X1	up	Inf	0.866924
GO:0005634	nucleus	cellular_component	9	circRNA10057	gene9530	UBXN2B	UBX domain protein 2B	up	Inf	0.878976
GO:0005634	nucleus	cellular_component	9	circRNA10527	gene20072	BRIP1	BRCA1 interacting protein C-terminal helicase 1	up	Inf	0.878976
GO:0005634	nucleus	cellular_component	9	circRNA2190	gene24582	RAVER2	ribonucleoprotein%2C PTB-binding 2%2C transcript variant X3	down	-1.55292	0.878976
GO:0005634	nucleus	cellular_component	9	circRNA2389	gene21941	LRRC16A	leucine rich repeat containing 16A%2C transcript variant X5	down	-Inf	0.878976
GO:0005634	nucleus	cellular_component	9	circRNA3620	gene4162	UPF3A	UPF3 regulator of nonsense transcripts homolog A (yeast)%2C transcript variant X4	down	-Inf	0.878976
GO:0005634	nucleus	cellular_component	9	circRNA394	gene15363	ZNF462	zinc finger protein 462%2C transcript variant X7	down	-2.44403	0.878976
GO:0005634	nucleus	cellular_component	9	circRNA5444	gene24663	DHCR24	24-dehydrocholesterol reductase	up	3.01915	0.878976
GO:0005634	nucleus	cellular_component	9	circRNA5967	gene1570	CEP57	centrosomal protein 57kDa%2C transcript variant X3	up	2.27163	0.878976
GO:0005634	nucleus	cellular_component	9	circRNA650	gene6336	SAFB	scaffold attachment factor B%2C transcript variant X4	up	2.55534	0.878976
GO:0005634	nucleus	cellular_component	9	circRNA6804	gene14833	EHMT1	euchromatic histone-lysine N-methyltransferase 1%2C transcript variant X4	up	2.29813	0.878976
GO:0005634	nucleus	cellular_component	9	circRNA729	gene7320	RELB	v-rel avian reticuloendotheliosis viral oncogene homolog B%2C transcript variant X2	up	2.89738	0.878976
GO:0005634	nucleus	cellular_component	9	circRNA8393	gene6064	BANP	BTG3 associated nuclear protein%2C transcript variant X8	up	2.37935	0.878976
GO:0005634	nucleus	cellular_component	9	circRNA8676	gene23246	MYH9	myosin%2C heavy chain 9%2C non-muscle	up	Inf	0.878976
GO:0005634	nucleus	cellular_component	9	circRNA8964	gene33069	ZNF710	zinc finger protein 710%2C transcript variant X7	up	Inf	0.878976
GO:0005634	nucleus	cellular_component	9	circRNA9157	gene29162	CNOT6	CCR4-NOT transcription complex%2C subunit 6%2C transcript variant X3	up	Inf	0.878976
GO:0005634	nucleus	cellular_component	9	circRNA9433	gene14082	CCT2	chaperonin containing TCP1%2C subunit 2 (beta)%2C transcript variant X2	up	Inf	0.878976
GO:0005634	nucleus	cellular_component	9	circRNA9509	gene22416	MALT1	mucosa associated lymphoid tissue lymphoma translocation gene 1%2C transcript variant X1	up	Inf	0.878976
GO:0005634	nucleus	cellular_component	9	circRNA9548	gene30443	TP53BP2	tumor protein p53 binding protein%2C 2%2C transcript variant X3	up	Inf	0.878976
GO:0005634	nucleus	cellular_component	9	circRNA9993	gene32298	TBC1D1	TBC1 (tre-2/USP6%2C BUB2%2C cdc16) domain family%2C member 1%2C transcript variant X1	up	Inf	0.878976
GO:0005634	nucleus	cellular_component	9	circRNA9995	gene32298	TBC1D1	TBC1 (tre-2/USP6%2C BUB2%2C cdc16) domain family%2C member 1%2C transcript variant X1	up	Inf	0.878976
GO:0005576	extracellular region	cellular_component	3	circRNA53	gene23390	CCDC134	coiled-coil domain containing 134	up	1.73953	0.88341
GO:0005525	GTP binding	molecular_function	9	circRNA10298	gene17340	SEPT10	septin 10%2C transcript variant X2	up	Inf	0.908145
GO:0005730	nucleolus	cellular_component	11	circRNA10078	gene9851	MTDH	metadherin%2C transcript variant X5	up	Inf	0.937333
GO:0005730	nucleolus	cellular_component	11	circRNA9952	gene21229	CDC5L	cell division cycle 5-like	up	Inf	0.937333
GO:0005737	cytoplasm	cellular_component	7	circRNA10029	gene9162	PSD3	pleckstrin and Sec7 domain containing 3%2C transcript variant X5	up	Inf	0.93967
GO:0005737	cytoplasm	cellular_component	7	circRNA10527	gene20072	BRIP1	BRCA1 interacting protein C-terminal helicase 1	up	Inf	0.93967
GO:0005737	cytoplasm	cellular_component	7	circRNA10642	gene3574	KATNAL1	katanin p60 subunit A-like 1%2C transcript variant X4	up	Inf	0.93967
GO:0005737	cytoplasm	cellular_component	7	circRNA1499	gene14816	LOC103239456	ankyrin repeat and LEM domain-containing protein 2%2C transcript variant X1	down	-Inf	0.93967
GO:0005737	cytoplasm	cellular_component	7	circRNA2190	gene24582	RAVER2	ribonucleoprotein%2C PTB-binding 2%2C transcript variant X3	down	-1.55292	0.93967
GO:0005737	cytoplasm	cellular_component	7	circRNA2720	gene26720	MKLN1	muskelin 1%2C intracellular mediator containing kelch motifs%2C transcript variant X4	down	-2.78428	0.93967
GO:0005737	cytoplasm	cellular_component	7	circRNA3277	gene19412	RPA1	replication protein A1%2C 70kDa	up	2.5361	0.93967
GO:0005737	cytoplasm	cellular_component	7	circRNA3676	gene27592	FOXP1	forkhead box P1%2C transcript variant X12	down	-2.38986	0.93967
GO:0005737	cytoplasm	cellular_component	7	circRNA3962	gene12612	BARD1	BRCA1 associated RING domain 1%2C transcript variant X2	up	2.63133	0.93967
GO:0005737	cytoplasm	cellular_component	7	circRNA5560	gene21252	POLH	polymerase (DNA directed)%2C eta%2C transcript variant X2	up	2.39966	0.93967
GO:0005737	cytoplasm	cellular_component	7	circRNA6432	gene20923	EIF4A3	eukaryotic translation initiation factor 4A3	up	2.49605	0.93967
GO:0005737	cytoplasm	cellular_component	7	circRNA9398	gene13252	RIMKLB	ribosomal modification protein rimK-like family member B%2C transcript variant X12	up	Inf	0.93967
GO:0005737	cytoplasm	cellular_component	7	circRNA9952	gene21229	CDC5L	cell division cycle 5-like	up	Inf	0.93967
GO:0004674	protein serine/threonine kinase activity	molecular_function	8	circRNA1998	gene31624	MAP2K1	mitogen-activated protein kinase kinase 1	up	1.8221	0.958669
