# Supplementary material for: Unique expression signatures of circular RNAs in response to DNA tumor virus SV40 infection
Source: Oncotarget. 2017 Oct 9;8(58):98609–22. doi: 10.18632/oncotarget.21694 (PMC5716754; doi:10.18632/oncotarget.21694)
Supplement: Supplementary file 6 [file oncotarget-08-98609-s006.xlsx]

## Sheet: Sheet1
Supplementary Table 5: KEGG pathway analysis of dysregulated circRNA hosting genes
pathway_id	pathway_name	transcript_id	gene_id	symbol	Description	regulation	log2(fold_change)	pvalue
ko04914	Progesterone-mediated oocyte maturation	circRNA1998	gene31624	MAP2K1	mitogen-activated protein kinase kinase 1	up	1.8221	0.0101704
ko04914	Progesterone-mediated oocyte maturation	circRNA2850	gene1083	IPO7	importin 7%2C transcript variant X2	down	-Inf	0.0101704
ko04914	Progesterone-mediated oocyte maturation	circRNA4387	gene28655	CDC25C	cell division cycle 25C%2C transcript variant X4	up	2.55612	0.0101704
ko04914	Progesterone-mediated oocyte maturation	circRNA9131	gene28647	FAM13B	family with sequence similarity 13%2C member B%2C transcript variant X1	up	Inf	0.0101704
ko04914	Progesterone-mediated oocyte maturation	circRNA977	gene4650	CCNB1	cyclin B1%2C transcript variant X2	down	-Inf	0.0101704
ko04114	Oocyte meiosis	circRNA1998	gene31624	MAP2K1	mitogen-activated protein kinase kinase 1	up	1.8221	0.0185985
ko04114	Oocyte meiosis	circRNA2850	gene1083	IPO7	importin 7%2C transcript variant X2	down	-Inf	0.0185985
ko04114	Oocyte meiosis	circRNA4387	gene28655	CDC25C	cell division cycle 25C%2C transcript variant X4	up	2.55612	0.0185985
ko04114	Oocyte meiosis	circRNA650	gene6336	SAFB	scaffold attachment factor B%2C transcript variant X4	up	2.55534	0.0185985
ko04114	Oocyte meiosis	circRNA8716	gene2405	ZMYND8	zinc finger%2C MYND-type containing 8%2C transcript variant X28	up	Inf	0.0185985
ko04114	Oocyte meiosis	circRNA8867	gene14930	CAMSAP1	calmodulin regulated spectrin-associated protein 1%2C transcript variant X4	up	Inf	0.0185985
ko03030	DNA replication	circRNA3277	gene19412	RPA1	replication protein A1%2C 70kDa	up	2.5361	0.0214569
ko03030	DNA replication	circRNA4689	gene11026	DNA2	DNA replication helicase/nuclease 2%2C transcript variant X3	up	1.68848	0.0214569
ko03030	DNA replication	circRNA8716	gene2405	ZMYND8	zinc finger%2C MYND-type containing 8%2C transcript variant X28	up	Inf	0.0214569
ko04270	Vascular smooth muscle contraction	circRNA10078	gene9851	MTDH	metadherin%2C transcript variant X5	up	Inf	0.0230909
ko04270	Vascular smooth muscle contraction	circRNA10093	gene10030	TBC1D31	TBC1 domain family%2C member 31%2C transcript variant X4	up	Inf	0.0230909
ko04270	Vascular smooth muscle contraction	circRNA1998	gene31624	MAP2K1	mitogen-activated protein kinase kinase 1	up	1.8221	0.0230909
ko04270	Vascular smooth muscle contraction	circRNA2850	gene1083	IPO7	importin 7%2C transcript variant X2	down	-Inf	0.0230909
ko04270	Vascular smooth muscle contraction	circRNA8960	gene33021	AKAP13	A kinase (PRKA) anchor protein 13%2C transcript variant X16	up	Inf	0.0230909
ko04270	Vascular smooth muscle contraction	circRNA9392	gene13106	CACNA1C	calcium channel%2C voltage-dependent%2C L type%2C alpha 1C subunit%2C transcript variant X33	up	Inf	0.0230909
ko04270	Vascular smooth muscle contraction	circRNA9548	gene30443	TP53BP2	tumor protein p53 binding protein%2C 2%2C transcript variant X3	up	Inf	0.0230909
ko05414	Dilated cardiomyopathy	circRNA10093	gene10030	TBC1D31	TBC1 domain family%2C member 31%2C transcript variant X4	up	Inf	0.0254049
ko05414	Dilated cardiomyopathy	circRNA2850	gene1083	IPO7	importin 7%2C transcript variant X2	down	-Inf	0.0254049
ko05414	Dilated cardiomyopathy	circRNA9392	gene13106	CACNA1C	calcium channel%2C voltage-dependent%2C L type%2C alpha 1C subunit%2C transcript variant X33	up	Inf	0.0254049
ko05414	Dilated cardiomyopathy	circRNA9652	gene29652	SYNE2	spectrin repeat containing%2C nuclear envelope 2%2C transcript variant X14	up	Inf	0.0254049
ko00908	Zeatin biosynthesis	circRNA9891	gene24939	TRIT1	tRNA isopentenyltransferase 1	up	Inf	0.0264731
ko00630	Glyoxylate and dicarboxylate metabolism	circRNA1791	gene29656	MTHFD1	methylenetetrahydrofolate dehydrogenase (NADP+ dependent) 1%2C methenyltetrahydrofolate cyclohydrolase%2C formyltetrahydrofolate synthetase%2C transcript variant X2	up	2.86878	0.0270669
ko00630	Glyoxylate and dicarboxylate metabolism	circRNA1856	gene8136	MTHFD2L	methylenetetrahydrofolate dehydrogenase (NADP+ dependent) 2-like%2C transcript variant X3	down	-2.31516	0.0270669
ko00670	One carbon pool by folate	circRNA1791	gene29656	MTHFD1	methylenetetrahydrofolate dehydrogenase (NADP+ dependent) 1%2C methenyltetrahydrofolate cyclohydrolase%2C formyltetrahydrofolate synthetase%2C transcript variant X2	up	2.86878	0.0270669
ko00670	One carbon pool by folate	circRNA1856	gene8136	MTHFD2L	methylenetetrahydrofolate dehydrogenase (NADP+ dependent) 2-like%2C transcript variant X3	down	-2.31516	0.0270669
ko04662	B cell receptor signaling pathway	circRNA1998	gene31624	MAP2K1	mitogen-activated protein kinase kinase 1	up	1.8221	0.0387897
ko04662	B cell receptor signaling pathway	circRNA9131	gene28647	FAM13B	family with sequence similarity 13%2C member B%2C transcript variant X1	up	Inf	0.0387897
ko04662	B cell receptor signaling pathway	circRNA9509	gene22416	MALT1	mucosa associated lymphoid tissue lymphoma translocation gene 1%2C transcript variant X1	up	Inf	0.0387897
ko04662	B cell receptor signaling pathway	circRNA9715	gene8381	NFKB1	nuclear factor of kappa light polypeptide gene enhancer in B-cells 1%2C transcript variant X2	up	Inf	0.0387897
ko04720	Long-term potentiation	circRNA10078	gene9851	MTDH	metadherin%2C transcript variant X5	up	Inf	0.0555595
ko04720	Long-term potentiation	circRNA1998	gene31624	MAP2K1	mitogen-activated protein kinase kinase 1	up	1.8221	0.0555595
ko04720	Long-term potentiation	circRNA2850	gene1083	IPO7	importin 7%2C transcript variant X2	down	-Inf	0.0555595
ko04720	Long-term potentiation	circRNA9392	gene13106	CACNA1C	calcium channel%2C voltage-dependent%2C L type%2C alpha 1C subunit%2C transcript variant X33	up	Inf	0.0555595
ko03440	Homologous recombination	circRNA10493	gene19788	TOP3A	topoisomerase (DNA) III alpha	up	Inf	0.0580356
ko03440	Homologous recombination	circRNA3277	gene19412	RPA1	replication protein A1%2C 70kDa	up	2.5361	0.0580356
ko03430	Mismatch repair	circRNA3277	gene19412	RPA1	replication protein A1%2C 70kDa	up	2.5361	0.0580356
ko03430	Mismatch repair	circRNA8716	gene2405	ZMYND8	zinc finger%2C MYND-type containing 8%2C transcript variant X28	up	Inf	0.0580356
ko05020	Prion diseases	circRNA1998	gene31624	MAP2K1	mitogen-activated protein kinase kinase 1	up	1.8221	0.0580356
ko05020	Prion diseases	circRNA2850	gene1083	IPO7	importin 7%2C transcript variant X2	down	-Inf	0.0580356
ko04620	Toll-like receptor signaling pathway	circRNA1998	gene31624	MAP2K1	mitogen-activated protein kinase kinase 1	up	1.8221	0.0679457
ko04620	Toll-like receptor signaling pathway	circRNA9131	gene28647	FAM13B	family with sequence similarity 13%2C member B%2C transcript variant X1	up	Inf	0.0679457
ko04620	Toll-like receptor signaling pathway	circRNA9715	gene8381	NFKB1	nuclear factor of kappa light polypeptide gene enhancer in B-cells 1%2C transcript variant X2	up	Inf	0.0679457
ko04660	T cell receptor signaling pathway	circRNA1998	gene31624	MAP2K1	mitogen-activated protein kinase kinase 1	up	1.8221	0.0793599
ko04660	T cell receptor signaling pathway	circRNA9131	gene28647	FAM13B	family with sequence similarity 13%2C member B%2C transcript variant X1	up	Inf	0.0793599
ko04660	T cell receptor signaling pathway	circRNA9509	gene22416	MALT1	mucosa associated lymphoid tissue lymphoma translocation gene 1%2C transcript variant X1	up	Inf	0.0793599
ko04660	T cell receptor signaling pathway	circRNA9715	gene8381	NFKB1	nuclear factor of kappa light polypeptide gene enhancer in B-cells 1%2C transcript variant X2	up	Inf	0.0793599
ko05221	Acute myeloid leukemia	circRNA1998	gene31624	MAP2K1	mitogen-activated protein kinase kinase 1	up	1.8221	0.0822986
ko05221	Acute myeloid leukemia	circRNA9131	gene28647	FAM13B	family with sequence similarity 13%2C member B%2C transcript variant X1	up	Inf	0.0822986
ko05221	Acute myeloid leukemia	circRNA9715	gene8381	NFKB1	nuclear factor of kappa light polypeptide gene enhancer in B-cells 1%2C transcript variant X2	up	Inf	0.0822986
ko05410	Hypertrophic cardiomyopathy (HCM	circRNA10093	gene10030	TBC1D31	TBC1 domain family%2C member 31%2C transcript variant X4	up	Inf	0.0822986
ko05410	Hypertrophic cardiomyopathy (HCM	circRNA9392	gene13106	CACNA1C	calcium channel%2C voltage-dependent%2C L type%2C alpha 1C subunit%2C transcript variant X33	up	Inf	0.0822986
ko05410	Hypertrophic cardiomyopathy (HCM	circRNA9652	gene29652	SYNE2	spectrin repeat containing%2C nuclear envelope 2%2C transcript variant X14	up	Inf	0.0822986
ko00020	Citrate cycle (TCA cycle	circRNA10123	gene25966	OGDH	oxoglutarate (alpha-ketoglutarate) dehydrogenase (lipoamide)%2C transcript variant X2	up	Inf	0.0965853
ko00020	Citrate cycle (TCA cycle	circRNA3471	gene20667	ACLY	ATP citrate lyase	up	2.26259	0.0965853
ko04626	Plant-pathogen interaction	circRNA1998	gene31624	MAP2K1	mitogen-activated protein kinase kinase 1	up	1.8221	0.101824
ko04210	Apoptosis	circRNA2850	gene1083	IPO7	importin 7%2C transcript variant X2	down	-Inf	0.103283
ko04210	Apoptosis	circRNA9131	gene28647	FAM13B	family with sequence similarity 13%2C member B%2C transcript variant X1	up	Inf	0.103283
ko04210	Apoptosis	circRNA9715	gene8381	NFKB1	nuclear factor of kappa light polypeptide gene enhancer in B-cells 1%2C transcript variant X2	up	Inf	0.103283
ko00380	Tryptophan metabolism	circRNA10123	gene25966	OGDH	oxoglutarate (alpha-ketoglutarate) dehydrogenase (lipoamide)%2C transcript variant X2	up	Inf	0.104991
ko00380	Tryptophan metabolism	circRNA9281	gene10450	ECHDC3	enoyl CoA hydratase domain containing 3	up	Inf	0.104991
ko04062	Chemokine signaling pathway	circRNA10093	gene10030	TBC1D31	TBC1 domain family%2C member 31%2C transcript variant X4	up	Inf	0.106609
ko04062	Chemokine signaling pathway	circRNA1998	gene31624	MAP2K1	mitogen-activated protein kinase kinase 1	up	1.8221	0.106609
ko04062	Chemokine signaling pathway	circRNA2850	gene1083	IPO7	importin 7%2C transcript variant X2	down	-Inf	0.106609
ko04062	Chemokine signaling pathway	circRNA9131	gene28647	FAM13B	family with sequence similarity 13%2C member B%2C transcript variant X1	up	Inf	0.106609
ko04062	Chemokine signaling pathway	circRNA9302	gene10652	PARD3	par-3 family cell polarity regulator%2C transcript variant X22	up	Inf	0.106609
ko04062	Chemokine signaling pathway	circRNA9715	gene8381	NFKB1	nuclear factor of kappa light polypeptide gene enhancer in B-cells 1%2C transcript variant X2	up	Inf	0.106609
ko05416	Viral myocarditis	circRNA10093	gene10030	TBC1D31	TBC1 domain family%2C member 31%2C transcript variant X4	up	Inf	0.106954
ko05416	Viral myocarditis	circRNA5139	gene29923	CEP128	centrosomal protein 128kDa%2C transcript variant X11	up	3.47685	0.106954
ko05416	Viral myocarditis	circRNA5967	gene1570	CEP57	centrosomal protein 57kDa%2C transcript variant X3	up	2.27163	0.106954
ko05416	Viral myocarditis	circRNA650	gene6336	SAFB	scaffold attachment factor B%2C transcript variant X4	up	2.55534	0.106954
ko05416	Viral myocarditis	circRNA8676	gene23246	MYH9	myosin%2C heavy chain 9%2C non-muscle	up	Inf	0.106954
ko05416	Viral myocarditis	circRNA9131	gene28647	FAM13B	family with sequence similarity 13%2C member B%2C transcript variant X1	up	Inf	0.106954
ko05416	Viral myocarditis	circRNA9211	gene18533	GOLGA4	golgin A4%2C transcript variant X7	up	Inf	0.106954
ko05416	Viral myocarditis	circRNA9634	gene29538	KTN1	kinectin 1 (kinesin receptor)%2C transcript variant X3	up	Inf	0.106954
ko05416	Viral myocarditis	circRNA9652	gene29652	SYNE2	spectrin repeat containing%2C nuclear envelope 2%2C transcript variant X14	up	Inf	0.106954
ko04010	MAPK signaling pathway	ciRNA207	gene21269	SRF	serum response factor (c-fos serum response element-binding transcription factor)	up	Inf	0.123405
ko04010	MAPK signaling pathway	circRNA1998	gene31624	MAP2K1	mitogen-activated protein kinase kinase 1	up	1.8221	0.123405
ko04010	MAPK signaling pathway	circRNA2850	gene1083	IPO7	importin 7%2C transcript variant X2	down	-Inf	0.123405
ko04010	MAPK signaling pathway	circRNA3620	gene4162	UPF3A	UPF3 regulator of nonsense transcripts homolog A (yeast)%2C transcript variant X4	down	-Inf	0.123405
ko04010	MAPK signaling pathway	circRNA729	gene7320	RELB	v-rel avian reticuloendotheliosis viral oncogene homolog B%2C transcript variant X2	up	2.89738	0.123405
ko04010	MAPK signaling pathway	circRNA9392	gene13106	CACNA1C	calcium channel%2C voltage-dependent%2C L type%2C alpha 1C subunit%2C transcript variant X33	up	Inf	0.123405
ko04010	MAPK signaling pathway	circRNA9715	gene8381	NFKB1	nuclear factor of kappa light polypeptide gene enhancer in B-cells 1%2C transcript variant X2	up	Inf	0.123405
ko00720	Reductive carboxylate cycle (CO2 fixation	circRNA3471	gene20667	ACLY	ATP citrate lyase	up	2.26259	0.125642
ko05014	Amyotrophic lateral sclerosis (ALS)	circRNA5692	gene9659	JPH1	junctophilin 1%2C transcript variant X5	up	2.97102	0.134732
ko05014	Amyotrophic lateral sclerosis (ALS)	circRNA650	gene6336	SAFB	scaffold attachment factor B%2C transcript variant X4	up	2.55534	0.134732
ko05014	Amyotrophic lateral sclerosis (ALS)	circRNA8716	gene2405	ZMYND8	zinc finger%2C MYND-type containing 8%2C transcript variant X28	up	Inf	0.134732
ko05014	Amyotrophic lateral sclerosis (ALS)	circRNA9608	gene31303	AHCTF1	AT hook containing transcription factor 1	up	Inf	0.134732
ko04260	Cardiac muscle contraction	circRNA10093	gene10030	TBC1D31	TBC1 domain family%2C member 31%2C transcript variant X4	up	Inf	0.140383
ko04260	Cardiac muscle contraction	circRNA9392	gene13106	CACNA1C	calcium channel%2C voltage-dependent%2C L type%2C alpha 1C subunit%2C transcript variant X33	up	Inf	0.140383
ko05212	Pancreatic cancer	circRNA1998	gene31624	MAP2K1	mitogen-activated protein kinase kinase 1	up	1.8221	0.144429
ko05212	Pancreatic cancer	circRNA9131	gene28647	FAM13B	family with sequence similarity 13%2C member B%2C transcript variant X1	up	Inf	0.144429
ko05212	Pancreatic cancer	circRNA9715	gene8381	NFKB1	nuclear factor of kappa light polypeptide gene enhancer in B-cells 1%2C transcript variant X2	up	Inf	0.144429
ko04930	Type II diabetes mellitus	circRNA9131	gene28647	FAM13B	family with sequence similarity 13%2C member B%2C transcript variant X1	up	Inf	0.1496
ko04930	Type II diabetes mellitus	circRNA9392	gene13106	CACNA1C	calcium channel%2C voltage-dependent%2C L type%2C alpha 1C subunit%2C transcript variant X33	up	Inf	0.1496
ko04912	GnRH signaling pathway	circRNA1998	gene31624	MAP2K1	mitogen-activated protein kinase kinase 1	up	1.8221	0.157071
ko04912	GnRH signaling pathway	circRNA2850	gene1083	IPO7	importin 7%2C transcript variant X2	down	-Inf	0.157071
ko04912	GnRH signaling pathway	circRNA9392	gene13106	CACNA1C	calcium channel%2C voltage-dependent%2C L type%2C alpha 1C subunit%2C transcript variant X33	up	Inf	0.157071
ko00310	Lysine degradation	circRNA10123	gene25966	OGDH	oxoglutarate (alpha-ketoglutarate) dehydrogenase (lipoamide)%2C transcript variant X2	up	Inf	0.159402
ko00310	Lysine degradation	circRNA2790	gene185	SUV420H1	suppressor of variegation 4-20 homolog 1 (Drosophila)%2C transcript variant X6	down	-Inf	0.159402
ko00310	Lysine degradation	circRNA6804	gene14833	EHMT1	euchromatic histone-lysine N-methyltransferase 1%2C transcript variant X4	up	2.29813	0.159402
ko00310	Lysine degradation	circRNA9281	gene10450	ECHDC3	enoyl CoA hydratase domain containing 3	up	Inf	0.159402
ko00563	Glycosylphosphatidylinositol(GPI)-anchor biosynthesis	circRNA9865	gene24495	PIGK	phosphatidylinositol glycan anchor biosynthesis%2C class K%2C transcript variant X2	up	Inf	0.171429
ko00512	O-Glycan biosynthesis	circRNA3806	gene2387	B4GALT5	UDP-Gal:betaGlcNAc beta 1%2C4- galactosyltransferase%2C polypeptide 5%2C transcript variant X2	up	2.26947	0.171429
ko00604	Glycosphingolipid biosynthesis - ganglio series	circRNA2965	gene17479	ST3GAL5	ST3 beta-galactoside alpha-2%2C3-sialyltransferase 5%2C transcript variant X1	up	3.23297	0.171429
ko04530	Tight junction	circRNA10093	gene10030	TBC1D31	TBC1 domain family%2C member 31%2C transcript variant X4	up	Inf	0.181164
ko04530	Tight junction	circRNA5139	gene29923	CEP128	centrosomal protein 128kDa%2C transcript variant X11	up	3.47685	0.181164
ko04530	Tight junction	circRNA5967	gene1570	CEP57	centrosomal protein 57kDa%2C transcript variant X3	up	2.27163	0.181164
ko04530	Tight junction	circRNA650	gene6336	SAFB	scaffold attachment factor B%2C transcript variant X4	up	2.55534	0.181164
ko04530	Tight junction	circRNA8676	gene23246	MYH9	myosin%2C heavy chain 9%2C non-muscle	up	Inf	0.181164
ko04530	Tight junction	circRNA9131	gene28647	FAM13B	family with sequence similarity 13%2C member B%2C transcript variant X1	up	Inf	0.181164
ko04530	Tight junction	circRNA9211	gene18533	GOLGA4	golgin A4%2C transcript variant X7	up	Inf	0.181164
ko04530	Tight junction	circRNA9302	gene10652	PARD3	par-3 family cell polarity regulator%2C transcript variant X22	up	Inf	0.181164
ko04530	Tight junction	circRNA9634	gene29538	KTN1	kinectin 1 (kinesin receptor)%2C transcript variant X3	up	Inf	0.181164
ko04530	Tight junction	circRNA9870	gene24608	INADL	InaD-like (Drosophila)	up	Inf	0.181164
ko00930	Caprolactam degradation	circRNA9281	gene10450	ECHDC3	enoyl CoA hydratase domain containing 3	up	Inf	0.19343
ko00100	Steroid biosynthesis	circRNA5444	gene24663	DHCR24	24-dehydrocholesterol reductase	up	3.01915	0.19343
ko00632	Benzoate degradation via CoA ligation	circRNA9281	gene10450	ECHDC3	enoyl CoA hydratase domain containing 3	up	Inf	0.19343
ko04742	Taste transduction	circRNA2850	gene1083	IPO7	importin 7%2C transcript variant X2	down	-Inf	0.19343
ko03420	Nucleotide excision repair	circRNA3277	gene19412	RPA1	replication protein A1%2C 70kDa	up	2.5361	0.207007
ko03420	Nucleotide excision repair	circRNA8716	gene2405	ZMYND8	zinc finger%2C MYND-type containing 8%2C transcript variant X28	up	Inf	0.207007
ko00281	Geraniol degradation	circRNA9281	gene10450	ECHDC3	enoyl CoA hydratase domain containing 3	up	Inf	0.214855
ko05215	Prostate cancer	circRNA1998	gene31624	MAP2K1	mitogen-activated protein kinase kinase 1	up	1.8221	0.217672
ko05215	Prostate cancer	circRNA9131	gene28647	FAM13B	family with sequence similarity 13%2C member B%2C transcript variant X1	up	Inf	0.217672
ko05215	Prostate cancer	circRNA9715	gene8381	NFKB1	nuclear factor of kappa light polypeptide gene enhancer in B-cells 1%2C transcript variant X2	up	Inf	0.217672
ko05218	Melanoma	circRNA1998	gene31624	MAP2K1	mitogen-activated protein kinase kinase 1	up	1.8221	0.22668
ko05218	Melanoma	circRNA9131	gene28647	FAM13B	family with sequence similarity 13%2C member B%2C transcript variant X1	up	Inf	0.22668
ko04144	Endocytosis	circRNA10029	gene9162	PSD3	pleckstrin and Sec7 domain containing 3%2C transcript variant X5	up	Inf	0.241914
ko04144	Endocytosis	circRNA1111	gene19303	ACAP2	ArfGAP with coiled-coil%2C ankyrin repeat and PH domains 2%2C transcript variant X4	down	-Inf	0.241914
ko04144	Endocytosis	circRNA5139	gene29923	CEP128	centrosomal protein 128kDa%2C transcript variant X11	up	3.47685	0.241914
ko04144	Endocytosis	circRNA8867	gene14930	CAMSAP1	calmodulin regulated spectrin-associated protein 1%2C transcript variant X4	up	Inf	0.241914
ko04144	Endocytosis	circRNA8920	gene15485	RNF38	ring finger protein 38%2C transcript variant X8	up	Inf	0.241914
ko04144	Endocytosis	circRNA9302	gene10652	PARD3	par-3 family cell polarity regulator%2C transcript variant X22	up	Inf	0.241914
ko04144	Endocytosis	circRNA9634	gene29538	KTN1	kinectin 1 (kinesin receptor)%2C transcript variant X3	up	Inf	0.241914
ko03410	Base excision repair	circRNA8716	gene2405	ZMYND8	zinc finger%2C MYND-type containing 8%2C transcript variant X28	up	Inf	0.25604
ko04664	Fc epsilon RI signaling pathway	circRNA1998	gene31624	MAP2K1	mitogen-activated protein kinase kinase 1	up	1.8221	0.276328
ko04664	Fc epsilon RI signaling pathway	circRNA9131	gene28647	FAM13B	family with sequence similarity 13%2C member B%2C transcript variant X1	up	Inf	0.276328
ko04810	Regulation of actin cytoskeleton	circRNA10078	gene9851	MTDH	metadherin%2C transcript variant X5	up	Inf	0.292439
ko04810	Regulation of actin cytoskeleton	circRNA10093	gene10030	TBC1D31	TBC1 domain family%2C member 31%2C transcript variant X4	up	Inf	0.292439
ko04810	Regulation of actin cytoskeleton	circRNA10637	gene3489	SPATA13	spermatogenesis associated 13%2C transcript variant X7	up	Inf	0.292439
ko04810	Regulation of actin cytoskeleton	circRNA1998	gene31624	MAP2K1	mitogen-activated protein kinase kinase 1	up	1.8221	0.292439
ko04810	Regulation of actin cytoskeleton	circRNA8920	gene15485	RNF38	ring finger protein 38%2C transcript variant X8	up	Inf	0.292439
ko04810	Regulation of actin cytoskeleton	circRNA8960	gene33021	AKAP13	A kinase (PRKA) anchor protein 13%2C transcript variant X16	up	Inf	0.292439
ko04810	Regulation of actin cytoskeleton	circRNA9131	gene28647	FAM13B	family with sequence similarity 13%2C member B%2C transcript variant X1	up	Inf	0.292439
ko00903	Limonene and pinene degradation	circRNA9281	gene10450	ECHDC3	enoyl CoA hydratase domain containing 3	up	Inf	0.295098
ko04623	Cytosolic DNA-sensing pathway	circRNA9715	gene8381	NFKB1	nuclear factor of kappa light polypeptide gene enhancer in B-cells 1%2C transcript variant X2	up	Inf	0.295098
ko05012	Parkinson's disease	circRNA10046	gene9421	VDAC3	voltage-dependent anion channel 3%2C transcript variant X2	up	Inf	0.306127
ko05012	Parkinson's disease	circRNA10298	gene17340	SEPT10	septin 10%2C transcript variant X2	up	Inf	0.306127
ko05213	Endometrial cancer	circRNA1998	gene31624	MAP2K1	mitogen-activated protein kinase kinase 1	up	1.8221	0.306127
ko05213	Endometrial cancer	circRNA9131	gene28647	FAM13B	family with sequence similarity 13%2C member B%2C transcript variant X1	up	Inf	0.306127
ko02010	ABC transporters	circRNA10391	gene5244	ABCC1	ATP-binding cassette%2C sub-family C (CFTR/MRP)%2C member 1%2C transcript variant X3	up	Inf	0.313863
ko00330	Arginine and proline metabolism	circRNA4740	gene11591	OAT	ornithine aminotransferase%2C transcript variant X3	up	2.37758	0.313863
ko03010	Ribosome	circRNA6144	gene5253	LOC103228971	40S ribosomal protein S15a%2C transcript variant X2	up	2.51153	0.313863
ko04621	NOD-like receptor signaling pathway	circRNA9715	gene8381	NFKB1	nuclear factor of kappa light polypeptide gene enhancer in B-cells 1%2C transcript variant X2	up	Inf	0.332137
ko00410	beta-Alanine metabolism	circRNA9281	gene10450	ECHDC3	enoyl CoA hydratase domain containing 3	up	Inf	0.332137
ko04740	Olfactory transduction	circRNA2850	gene1083	IPO7	importin 7%2C transcript variant X2	down	-Inf	0.332137
ko05210	Colorectal cancer	circRNA1998	gene31624	MAP2K1	mitogen-activated protein kinase kinase 1	up	1.8221	0.335719
ko05210	Colorectal cancer	circRNA9131	gene28647	FAM13B	family with sequence similarity 13%2C member B%2C transcript variant X1	up	Inf	0.335719
ko05223	Non-small cell lung cancer	circRNA1998	gene31624	MAP2K1	mitogen-activated protein kinase kinase 1	up	1.8221	0.335719
ko05223	Non-small cell lung cancer	circRNA9131	gene28647	FAM13B	family with sequence similarity 13%2C member B%2C transcript variant X1	up	Inf	0.335719
ko04370	VEGF signaling pathway	circRNA1998	gene31624	MAP2K1	mitogen-activated protein kinase kinase 1	up	1.8221	0.335719
ko04370	VEGF signaling pathway	circRNA9131	gene28647	FAM13B	family with sequence similarity 13%2C member B%2C transcript variant X1	up	Inf	0.335719
ko05412	Arrhythmogenic right ventricular cardiomyopathy (ARVC	circRNA9392	gene13106	CACNA1C	calcium channel%2C voltage-dependent%2C L type%2C alpha 1C subunit%2C transcript variant X33	up	Inf	0.335719
ko05412	Arrhythmogenic right ventricular cardiomyopathy (ARVC	circRNA9652	gene29652	SYNE2	spectrin repeat containing%2C nuclear envelope 2%2C transcript variant X14	up	Inf	0.335719
ko04020	Calcium signaling pathway	circRNA10046	gene9421	VDAC3	voltage-dependent anion channel 3%2C transcript variant X2	up	Inf	0.341262
ko04020	Calcium signaling pathway	circRNA2850	gene1083	IPO7	importin 7%2C transcript variant X2	down	-Inf	0.341262
ko04020	Calcium signaling pathway	circRNA9392	gene13106	CACNA1C	calcium channel%2C voltage-dependent%2C L type%2C alpha 1C subunit%2C transcript variant X33	up	Inf	0.341262
ko05140	Leishmaniasis	circRNA9715	gene8381	NFKB1	nuclear factor of kappa light polypeptide gene enhancer in B-cells 1%2C transcript variant X2	up	Inf	0.349931
ko04916	Melanogenesis	circRNA1998	gene31624	MAP2K1	mitogen-activated protein kinase kinase 1	up	1.8221	0.355261
ko04916	Melanogenesis	circRNA2850	gene1083	IPO7	importin 7%2C transcript variant X2	down	-Inf	0.355261
ko05220	Chronic myeloid leukemia	circRNA1998	gene31624	MAP2K1	mitogen-activated protein kinase kinase 1	up	1.8221	0.363378
ko05220	Chronic myeloid leukemia	circRNA9131	gene28647	FAM13B	family with sequence similarity 13%2C member B%2C transcript variant X1	up	Inf	0.363378
ko05220	Chronic myeloid leukemia	circRNA9715	gene8381	NFKB1	nuclear factor of kappa light polypeptide gene enhancer in B-cells 1%2C transcript variant X2	up	Inf	0.363378
ko05219	Bladder cancer	circRNA1998	gene31624	MAP2K1	mitogen-activated protein kinase kinase 1	up	1.8221	0.384132
ko04666	Fc gamma R-mediated phagocytosis	circRNA1998	gene31624	MAP2K1	mitogen-activated protein kinase kinase 1	up	1.8221	0.385399
ko04666	Fc gamma R-mediated phagocytosis	circRNA8920	gene15485	RNF38	ring finger protein 38%2C transcript variant X8	up	Inf	0.385399
ko04666	Fc gamma R-mediated phagocytosis	circRNA9131	gene28647	FAM13B	family with sequence similarity 13%2C member B%2C transcript variant X1	up	Inf	0.385399
ko05131	Shigellosis	circRNA10093	gene10030	TBC1D31	TBC1 domain family%2C member 31%2C transcript variant X4	up	Inf	0.392708
ko05131	Shigellosis	circRNA8920	gene15485	RNF38	ring finger protein 38%2C transcript variant X8	up	Inf	0.392708
ko05131	Shigellosis	circRNA9715	gene8381	NFKB1	nuclear factor of kappa light polypeptide gene enhancer in B-cells 1%2C transcript variant X2	up	Inf	0.392708
ko05142	Chagas disease	circRNA9131	gene28647	FAM13B	family with sequence similarity 13%2C member B%2C transcript variant X1	up	Inf	0.39373
ko05142	Chagas disease	circRNA9715	gene8381	NFKB1	nuclear factor of kappa light polypeptide gene enhancer in B-cells 1%2C transcript variant X2	up	Inf	0.39373
ko04622	RIG-I-like receptor signaling pathway	circRNA9715	gene8381	NFKB1	nuclear factor of kappa light polypeptide gene enhancer in B-cells 1%2C transcript variant X2	up	Inf	0.400562
ko00071	Fatty acid metabolism	circRNA9281	gene10450	ECHDC3	enoyl CoA hydratase domain containing 3	up	Inf	0.416561
ko03050	Proteasome	circRNA9019	gene17155	PSMB1	proteasome (prosome%2C macropain) subunit%2C beta type%2C 1	up	Inf	0.416561
ko05211	Renal cell carcinoma	circRNA1998	gene31624	MAP2K1	mitogen-activated protein kinase kinase 1	up	1.8221	0.421924
ko05211	Renal cell carcinoma	circRNA9131	gene28647	FAM13B	family with sequence similarity 13%2C member B%2C transcript variant X1	up	Inf	0.421924
ko04910	Insulin signaling pathway	circRNA1998	gene31624	MAP2K1	mitogen-activated protein kinase kinase 1	up	1.8221	0.428917
ko04910	Insulin signaling pathway	circRNA2850	gene1083	IPO7	importin 7%2C transcript variant X2	down	-Inf	0.428917
ko04910	Insulin signaling pathway	circRNA9131	gene28647	FAM13B	family with sequence similarity 13%2C member B%2C transcript variant X1	up	Inf	0.428917
ko04650	Natural killer cell mediated cytotoxicity	circRNA1998	gene31624	MAP2K1	mitogen-activated protein kinase kinase 1	up	1.8221	0.431179
ko04650	Natural killer cell mediated cytotoxicity	circRNA9131	gene28647	FAM13B	family with sequence similarity 13%2C member B%2C transcript variant X1	up	Inf	0.431179
ko04540	Gap junction	circRNA1998	gene31624	MAP2K1	mitogen-activated protein kinase kinase 1	up	1.8221	0.431179
ko04540	Gap junction	circRNA2850	gene1083	IPO7	importin 7%2C transcript variant X2	down	-Inf	0.431179
ko04960	Aldosterone-regulated sodium reabsorption	circRNA9131	gene28647	FAM13B	family with sequence similarity 13%2C member B%2C transcript variant X1	up	Inf	0.432139
ko05216	Thyroid cancer	circRNA1998	gene31624	MAP2K1	mitogen-activated protein kinase kinase 1	up	1.8221	0.432139
ko05214	Glioma	circRNA1998	gene31624	MAP2K1	mitogen-activated protein kinase kinase 1	up	1.8221	0.440359
ko05214	Glioma	circRNA9131	gene28647	FAM13B	family with sequence similarity 13%2C member B%2C transcript variant X1	up	Inf	0.440359
ko04722	Neurotrophin signaling pathway	circRNA1998	gene31624	MAP2K1	mitogen-activated protein kinase kinase 1	up	1.8221	0.450307
ko04722	Neurotrophin signaling pathway	circRNA9131	gene28647	FAM13B	family with sequence similarity 13%2C member B%2C transcript variant X1	up	Inf	0.450307
ko04722	Neurotrophin signaling pathway	circRNA9715	gene8381	NFKB1	nuclear factor of kappa light polypeptide gene enhancer in B-cells 1%2C transcript variant X2	up	Inf	0.450307
ko05100	Bacterial invasion of epithelial cells	circRNA8920	gene15485	RNF38	ring finger protein 38%2C transcript variant X8	up	Inf	0.458481
ko05100	Bacterial invasion of epithelial cells	circRNA9131	gene28647	FAM13B	family with sequence similarity 13%2C member B%2C transcript variant X1	up	Inf	0.458481
ko04962	Vasopressin-regulated water reabsorption	circRNA2850	gene1083	IPO7	importin 7%2C transcript variant X2	down	-Inf	0.462079
ko00640	Propanoate metabolism	circRNA9281	gene10450	ECHDC3	enoyl CoA hydratase domain containing 3	up	Inf	0.462079
ko00561	Glycerolipid metabolism	circRNA8920	gene15485	RNF38	ring finger protein 38%2C transcript variant X8	up	Inf	0.462079
ko04013	MAPK signaling pathway - fly	circRNA1998	gene31624	MAP2K1	mitogen-activated protein kinase kinase 1	up	1.8221	0.47646
ko04630	Jak-STAT signaling pathway	circRNA2190	gene24582	RAVER2	ribonucleoprotein%2C PTB-binding 2%2C transcript variant X3	down	-1.55292	0.493715
ko04630	Jak-STAT signaling pathway	circRNA9131	gene28647	FAM13B	family with sequence similarity 13%2C member B%2C transcript variant X1	up	Inf	0.493715
ko00650	Butanoate metabolism	circRNA9281	gene10450	ECHDC3	enoyl CoA hydratase domain containing 3	up	Inf	0.517373
ko04350	TGF-beta signaling pathway	circRNA10093	gene10030	TBC1D31	TBC1 domain family%2C member 31%2C transcript variant X4	up	Inf	0.519203
ko04350	TGF-beta signaling pathway	circRNA266	gene12496	BMPR2	bone morphogenetic protein receptor%2C type II (serine/threonine kinase)%2C transcript variant X1	down	-Inf	0.519203
ko00970	Aminoacyl-tRNA biosynthesis	circRNA3188	gene5783	AARS	alanyl-tRNA synthetase	up	1.62932	0.542884
ko04340	Hedgehog signaling pathway	circRNA2850	gene1083	IPO7	importin 7%2C transcript variant X2	down	-Inf	0.542884
ko04080	Neuroactive ligand-receptor interaction	circRNA9302	gene10652	PARD3	par-3 family cell polarity regulator%2C transcript variant X22	up	Inf	0.542884
ko00564	Glycerophospholipid metabolism	circRNA8920	gene15485	RNF38	ring finger protein 38%2C transcript variant X8	up	Inf	0.555137
ko00280	Valine, leucine and isoleucine degradation	circRNA9281	gene10450	ECHDC3	enoyl CoA hydratase domain containing 3	up	Inf	0.555137
ko04920	Adipocytokine signaling pathway	circRNA9715	gene8381	NFKB1	nuclear factor of kappa light polypeptide gene enhancer in B-cells 1%2C transcript variant X2	up	Inf	0.58999
ko04012	ErbB signaling pathway	circRNA1998	gene31624	MAP2K1	mitogen-activated protein kinase kinase 1	up	1.8221	0.590532
ko04012	ErbB signaling pathway	circRNA9131	gene28647	FAM13B	family with sequence similarity 13%2C member B%2C transcript variant X1	up	Inf	0.590532
ko05222	Small cell lung cancer	circRNA9131	gene28647	FAM13B	family with sequence similarity 13%2C member B%2C transcript variant X1	up	Inf	0.597968
ko05222	Small cell lung cancer	circRNA9715	gene8381	NFKB1	nuclear factor of kappa light polypeptide gene enhancer in B-cells 1%2C transcript variant X2	up	Inf	0.597968
ko04730	Long-term depression	circRNA1998	gene31624	MAP2K1	mitogen-activated protein kinase kinase 1	up	1.8221	0.611717
ko04110	Cell cycle	circRNA4387	gene28655	CDC25C	cell division cycle 25C%2C transcript variant X4	up	2.55612	0.612543
ko04110	Cell cycle	circRNA977	gene4650	CCNB1	cyclin B1%2C transcript variant X2	down	-Inf	0.612543
ko04060	Cytokine-cytokine receptor interaction	circRNA266	gene12496	BMPR2	bone morphogenetic protein receptor%2C type II (serine/threonine kinase)%2C transcript variant X1	down	-Inf	0.622152
ko05120	Epithelial cell signaling in Helicobacter pylori infection	circRNA9715	gene8381	NFKB1	nuclear factor of kappa light polypeptide gene enhancer in B-cells 1%2C transcript variant X2	up	Inf	0.632311
ko04510	Focal adhesion	circRNA10078	gene9851	MTDH	metadherin%2C transcript variant X5	up	Inf	0.635572
ko04510	Focal adhesion	circRNA10093	gene10030	TBC1D31	TBC1 domain family%2C member 31%2C transcript variant X4	up	Inf	0.635572
ko04510	Focal adhesion	circRNA1998	gene31624	MAP2K1	mitogen-activated protein kinase kinase 1	up	1.8221	0.635572
ko04510	Focal adhesion	circRNA477	gene16054	FAM120A	family with sequence similarity 120A%2C transcript variant X4	down	-Inf	0.635572
ko04510	Focal adhesion	circRNA9002	gene16808	SOBP	sine oculis binding protein homolog (Drosophila)%2C transcript variant X2	up	Inf	0.635572
ko04510	Focal adhesion	circRNA9131	gene28647	FAM13B	family with sequence similarity 13%2C member B%2C transcript variant X1	up	Inf	0.635572
ko03022	Basal transcription factors	circRNA9915	gene25125	TAF12	TAF12 RNA polymerase II%2C TATA box binding protein (TBP)-associated factor%2C 20kDa%2C transcript variant X2	up	Inf	0.65183
ko04115	p53 signaling pathway	circRNA977	gene4650	CCNB1	cyclin B1%2C transcript variant X2	down	-Inf	0.65183
ko04070	Phosphatidylinositol signaling system	circRNA8920	gene15485	RNF38	ring finger protein 38%2C transcript variant X8	up	Inf	0.67951
ko04070	Phosphatidylinositol signaling system	circRNA9131	gene28647	FAM13B	family with sequence similarity 13%2C member B%2C transcript variant X1	up	Inf	0.67951
ko04150	mTOR signaling pathway	circRNA9131	gene28647	FAM13B	family with sequence similarity 13%2C member B%2C transcript variant X1	up	Inf	0.687858
ko04520	Adherens junction	circRNA8920	gene15485	RNF38	ring finger protein 38%2C transcript variant X8	up	Inf	0.697714
ko04520	Adherens junction	circRNA9302	gene10652	PARD3	par-3 family cell polarity regulator%2C transcript variant X22	up	Inf	0.697714
ko04113	Meiosis - yeast	circRNA2850	gene1083	IPO7	importin 7%2C transcript variant X2	down	-Inf	0.704471
ko04320	Dorso-ventral axis formation	circRNA1998	gene31624	MAP2K1	mitogen-activated protein kinase kinase 1	up	1.8221	0.756047
ko05110	Vibrio cholerae infection	circRNA2850	gene1083	IPO7	importin 7%2C transcript variant X2	down	-Inf	0.775338
ko04330	Notch signaling pathway	circRNA8920	gene15485	RNF38	ring finger protein 38%2C transcript variant X8	up	Inf	0.787357
ko04512	ECM-receptor interaction	circRNA477	gene16054	FAM120A	family with sequence similarity 120A%2C transcript variant X4	down	-Inf	0.789951
ko04512	ECM-receptor interaction	circRNA9002	gene16808	SOBP	sine oculis binding protein homolog (Drosophila)%2C transcript variant X2	up	Inf	0.789951
ko04142	Lysosome	circRNA9116	gene28428	AP3S1	adaptor-related protein complex 3%2C sigma 1 subunit%2C transcript variant X4	up	Inf	0.798742
ko04670	Leukocyte transendothelial migration	circRNA10093	gene10030	TBC1D31	TBC1 domain family%2C member 31%2C transcript variant X4	up	Inf	0.80271
ko04670	Leukocyte transendothelial migration	circRNA9131	gene28647	FAM13B	family with sequence similarity 13%2C member B%2C transcript variant X1	up	Inf	0.80271
ko04360	Axon guidance	circRNA10093	gene10030	TBC1D31	TBC1 domain family%2C member 31%2C transcript variant X4	up	Inf	0.82989
ko04360	Axon guidance	circRNA8960	gene33021	AKAP13	A kinase (PRKA) anchor protein 13%2C transcript variant X16	up	Inf	0.82989
ko05010	Alzheimer's disease	circRNA9392	gene13106	CACNA1C	calcium channel%2C voltage-dependent%2C L type%2C alpha 1C subunit%2C transcript variant X33	up	Inf	0.834064
ko05130	Pathogenic Escherichia coli infection	circRNA10093	gene10030	TBC1D31	TBC1 domain family%2C member 31%2C transcript variant X4	up	Inf	0.855485
ko04145	Phagosome	circRNA9634	gene29538	KTN1	kinectin 1 (kinesin receptor)%2C transcript variant X3	up	Inf	0.86327
ko00230	Purine metabolism	circRNA2905	gene1698	DDX10	DEAD (Asp-Glu-Ala-Asp) box polypeptide 10	down	-Inf	0.882582
ko00230	Purine metabolism	circRNA8716	gene2405	ZMYND8	zinc finger%2C MYND-type containing 8%2C transcript variant X28	up	Inf	0.882582
ko04310	Wnt signaling pathway	circRNA10093	gene10030	TBC1D31	TBC1 domain family%2C member 31%2C transcript variant X4	up	Inf	0.897323
ko04310	Wnt signaling pathway	circRNA2850	gene1083	IPO7	importin 7%2C transcript variant X2	down	-Inf	0.897323
ko05016	Huntington's disease	circRNA10046	gene9421	VDAC3	voltage-dependent anion channel 3%2C transcript variant X2	up	Inf	0.91236
ko04120	Ubiquitin mediated proteolysis	circRNA2010	gene31675	HERC1	HECT and RLD domain containing E3 ubiquitin protein ligase family member 1%2C transcript variant X9	down	-Inf	0.94241
ko05200	Pathways in cancer	circRNA1998	gene31624	MAP2K1	mitogen-activated protein kinase kinase 1	up	1.8221	0.948141
ko05200	Pathways in cancer	circRNA9131	gene28647	FAM13B	family with sequence similarity 13%2C member B%2C transcript variant X1	up	Inf	0.948141
ko05200	Pathways in cancer	circRNA9715	gene8381	NFKB1	nuclear factor of kappa light polypeptide gene enhancer in B-cells 1%2C transcript variant X2	up	Inf	0.948141
