# Supplementary material for: Unique expression signatures of circular RNAs in response to DNA tumor virus SV40 infection
Source: Oncotarget. 2017 Oct 9;8(58):98609–22. doi: 10.18632/oncotarget.21694 (PMC5716754; doi:10.18632/oncotarget.21694)
Supplement: Supplementary file 7 [file oncotarget-08-98609-s007.xlsx]

## Sheet: Sheet1
Supplementary Table 6: Differentially expressed miRNAs induced by SV40
miRNA_id	baseMean	baseMean_Sample_Ctrl	baseMean_Sample_SV40	foldChange	log2FoldChange	pval	padj	up_down	Sequence	Length
NC_023656.1_18850	161.404	322.808	0	0	#NAME?	0.0391769	1	Down	GGAGGGCGCGGCGGCCGC	18
NC_023657.1_20040	6.85493	1.43014	12.2797	8.58637	3.10205	0.0328996	1	Up	AGAATCAGAAGGAGCACA	18
NC_023658.1_20825	5.05437	0	10.1087	Inf	Inf	0.00134445	0.483329	Up	ACTGTGAGGGCTGAGGGG	18
NC_023662.1_25361	2.65094	0.376233	4.92566	13.092	3.71062	0.0404934	1	Up	AAGTGGAATCAAGGTTACTA	20
NC_023664.1_28265	72.2119	0	144.424	Inf	Inf	5.64025e-05	0.0811068	Up	CTGGCACTTGCACTGGTTCC	20
NC_023666.1_29685	9.72988	0.301441	19.1583	63.5557	5.98995	0.00128111	0.483329	Up	AAGGACTGTGAGGGCTGAGG	20
NC_023666.1_30630	31.9564	0.806364	63.1064	78.2605	6.29021	0.000941398	0.483329	Up	GGACTGTGAGGGCTGAGGG	19
NC_023667.1_31355	28004.1	55946.1	62.1838	0.00111149	-9.81328	0.0452502	1	Down	TTTCCTATGCATATACTTCTTT	22
mml-miR-335-3p	161.197	322.393	0	0	#NAME?	0.0386917	1	Down	TTTTTCATTATTGCTCCTGACC	22
mml-miR-99a-5p	351271	701923	619.567	0.000882671	-10.1458	0.0408495	1	Down	AACCCGTAGATCCGATCTTGTG	22
