# Supplementary material for: Unique expression signatures of circular RNAs in response to DNA tumor virus SV40 infection
Source: Oncotarget. 2017 Oct 9;8(58):98609–22. doi: 10.18632/oncotarget.21694 (PMC5716754; doi:10.18632/oncotarget.21694)
Supplement: Supplementary file 8 [file oncotarget-08-98609-s008.xlsx]

## Sheet: Sheet1
Supplementary Table 7: Differentially expressed genes induced by SV40
test_id	class_code	nearest_ref_id	gene_id	gene	Gene ID	Description	GO_Term	KEGG	locus	sample_1	sample_2	status	SV40_fpkm	Ctr_fpkm	log2(fold_change)	regulation	p_value	q_value	significant
TCONS_00000302	"="	XM_008013561.1	XLOC_000081	DHCR7	gene129	7-dehydrocholesterol reductase%2C transcript variant X5	GO:0005640(nuclear outer membrane);GO:0005789(endoplasmic reticulum membrane);GO:0006695(cholesterol biosynthetic process);GO:0016021(integral to membrane);GO:0047598(7-dehydrocholesterol reductase activity)	00100(Steroid biosynthesis)	chrNC_023642.1:3243262-3257332	SV40	Ctr	OK	135.36	62.5253	1.11429	up	5e-05	0.00324581	yes
TCONS_00000581	"="	XR_495878.1	XLOC_000188	LOC103228978	gene306	uncharacterized LOC103228978	NA	NA	chrNC_023642.1:8734487-8744823	SV40	Ctr	OK	76.3971	281.255	-1.88029	down	5e-05	0.00324581	yes
TCONS_00000630	"="	XM_007990512.1	XLOC_000206	CDCA5	gene328	cell division cycle associated 5	GO:0000082(G1/S transition of mitotic cell cycle);GO:0000790(nuclear chromatin);GO:0003682(chromatin binding);GO:0005515(protein binding);GO:0005737(cytoplasm);GO:0005886(plasma membrane);GO:0006302(double-strand break repair);GO:0007064(mitotic sister chromatid cohesion);GO:0007076(mitotic chromosome condensation);GO:0007080(mitotic metaphase plate congression);GO:0051301(cell division);GO:00719…	NA	chrNC_023642.1:9151502-9157412	SV40	Ctr	OK	19.4786	9.68542	1.008	up	5e-05	0.00324581	yes
TCONS_00000826	"="	XM_007995386.1	XLOC_000257	LOC103233969	gene419	uncharacterized LOC103233969	NA	NA	chrNC_023642.1:11241544-11243843	SV40	Ctr	OK	76.983	39.0717	0.978417	up	5e-05	0.00324581	no
TCONS_00001449	"="	XM_008003745.1	XLOC_000492	LGR4	gene930	leucine-rich repeat containing G protein-coupled receptor 4	GO:0005886(plasma membrane);GO:0016021(integral to membrane);GO:0016500(protein-hormone receptor activity)	04080(Neuroactive ligand-receptor interaction)	chrNC_023642.1:37632747-37741100	SV40	Ctr	OK	4.61263	8.55423	-0.891048	down	5e-05	0.00324581	no
TCONS_00002591	"="	XM_008020653.1	XLOC_000836	BIRC3	gene1621	baculoviral IAP repeat containing 3	GO:0004842(ubiquitin-protein ligase activity);GO:0005515(protein binding);GO:0005634(nucleus);GO:0005737(cytoplasm);GO:0006915(apoptosis);GO:0006916(anti-apoptosis);GO:0007166(cell surface receptor linked signaling pathway);GO:0008270(zinc ion binding)	04120(Ubiquitin mediated proteolysis);04210(Apoptosis);04510(Focal adhesion);04621(NOD-like receptor signaling pathway);05200(Pathways in cancer);05222(Small cell lung cancer)	chrNC_023642.1:93692162-93713548	SV40	Ctr	OK	3.13971	7.68668	-1.29173	down	5e-05	0.00324581	yes
TCONS_00003336	"="	XR_503481.1	XLOC_001078	LOC103248835	gene2090	uncharacterized LOC103248835	NA	NA	chrNC_023642.1:121306748-121313429	SV40	Ctr	OK	2.02003	3.52713	-0.804121	down	5e-05	0.00324581	no
TCONS_00003665	"="	XM_008018194.1	XLOC_001203	CCND1	gene158	cyclin D1	GO:0000080(G1 phase of mitotic cell cycle);GO:0000082(G1/S transition of mitotic cell cycle);GO:0000084(S phase of mitotic cell cycle);GO:0000307(cyclin-dependent protein kinase holoenzyme complex);GO:0001934(positive regulation of protein phosphorylation);GO:0005654(nucleoplasm);GO:0005829(cytosol);GO:0016020(membrane);GO:0019901(protein kinase binding);GO:0031571(mitotic cell cycle G1/S transit…	04110(Cell cycle);04115(p53 signaling pathway);04310(Wnt signaling pathway);04510(Focal adhesion);04630(Jak-STAT signaling pathway);05200(Pathways in cancer);05210(Colorectal cancer);05212(Pancreatic cancer);05213(Endometrial cancer);05214(Glioma);05215(Prostate cancer);05216(Thyroid cancer);05218(Melanoma);05219(Bladder cancer);05220(Chronic myeloid leukemia);05221(Acute myeloid leukemia);05222(…	chrNC_023642.1:4909094-4922311	SV40	Ctr	OK	9.78289	3.50768	1.47974	up	5e-05	0.00324581	yes
TCONS_00003970	"="	XM_007980358.1	XLOC_001279	DRAP1	gene273	DR1-associated protein 1 (negative cofactor 2 alpha)	GO:0000122(negative regulation of transcription from RNA polymerase II promoter);GO:0003700(sequence-specific DNA binding transcription factor activity);GO:0003714(transcription corepressor activity);GO:0005634(nucleus);GO:0043565(sequence-specific DNA binding)	NA	chrNC_023642.1:8336084-8338393	SV40	Ctr	OK	139.846	79.4213	0.816246	up	5e-05	0.00324581	no
TCONS_00003973	"="	XM_007980768.1	XLOC_001282	CCDC85B	gene276	coiled-coil domain containing 85B	GO:0005515(protein binding);GO:0005634(nucleus);GO:0005813(centrosome);GO:0006351(transcription, DNA-dependent);GO:0030154(cell differentiation);GO:0030308(negative regulation of cell growth);GO:0045599(negative regulation of fat cell differentiation);GO:0045892(negative regulation of transcription, DNA-dependent)	NA	chrNC_023642.1:8366165-8367670	SV40	Ctr	OK	54.8197	31.9588	0.778481	up	5e-05	0.00324581	no
TCONS_00004045	"="	XM_007988098.1	XLOC_001304	POLA2	gene314	polymerase (DNA directed)%2C alpha 2%2C accessory subunit%2C transcript variant X4	GO:0000082(G1/S transition of mitotic cell cycle);GO:0000084(S phase of mitotic cell cycle);GO:0000216(M/G1 transition of mitotic cell cycle);GO:0000722(telomere maintenance via recombination);GO:0003677(DNA binding);GO:0005654(nucleoplasm);GO:0006270(DNA-dependent DNA replication initiation);GO:0006271(DNA strand elongation involved in DNA replication);GO:0032201(telomere maintenance via semi-co…	00230(Purine metabolism);00240(Pyrimidine metabolism);03030(DNA replication)	chrNC_023642.1:8940101-8977049	SV40	Ctr	OK	19.8246	8.83496	1.16599	up	5e-05	0.00324581	yes
TCONS_00004245	"="	XM_007995218.1	XLOC_001354	POLR2G	gene407	polymerase (RNA) II (DNA directed) polypeptide G%2C transcript variant X1	GO:0003723(RNA binding);GO:0003899(DNA-directed RNA polymerase activity);GO:0005665(DNA-directed RNA polymerase II, core complex)	00230(Purine metabolism);00240(Pyrimidine metabolism);03020(RNA polymerase);05016(Huntington's disease)	chrNC_023642.1:11140896-11150879	SV40	Ctr	OK	167.36	97.0146	0.786678	up	5e-05	0.00324581	no
TCONS_00004283	"="	XM_007995889.1	XLOC_001375	FEN1	gene452	flap structure-specific endonuclease 1	GO:0000084(S phase of mitotic cell cycle);GO:0000722(telomere maintenance via recombination);GO:0003684(damaged DNA binding);GO:0003690(double-stranded DNA binding);GO:0004523(ribonuclease H activity);GO:0005515(protein binding);GO:0005654(nucleoplasm);GO:0005730(nucleolus);GO:0005739(mitochondrion);GO:0006284(base-excision repair);GO:0006302(double-strand break repair);GO:0008309(double-stranded…	03030(DNA replication);03410(Base excision repair);03450(Non-homologous end-joining)	chrNC_023642.1:12057619-12062185	SV40	Ctr	OK	31.5775	12.2101	1.37082	up	5e-05	0.00324581	yes
TCONS_00004478	"="	XM_007998272.1	XLOC_001466	SERPING1	gene597	serpin peptidase inhibitor%2C clade G (C1 inhibitor)%2C member 1%2C transcript variant X1	NA	04610(Complement and coagulation cascades)	chrNC_023642.1:15617121-15634540	SV40	Ctr	OK	4.3797	11.4395	-1.38512	down	5e-05	0.00324581	yes
TCONS_00005431	"="	XM_008020010.1	XLOC_001795	ANAPC15	gene1291	anaphase promoting complex subunit 15%2C transcript variant X2	GO:0005622(intracellular)	00310(Lysine degradation);04010(MAPK signaling pathway);04020(Calcium signaling pathway);04062(Chemokine signaling pathway);04113(Meiosis - yeast);04114(Oocyte meiosis);04210(Apoptosis);04270(Vascular smooth muscle contraction);04310(Wnt signaling pathway);04340(Hedgehog signaling pathway);04540(Gap junction);04720(Long-term potentiation);04740(Olfactory transduction);04742(Taste transduction);04…	chrNC_023642.1:63313969-63317170	SV40	Ctr	OK	10.0678	3.28092	1.61757	up	5e-05	0.00324581	yes
TCONS_00005605	"="	XM_008020259.1	XLOC_001845	RSF1	gene1393	remodeling and spacing factor 1	GO:0005654(nucleoplasm);GO:0006352(transcription initiation, DNA-dependent);GO:0008270(zinc ion binding);GO:0016584(nucleosome positioning);GO:0031213(RSF complex);GO:0034080(CenH3-containing nucleosome assembly at centromere);GO:0042393(histone binding);GO:0043392(negative regulation of DNA binding);GO:0045892(negative regulation of transcription, DNA-dependent);GO:0045893(positive regulation of…	NA	chrNC_023642.1:68872893-69087423	SV40	Ctr	OK	1.79862	4.16407	-1.2111	down	5e-05	0.00324581	yes
TCONS_00006293	"="	XM_008020970.1	XLOC_002070	APOA5	gene1822	apolipoprotein A-V	GO:0006869(lipid transport);GO:0008201(heparin binding);GO:0010898(positive regulation of triglyceride catabolic process);GO:0010902(positive regulation of very-low-density lipoprotein particle remodeling);GO:0019433(triglyceride catabolic process);GO:0019899(enzyme binding);GO:0031210(phosphatidylcholine binding);GO:0034361(very-low-density lipoprotein particle);GO:0034364(high-density lipoprote…	03320(PPAR signaling pathway)	chrNC_023642.1:108153534-108158998	SV40	Ctr	OK	0.71295	1.55467	-1.12474	down	5e-05	0.00324581	yes
TCONS_00006424	"="	XM_008021156.1	XLOC_002102	LOC103248619	gene1889	histone H2AX%2C transcript variant X2	GO:0000077(DNA damage checkpoint);GO:0000724(double-strand break repair via homologous recombination);GO:0000786(nucleosome);GO:0003677(DNA binding);GO:0005654(nucleoplasm);GO:0006334(nucleosome assembly);GO:0007126(meiosis);GO:0010212(response to ionizing radiation);GO:0019899(enzyme binding);GO:0042393(histone binding);GO:0045739(positive regulation of DNA repair)	05322(Systemic lupus erythematosus)	chrNC_023642.1:110466691-110468776	SV40	Ctr	OK	91.4825	52.0679	0.813102	up	5e-05	0.00324581	no
TCONS_00007544	"="	XM_008018941.1	XLOC_002443	PCNA	gene2616	proliferating cell nuclear antigen%2C transcript variant X1	GO:0000083(regulation of transcription involved in G1/S phase of mitotic cell cycle);GO:0000084(S phase of mitotic cell cycle);GO:0000701(purine-specific mismatch base pair DNA N-glycosylase activity);GO:0000722(telomere maintenance via recombination);GO:0005654(nucleoplasm);GO:0005663(DNA replication factor C complex);GO:0005737(cytoplasm);GO:0006271(DNA strand elongation involved in DNA replica…	03030(DNA replication);03410(Base excision repair);03420(Nucleotide excision repair);03430(Mismatch repair);04110(Cell cycle)	chrNC_023643.1:32936599-32953635	SV40	Ctr	OK	195.861	91.619	1.09611	up	5e-05	0.00324581	yes
TCONS_00007688	"="	XM_008019831.1	XLOC_002481	TRIB3	gene2672	tribbles pseudokinase 3	GO:0003714(transcription corepressor activity);GO:0004672(protein kinase activity);GO:0004860(protein kinase inhibitor activity);GO:0005524(ATP binding);GO:0005634(nucleus);GO:0005829(cytosol);GO:0005886(plasma membrane);GO:0006351(transcription, DNA-dependent);GO:0006355(regulation of transcription, DNA-dependent);GO:0006469(negative regulation of protein kinase activity);GO:0006915(apoptosis);G…	NA	chrNC_023643.1:35512910-35530856	SV40	Ctr	OK	25.2994	12.879	0.974076	up	5e-05	0.00324581	no
TCONS_00008104	"="	XM_007962315.1	XLOC_002614	SNRPB	gene2920	small nuclear ribonucleoprotein polypeptides B and B1%2C transcript variant X1	GO:0000387(spliceosomal snRNP assembly);GO:0005515(protein binding);GO:0005654(nucleoplasm);GO:0005683(U7 snRNP);GO:0005689(U12-type spliceosomal complex);GO:0005829(cytosol);GO:0006369(termination of RNA polymerase II transcription);GO:0008334(histone mRNA metabolic process);GO:0034660(ncRNA metabolic process);GO:0071013(catalytic step 2 spliceosome);GO:0071204(histone pre-mRNA 3'end processing …	03040(Spliceosome);05322(Systemic lupus erythematosus)	chrNC_023643.1:54064239-54073341	SV40	Ctr	OK	212.742	117.965	0.850753	up	5e-05	0.00324581	no
TCONS_00008162	"="	XM_007963017.1	XLOC_002642	SRXN1	gene2960	sulfiredoxin 1	GO:0003677(DNA binding);GO:0005524(ATP binding);GO:0005829(cytosol);GO:0006979(response to oxidative stress);GO:0032542(sulfiredoxin activity)	NA	chrNC_023643.1:55866049-55872463	SV40	Ctr	OK	45.417	20.1692	1.17108	up	5e-05	0.00324581	yes
TCONS_00008396	"="	XM_007965011.1	XLOC_002686	MIS18A	gene3044	MIS18 kinetochore protein A	GO:0000775(chromosome, centromeric region);GO:0005634(nucleus);GO:0007067(mitosis);GO:0051301(cell division)	NA	chrNC_023643.1:59853058-59865655	SV40	Ctr	OK	8.23295	3.57412	1.20382	up	5e-05	0.00324581	yes
TCONS_00008582	"="	XM_007966946.1	XLOC_002757	NRIP1	gene3180	nuclear receptor interacting protein 1	GO:0000122(negative regulation of transcription from RNA polymerase II promoter);GO:0003713(transcription coactivator activity);GO:0003714(transcription corepressor activity);GO:0006351(transcription, DNA-dependent);GO:0030331(estrogen receptor binding);GO:0030521(androgen receptor signaling pathway);GO:0035259(glucocorticoid receptor binding);GO:0045944(positive regulation of transcription from …	NA	chrNC_023643.1:77479209-77586372	SV40	Ctr	OK	3.64287	17.5486	-2.26821	down	5e-05	0.00324581	yes
TCONS_00008618	"="	XM_007967499.1	XLOC_002774	CBR1	gene3210	carbonyl reductase 1	GO:0004090(carbonyl reductase (NADPH) activity);GO:0005488(binding);GO:0005737(cytoplasm);GO:0017144(drug metabolic process);GO:0042373(vitamin K metabolic process);GO:0047021(15-hydroxyprostaglandin dehydrogenase (NADP+) activity);GO:0050221(prostaglandin-E2 9-reductase activity)	NA	chrNC_023643.1:80062177-80105863	SV40	Ctr	OK	179.049	104.539	0.776311	up	5e-05	0.00324581	no
TCONS_00008622	"="	XM_007971763.1	XLOC_002777	DOPEY2	gene3213	dopey family member 2	GO:0000139(Golgi membrane);GO:0006895(Golgi to endosome transport);GO:0007029(endoplasmic reticulum organization);GO:0007275(multicellular organismal development);GO:0015031(protein transport)	NA	chrNC_023643.1:80173126-80290958	SV40	Ctr	OK	3.29506	1.66142	0.987886	up	5e-05	0.00324581	no
TCONS_00009529	"="	XM_008015746.1	XLOC_003068	UBE2C	gene2442	ubiquitin-conjugating enzyme E2C%2C transcript variant X1	GO:0004842(ubiquitin-protein ligase activity);GO:0005524(ATP binding);GO:0005680(anaphase-promoting complex);GO:0007067(mitosis);GO:0010458(exit from mitosis);GO:0010994(free ubiquitin chain polymerization);GO:0031145(anaphase-promoting complex-dependent proteasomal ubiquitin-dependent protein catabolic process);GO:0051301(cell division);GO:0070936(protein K48-linked ubiquitination);GO:0070979(pr…	04120(Ubiquitin mediated proteolysis)	chrNC_023643.1:18069524-18073597	SV40	Ctr	OK	66.1364	32.8631	1.00897	up	5e-05	0.00324581	yes
TCONS_00009642	"="	XM_008016871.1	XLOC_003101	MYBL2	gene2496	v-myb avian myeloblastosis viral oncogene homolog-like 2%2C transcript variant X1	GO:0003677(DNA binding);GO:0003700(sequence-specific DNA binding transcription factor activity);GO:0005634(nucleus)	NA	chrNC_023643.1:20097178-20148998	SV40	Ctr	OK	49.8346	23.9943	1.05445	up	5e-05	0.00324581	yes
TCONS_00010015	"="	XM_008021122.1	XLOC_003213	E2F1	gene2738	E2F transcription factor 1	GO:0000080(G1 phase of mitotic cell cycle);GO:0000085(G2 phase of mitotic cell cycle);GO:0003700(sequence-specific DNA binding transcription factor activity);GO:0003714(transcription corepressor activity);GO:0004693(cyclin-dependent protein kinase activity);GO:0005739(mitochondrion);GO:0006915(apoptosis);GO:0008134(transcription factor binding);GO:0008283(cell proliferation);GO:0035189(Rb-E2F com…	04110(Cell cycle);05200(Pathways in cancer);05212(Pancreatic cancer);05214(Glioma);05215(Prostate cancer);05218(Melanoma);05219(Bladder cancer);05220(Chronic myeloid leukemia);05222(Small cell lung cancer);05223(Non-small cell lung cancer)	chrNC_023643.1:37968540-37980461	SV40	Ctr	OK	28.9768	8.49347	1.77047	up	5e-05	0.00324581	yes
TCONS_00011256	"="	XM_007960106.1	XLOC_003665	RFC3	gene3619	replication factor C (activator 1) 3%2C 38kDa	GO:0000075(cell cycle checkpoint);GO:0000084(S phase of mitotic cell cycle);GO:0000722(telomere maintenance via recombination);GO:0000731(DNA synthesis involved in DNA repair);GO:0003689(DNA clamp loader activity);GO:0005515(protein binding);GO:0005524(ATP binding);GO:0005654(nucleoplasm);GO:0005663(DNA replication factor C complex);GO:0006271(DNA strand elongation involved in DNA replication);GO…	03030(DNA replication);03420(Nucleotide excision repair);03430(Mismatch repair)	chrNC_023644.1:12525511-12545299	SV40	Ctr	OK	5.89806	2.98074	0.984567	up	5e-05	0.00324581	no
TCONS_00012753	"="	XM_007960553.1	XLOC_004121	PCDH9	gene3871	protocadherin 9%2C transcript variant X9	GO:0005509(calcium ion binding);GO:0005886(plasma membrane);GO:0007156(homophilic cell adhesion);GO:0016021(integral to membrane)	NA	chrNC_023644.1:45256170-46194724	SV40	Ctr	OK	0.414678	2.58319	-2.63909	down	5e-05	0.00324581	yes
TCONS_00012768	"="	XM_007960574.1	XLOC_004128	KLF12	gene3892	Kruppel-like factor 12	GO:0000122(negative regulation of transcription from RNA polymerase II promoter);GO:0003677(DNA binding);GO:0003700(sequence-specific DNA binding transcription factor activity);GO:0003714(transcription corepressor activity);GO:0005634(nucleus);GO:0008270(zinc ion binding)	NA	chrNC_023644.1:52812951-53153414	SV40	Ctr	OK	0.486385	1.33541	-1.45711	down	5e-05	0.00324581	yes
TCONS_00012931	"="	XM_007960706.1	XLOC_004190	UGGT2	gene3991	UDP-glucose glycoprotein glucosyltransferase 2%2C transcript variant X4	GO:0003980(UDP-glucose:glycoprotein glucosyltransferase activity);GO:0005788(endoplasmic reticulum lumen);GO:0005793(endoplasmic reticulum-Golgi intermediate compartment);GO:0006457(protein folding);GO:0018279(protein N-linked glycosylation via asparagine);GO:0043687(post-translational protein modification)	NA	chrNC_023644.1:74584871-74806927	SV40	Ctr	OK	5.21157	11.0264	-1.08118	down	5e-05	0.00324581	yes
TCONS_00013293	"="	XM_007961092.1	XLOC_004300	TRIP13	gene4192	thyroid hormone receptor interactor 13	GO:0003712(transcription cofactor activity);GO:0005524(ATP binding);GO:0006302(double-strand break repair);GO:0006366(transcription from RNA polymerase II promoter);GO:0007130(synaptonemal complex assembly);GO:0007131(reciprocal meiotic recombination);GO:0017111(nucleoside-triphosphatase activity)	00230(Purine metabolism);00730(Thiamine metabolism)	chrNC_023645.1:737213-760263	SV40	Ctr	OK	19.9305	7.65742	1.38005	up	5e-05	0.00324581	yes
TCONS_00013467	"="	XM_007961245.1	XLOC_004377	FBXL7	gene4306	F-box and leucine-rich repeat protein 7	GO:0000151(ubiquitin ligase complex);GO:0004842(ubiquitin-protein ligase activity);GO:0006511(ubiquitin-dependent protein catabolic process)	NA	chrNC_023645.1:15191308-15621160	SV40	Ctr	OK	2.12099	4.22009	-0.992536	down	5e-05	0.00324581	no
TCONS_00013734	"="	XM_007972149.1	XLOC_004467	ITGA1	gene4512	integrin%2C alpha 1	GO:0004872(receptor activity);GO:0005518(collagen binding);GO:0006936(muscle contraction);GO:0007160(cell-matrix adhesion);GO:0007229(integrin-mediated signaling pathway);GO:0007411(axon guidance);GO:0008305(integrin complex)	04510(Focal adhesion);04512(ECM-receptor interaction);04640(Hematopoietic cell lineage);04810(Regulation of actin cytoskeleton);05410(Hypertrophic cardiomyopathy (HCM);05412(Arrhythmogenic right ventricular cardiomyopathy (ARVC);05414(Dilated cardiomyopathy)	chrNC_023645.1:49081686-49253086	SV40	Ctr	OK	2.04607	9.74024	-2.2511	down	5e-05	0.00324581	yes
TCONS_00013738	"="	XM_007972162.1	XLOC_004469	ITGA2	gene4514	integrin%2C alpha 2 (CD49B%2C alpha 2 subunit of VLA-2 receptor)%2C transcript variant X2	GO:0004872(receptor activity);GO:0005518(collagen binding);GO:0007160(cell-matrix adhesion);GO:0007229(integrin-mediated signaling pathway);GO:0007411(axon guidance);GO:0007596(blood coagulation);GO:0008305(integrin complex);GO:0009887(organ morphogenesis);GO:0044419(interspecies interaction between organisms)	04145(Phagosome);04510(Focal adhesion);04512(ECM-receptor interaction);04640(Hematopoietic cell lineage);04810(Regulation of actin cytoskeleton);05200(Pathways in cancer);05222(Small cell lung cancer);05410(Hypertrophic cardiomyopathy (HCM);05412(Arrhythmogenic right ventricular cardiomyopathy (ARVC);05414(Dilated cardiomyopathy)	chrNC_023645.1:49280288-49384570	SV40	Ctr	OK	0.66087	2.19553	-1.73213	down	5e-05	0.00324581	yes
TCONS_00013852	"="	XM_007973766.1	XLOC_004511	RNF180	gene4613	ring finger protein 180%2C transcript variant X2	GO:0005635(nuclear envelope);GO:0008270(zinc ion binding);GO:0016021(integral to membrane)	NA	chrNC_023645.1:59894199-60555932	SV40	Ctr	OK	0.408502	1.2131	-1.57029	down	5e-05	0.00324581	yes
TCONS_00014021	"="	XM_007974893.1	XLOC_004544	MAP1B	gene4671	microtubule-associated protein 1B%2C transcript variant X3	GO:0005198(structural molecule activity);GO:0005874(microtubule);GO:0005875(microtubule associated complex)	NA	chrNC_023645.1:66445686-66548595	SV40	Ctr	OK	10.1914	17.2264	-0.757262	down	5e-05	0.00324581	no
TCONS_00014039	"="	XM_007975059.1	XLOC_004549	FCHO2	gene4682	FCH domain only 2	NA	NA	chrNC_023645.1:67289171-67430622	SV40	Ctr	OK	1.15636	2.58122	-1.15846	down	5e-05	0.00324581	yes
TCONS_00014089	"="	XM_007975849.1	XLOC_004571	IQGAP2	gene4728	IQ motif containing GTPase activating protein 2%2C transcript variant X3	GO:0003779(actin binding);GO:0005095(GTPase inhibitor activity);GO:0005099(Ras GTPase activator activity);GO:0005516(calmodulin binding);GO:0007264(small GTPase mediated signal transduction);GO:0015629(actin cytoskeleton)	04810(Regulation of actin cytoskeleton)	chrNC_023645.1:70672170-70979766	SV40	Ctr	OK	1.87189	5.64777	-1.59318	down	5e-05	0.00324581	yes
TCONS_00014127	"="	XM_007976282.1	XLOC_004585	JMY	gene4757	junction mediating and regulatory protein%2C p53 cofactor	GO:0003713(transcription coactivator activity);GO:0003779(actin binding);GO:0005634(nucleus);GO:0005737(cytoplasm);GO:0005856(cytoskeleton);GO:0006281(DNA repair);GO:0006357(regulation of transcription from RNA polymerase II promoter);GO:0006917(induction of apoptosis);GO:0007050(cell cycle arrest);GO:0031252(cell leading edge);GO:0034314(Arp2/3 complex-mediated actin nucleation);GO:0051091(posit…	NA	chrNC_023645.1:73450598-73538648	SV40	Ctr	OK	2.04608	3.38872	-0.727878	down	5e-05	0.00324581	no
TCONS_00014149	"="	XM_007976688.1	XLOC_004591	ZFYVE16	gene4776	zinc finger%2C FYVE domain containing 16%2C transcript variant X2	GO:0005515(protein binding);GO:0005545(1-phosphatidylinositol binding);GO:0005547(phosphatidylinositol-3,4,5-trisphosphate binding);GO:0006622(protein targeting to lysosome);GO:0008565(protein transporter activity);GO:0016050(vesicle organization);GO:0016197(endosome transport);GO:0030100(regulation of endocytosis);GO:0030509(BMP signaling pathway);GO:0031901(early endosome membrane);GO:0046872(m…	04144(Endocytosis);04350(TGF-beta signaling pathway)	chrNC_023645.1:74579572-74644331	SV40	Ctr	OK	1.74914	4.66417	-1.41497	down	5e-05	0.00324581	yes
TCONS_00014227	"="	XM_007977402.1	XLOC_004611	VCAN	gene4803	versican%2C transcript variant X2	GO:0005509(calcium ion binding);GO:0005529(sugar binding);GO:0005540(hyaluronic acid binding);GO:0005578(proteinaceous extracellular matrix);GO:0005615(extracellular space);GO:0007155(cell adhesion);GO:0008037(cell recognition);GO:0008347(glial cell migration)	04514(Cell adhesion molecules (CAMs))	chrNC_023645.1:77581351-77692495	SV40	Ctr	OK	39.6946	105.847	-1.41496	down	5e-05	0.00324581	yes
TCONS_00014473	"="	XM_007961144.1	XLOC_004681	LPCAT1	gene4211	lysophosphatidylcholine acyltransferase 1	GO:0000139(Golgi membrane);GO:0005509(calcium ion binding);GO:0005789(endoplasmic reticulum membrane);GO:0008654(phospholipid biosynthetic process);GO:0016021(integral to membrane);GO:0047184(1-acylglycerophosphocholine O-acyltransferase activity);GO:0047192(1-alkylglycerophosphocholine O-acetyltransferase activity)	00350(Tyrosine metabolism);00624(1- and 2-Methylnaphthalene degradation);00632(Benzoate degradation via CoA ligation);00642(Ethylbenzene degradation);00903(Limonene and pinene degradation)	chrNC_023645.1:1273541-1333840	SV40	Ctr	OK	12.3937	7.06603	0.810638	up	5e-05	0.00324581	no
TCONS_00014944	"="	XM_007972856.1	XLOC_004841	IL6ST	gene4546	interleukin 6 signal transducer%2C transcript variant X2	GO:0002675(positive regulation of acute inflammatory response);GO:0002821(positive regulation of adaptive immune response);GO:0004897(ciliary neurotrophic factor receptor activity);GO:0005127(ciliary neurotrophic factor receptor binding);GO:0005576(extracellular region);GO:0005615(extracellular space);GO:0005896(interleukin-6 receptor complex);GO:0005900(oncostatin-M receptor complex);GO:0010575(…	04060(Cytokine-cytokine receptor interaction);04630(Jak-STAT signaling pathway)	chrNC_023645.1:52174892-52233855	SV40	Ctr	OK	14.5483	35.5961	-1.93968	down	5e-05	0.00324581	yes
TCONS_00015345	"="	XM_007978033.1	XLOC_004979	LYSMD3	gene4842	LysM%2C putative peptidoglycan-binding%2C domain containing 3	GO:0016021(integral to membrane);GO:0016998(cell wall macromolecule catabolic process)	NA	chrNC_023645.1:84460744-84476690	SV40	Ctr	OK	2.55315	4.68197	-0.874838	down	5e-05	0.00324581	no
TCONS_00015356	"="	XM_007978263.1	XLOC_004983	ARRDC3	gene4848	arrestin domain containing 3	GO:0005515(protein binding);GO:0005737(cytoplasm);GO:0007165(signal transduction)	NA	chrNC_023645.1:85286242-85301208	SV40	Ctr	OK	26.5784	44.309	-0.737347	down	5e-05	0.00324581	no
TCONS_00016443	"="	XM_007989599.1	XLOC_005292	HIRIP3	gene5395	HIRA interacting protein 3	GO:0005515(protein binding);GO:0005634(nucleus);GO:0006333(chromatin assembly or disassembly)	NA	chrNC_023646.1:26665873-26668980	SV40	Ctr	OK	22.5989	9.27114	1.28543	up	5e-05	0.00324581	yes
TCONS_00016978	"="	XM_007993641.1	XLOC_005469	RFWD3	gene5775	ring finger and WD repeat domain 3	GO:0002039(p53 binding);GO:0004842(ubiquitin-protein ligase activity);GO:0005634(nucleus);GO:0006281(DNA repair);GO:0008270(zinc ion binding);GO:0010212(response to ionizing radiation);GO:0031571(mitotic cell cycle G1/S transition DNA damage checkpoint);GO:0070215(MDM2 binding)	NA	chrNC_023646.1:53045407-53092214	SV40	Ctr	OK	12.2259	7.00203	0.804093	up	5e-05	0.00324581	no
TCONS_00017126	"="	XM_007993921.1	XLOC_005520	CENPT	gene5891	centromere protein T%2C transcript variant X2	GO:0000777(condensed chromosome kinetochore);GO:0003677(DNA binding);GO:0005634(nucleus)	NA	chrNC_023646.1:59604892-59611140	SV40	Ctr	OK	16.8242	6.24519	1.42972	up	5e-05	0.00324581	yes
TCONS_00017370	"="	XM_007994241.1	XLOC_005590	CRISPLD2	gene6022	cysteine-rich secretory protein LCCL domain containing 2%2C transcript variant X2	GO:0030133(transport vesicle)	NA	chrNC_023646.1:70225790-70314763	SV40	Ctr	OK	29.3429	48.9714	-0.738929	down	5e-05	0.00324581	no
TCONS_00017852	"="	XM_007982485.1	XLOC_005732	PGP	gene5029	phosphoglycolate phosphatase	GO:0005975(carbohydrate metabolic process);GO:0008967(phosphoglycolate phosphatase activity)	00630(Glyoxylate and dicarboxylate metabolism)	chrNC_023646.1:2107849-2110657	SV40	Ctr	OK	12.8371	5.52876	1.2153	up	5e-05	0.00324581	yes
TCONS_00018255	"="	XM_007987404.1	XLOC_005873	THUMPD1	gene5280	THUMP domain containing 1%2C transcript variant X3	NA	NA	chrNC_023646.1:18847023-18876376	SV40	Ctr	OK	3.8387	7.19617	-0.90661	down	5e-05	0.00324581	no
TCONS_00018495	"="	XM_007989886.1	XLOC_005935	KIF22	gene5410	kinesin family member 22%2C transcript variant X2	GO:0003677(DNA binding);GO:0003777(microtubule motor activity);GO:0005524(ATP binding);GO:0005634(nucleus);GO:0005737(cytoplasm);GO:0005874(microtubule);GO:0006281(DNA repair);GO:0007018(microtubule-based movement)	NA	chrNC_023646.1:26848442-26863666	SV40	Ctr	OK	28.2055	15.5805	0.856237	up	5e-05	0.00324581	no
TCONS_00018508	"="	XM_007990051.1	XLOC_005943	DCTPP1	gene5424	dCTP pyrophosphatase 1	GO:0000287(magnesium ion binding);GO:0005829(cytosol);GO:0009143(nucleoside triphosphate catabolic process);GO:0047840(dCTP diphosphatase activity)	NA	chrNC_023646.1:27096488-27102778	SV40	Ctr	OK	76.2919	36.7683	1.05307	up	5e-05	0.00324581	yes
TCONS_00018610	"="	XM_007992073.1	XLOC_005987	SHCBP1	gene5534	SHC SH2-domain binding protein 1	NA	NA	chrNC_023646.1:32438917-32480410	SV40	Ctr	OK	6.95371	3.1745	1.13126	up	5e-05	0.00324581	yes
TCONS_00018914	"="	XM_007993620.1	XLOC_006091	FAM96B	gene5763	family with sequence similarity 96%2C member B%2C transcript variant X2	GO:0005515(protein binding);GO:0005634(nucleus);GO:0005737(cytoplasm);GO:0007059(chromosome segregation);GO:0071817(MMXD complex)	NA	chrNC_023646.1:52631538-52633949	SV40	Ctr	OK	115.16	67.5994	0.768559	up	5e-05	0.00324581	no
TCONS_00019550	"="	XM_007994424.1	XLOC_006292	SPATA2L	gene6114	spermatogenesis associated 2-like%2C transcript variant X2	NA	NA	chrNC_023646.1:75034557-75039867	SV40	Ctr	OK	6.21756	3.35077	0.891856	up	5e-05	0.00324581	no
TCONS_00019716	"="	XM_007994620.1	XLOC_006350	REEP6	gene6198	receptor accessory protein 6%2C transcript variant X2	GO:0016021(integral to membrane)	NA	chrNC_023647.1:1264550-1271674	SV40	Ctr	OK	9.48319	4.18263	1.18096	up	5e-05	0.00324581	yes
TCONS_00019873	"="	XM_007994829.1	XLOC_006404	CHAF1A	gene6304	chromatin assembly factor 1%2C subunit A (p150)%2C transcript variant X2	GO:0003682(chromatin binding);GO:0006260(DNA replication);GO:0006281(DNA repair);GO:0006335(DNA replication-dependent nucleosome assembly);GO:0006351(transcription, DNA-dependent);GO:0006355(regulation of transcription, DNA-dependent);GO:0006461(protein complex assembly);GO:0007049(cell cycle);GO:0033186(CAF-1 complex);GO:0051082(unfolded protein binding);GO:0070087(chromo shadow domain binding);…	NA	chrNC_023647.1:4134404-4174281	SV40	Ctr	OK	30.6986	12.0025	1.35484	up	5e-05	0.00324581	yes
TCONS_00020132	"="	XM_007995195.1	XLOC_006484	PIN1	gene6474	peptidylprolyl cis/trans isomerase%2C NIMA-interacting 1	GO:0003755(peptidyl-prolyl cis-trans isomerase activity);GO:0005654(nucleoplasm);GO:0006457(protein folding);GO:0007049(cell cycle);GO:0007088(regulation of mitosis);GO:0030512(negative regulation of transforming growth factor beta receptor signaling pathway);GO:0031434(mitogen-activated protein kinase kinase binding);GO:0032321(positive regulation of Rho GTPase activity);GO:0032480(negative regu…	04622(RIG-I-like receptor signaling pathway)	chrNC_023647.1:8920859-8936165	SV40	Ctr	OK	73.0328	41.8667	0.80274	up	5e-05	0.00324581	no
TCONS_00020283	"="	XM_007995428.1	XLOC_006535	RNASEH2A	gene6588	ribonuclease H2%2C subunit A	GO:0003723(RNA binding);GO:0004523(ribonuclease H activity);GO:0005634(nucleus);GO:0006260(DNA replication);GO:0006401(RNA catabolic process);GO:0032299(ribonuclease H2 complex);GO:0046872(metal ion binding)	03030(DNA replication)	chrNC_023647.1:11484451-11501167	SV40	Ctr	OK	52.2913	22.8456	1.19465	up	5e-05	0.00324581	yes
TCONS_00020619	"="	XM_007995780.1	XLOC_006640	MPV17L2	gene6759	MPV17 mitochondrial membrane protein-like 2	GO:0016021(integral to membrane)	NA	chrNC_023647.1:16667877-16671368	SV40	Ctr	OK	29.6009	15.6255	0.921744	up	5e-05	0.00324581	no
TCONS_00020830	"="	XR_497594.1	XLOC_006705	LOC103234406	gene6900	uncharacterized LOC103234406	NA	NA	chrNC_023647.1:22898987-22902311	SV40	Ctr	OK	107.223	307.104	-1.51812	down	5e-05	0.00324581	yes
TCONS_00022083	"="	XM_007997645.1	XLOC_007079	LOC103235079	gene7557	transcription factor Spi-B%2C transcript variant X6	GO:0000084(S phase of mitotic cell cycle);GO:0000109(nucleotide-excision repair complex);GO:0000166(nucleotide binding);GO:0000722(telomere maintenance via recombination);GO:0000731(DNA synthesis involved in DNA repair);GO:0003677(DNA binding);GO:0003682(chromatin binding);GO:0003887(DNA-directed DNA polymerase activity);GO:0005515(protein binding);GO:0005634(nucleus);GO:0005654(nucleoplasm);GO:0…	00230(Purine metabolism);00240(Pyrimidine metabolism);03030(DNA replication);03410(Base excision repair);03420(Nucleotide excision repair);03430(Mismatch repair);03440(Homologous recombination)	chrNC_023647.1:43446465-43490377	SV40	Ctr	OK	28.6984	16.7215	0.779271	up	5e-05	0.00324581	no
TCONS_00023742	"="	XM_007995680.1	XLOC_007624	HAUS8	gene6714	HAUS augmin-like complex%2C subunit 8%2C transcript variant X3	GO:0000922(spindle pole);GO:0005813(centrosome);GO:0005874(microtubule);GO:0007067(mitosis);GO:0051225(spindle assembly);GO:0051297(centrosome organization);GO:0051301(cell division);GO:0070652(HAUS complex)	NA	chrNC_023647.1:15545414-15571144	SV40	Ctr	OK	17.4681	6.95495	1.32861	up	5e-05	0.00324581	yes
TCONS_00023789	"="	XM_007995789.1	XLOC_007645	LSM4	gene6765	LSM4 homolog%2C U6 small nuclear RNA associated (S. cerevisiae)	GO:0003723(RNA binding);GO:0005634(nucleus);GO:0006397(mRNA processing);GO:0008380(RNA splicing);GO:0030529(ribonucleoprotein complex)	NA	chrNC_023647.1:16783565-16800116	SV40	Ctr	OK	108.67	61.1932	0.828514	up	5e-05	0.00324581	no
TCONS_00024415	"="	XM_007996803.1	XLOC_007829	FBL	gene7171	fibrillarin	GO:0003723(RNA binding);GO:0005515(protein binding);GO:0006364(rRNA processing);GO:0008033(tRNA processing);GO:0008168(methyltransferase activity);GO:0015030(Cajal body);GO:0031428(box C/D snoRNP complex)	03440(Homologous recombination)	chrNC_023647.1:34370557-34382909	SV40	Ctr	OK	145.575	82.7908	0.814216	up	5e-05	0.00324581	no
TCONS_00024487	"="	XM_007996904.1	XLOC_007855	EXOSC5	gene7217	exosome component 5%2C transcript variant X2	GO:0000175(3'-5'-exoribonuclease activity);GO:0000178(exosome (RNase complex));GO:0003723(RNA binding);GO:0005515(protein binding);GO:0005730(nucleolus);GO:0005829(cytosol);GO:0006364(rRNA processing);GO:0035327(transcriptionally active chromatin);GO:0043928(exonucleolytic nuclear-transcribed mRNA catabolic process involved in deadenylation-dependent decay);GO:0045006(DNA deamination)	NA	chrNC_023647.1:35705682-35717354	SV40	Ctr	OK	47.2394	28.3059	0.738891	up	5e-05	0.00324581	no
TCONS_00024509	"="	XM_007996946.1	XLOC_007863	RABAC1	gene7233	Rab acceptor 1 (prenylated)	GO:0005794(Golgi apparatus);GO:0005886(plasma membrane);GO:0008021(synaptic vesicle);GO:0016021(integral to membrane);GO:0030054(cell junction);GO:0042802(identical protein binding)	NA	chrNC_023647.1:36157808-36160505	SV40	Ctr	OK	186.277	105.293	0.823046	up	5e-05	0.00324581	no
TCONS_00024839	"="	XM_007997338.1	XLOC_007953	LOC103234934	gene7408	40S ribosomal protein S26-like	GO:0003735(structural constituent of ribosome)	03010(Ribosome)	chrNC_023647.1:40591051-40608547	SV40	Ctr	OK	275.348	544.242	-0.982991	down	5e-05	0.00324581	no
TCONS_00025514	"="	XM_007998158.1	XLOC_008146	UBE2S	gene7781	ubiquitin-conjugating enzyme E2S	GO:0004842(ubiquitin-protein ligase activity);GO:0005524(ATP binding);GO:0005680(anaphase-promoting complex);GO:0010458(exit from mitosis);GO:0010994(free ubiquitin chain polymerization);GO:0031145(anaphase-promoting complex-dependent proteasomal ubiquitin-dependent protein catabolic process);GO:0035519(protein K29-linked ubiquitination);GO:0044314(protein K27-linked ubiquitination);GO:0051301(ce…	04120(Ubiquitin mediated proteolysis)	chrNC_023647.1:48000791-48007704	SV40	Ctr	OK	221.143	97.1871	1.18614	up	5e-05	0.00324581	yes
TCONS_00026351	"="	XM_007999436.1	XLOC_008429	TET2	gene8404	tet methylcytosine dioxygenase 2%2C transcript variant X2	GO:0007049(cell cycle);GO:0016702(oxidoreductase activity, acting on single donors with incorporation of molecular oxygen, incorporation of two atoms of oxygen);GO:0030099(myeloid cell differentiation);GO:0046872(metal ion binding);GO:0070579(methylcytosine dioxygenase activity)	NA	chrNC_023648.1:53193823-53393714	SV40	Ctr	OK	0.981353	2.73181	-1.47701	down	5e-05	0.00324581	yes
TCONS_00026727	"="	XM_007999850.1	XLOC_008521	ELMOD2	gene8636	ELMO/CED-12 domain containing 2%2C transcript variant X4	GO:0005096(GTPase activator activity);GO:0005856(cytoskeleton);GO:0006909(phagocytosis);GO:0009615(response to virus);GO:0050688(regulation of defense response to virus)	NA	chrNC_023648.1:87456625-87486523	SV40	Ctr	OK	2.40193	4.7776	-0.992092	down	5e-05	0.00324581	no
TCONS_00027951	"="	XM_007999385.1	XLOC_008900	DNAJB14	gene8364	DnaJ (Hsp40) homolog%2C subfamily B%2C member 14%2C transcript variant X1	GO:0006457(protein folding);GO:0016021(integral to membrane);GO:0031072(heat shock protein binding);GO:0051082(unfolded protein binding)	NA	chrNC_023648.1:48027523-48079825	SV40	Ctr	OK	1.10122	4.49782	-2.03012	down	5e-05	0.00324581	yes
TCONS_00027954	"="	XM_007999384.1	XLOC_008901	LOC103236032	gene8365	histone H2A.Z	GO:0000786(nucleosome);GO:0003677(DNA binding);GO:0005634(nucleus);GO:0006334(nucleosome assembly)	05322(Systemic lupus erythematosus)	chrNC_023648.1:48079893-48082147	SV40	Ctr	OK	217.267	123.665	0.813026	up	5e-05	0.00324581	no
TCONS_00028164	"="	XM_007999648.1	XLOC_008965	LOC103236164	gene8501	histone H2A.Z	GO:0000786(nucleosome);GO:0003677(DNA binding);GO:0005634(nucleus);GO:0006334(nucleosome assembly)	05322(Systemic lupus erythematosus)	chrNC_023648.1:65001531-65002419	SV40	Ctr	OK	52.874	29.4696	0.843329	up	5e-05	0.00324581	no
TCONS_00028214	"="	XM_007999689.1	XLOC_008982	ANXA5	gene8534	annexin A5	GO:0005509(calcium ion binding);GO:0005544(calcium-dependent phospholipid binding);GO:0007596(blood coagulation);GO:0050819(negative regulation of coagulation)	NA	chrNC_023648.1:68940364-68970324	SV40	Ctr	OK	298.698	179.831	0.732046	up	5e-05	0.00324581	no
TCONS_00028353	"="	XM_007999860.1	XLOC_009028	RNF150	gene8641	ring finger protein 150	GO:0008270(zinc ion binding);GO:0016021(integral to membrane)	NA	chrNC_023648.1:87782559-88052683	SV40	Ctr	OK	5.74047	12.1801	-1.08529	down	5e-05	0.00324581	yes
TCONS_00028356	"="	XM_007999869.1	XLOC_009029	INPP4B	gene8648	inositol polyphosphate-4-phosphatase%2C type II%2C 105kDa%2C transcript variant X7	GO:0007165(signal transduction);GO:0016316(phosphatidylinositol-3,4-bisphosphate 4-phosphatase activity);GO:0034597(phosphatidylinositol-4,5-bisphosphate 4-phosphatase activity)	00562(Inositol phosphate metabolism);04070(Phosphatidylinositol signaling system)	chrNC_023648.1:88929248-89739215	SV40	Ctr	OK	0.264401	0.905222	-1.77554	down	5e-05	0.00324581	yes
TCONS_00028664	"="	XM_008000272.1	XLOC_009132	HMGB2	gene8877	high mobility group box 2%2C transcript variant X2	GO:0000793(condensed chromosome);GO:0003684(damaged DNA binding);GO:0003690(double-stranded DNA binding);GO:0003697(single-stranded DNA binding);GO:0006265(DNA topological change);GO:0006288(base-excision repair, DNA ligation);GO:0006338(chromatin remodeling);GO:0008301(DNA bending activity);GO:0033151(V(D)J recombination);GO:0042393(histone binding);GO:0048471(perinuclear region of cytoplasm)	NA	chrNC_023648.1:119440088-119442806	SV40	Ctr	OK	125.255	71.2135	0.814643	up	5e-05	0.00324581	no
TCONS_00029585	"="	XM_007962286.1	XLOC_009382	AGPAT6	gene9407	1-acylglycerol-3-phosphate O-acyltransferase 6	GO:0004366(glycerol-3-phosphate O-acyltransferase activity);GO:0005789(endoplasmic reticulum membrane);GO:0007595(lactation);GO:0016021(integral to membrane);GO:0019432(triglyceride biosynthetic process)	00561(Glycerolipid metabolism);00564(Glycerophospholipid metabolism)	chrNC_023649.1:39557261-39598544	SV40	Ctr	OK	26.9216	16.7095	0.688098	up	5e-05	0.00324581	no
TCONS_00031035	"="	XM_007961636.1	XLOC_009878	FDFT1	gene9084	farnesyl-diphosphate farnesyltransferase 1%2C transcript variant X1	GO:0004310(farnesyl-diphosphate farnesyltransferase activity);GO:0005789(endoplasmic reticulum membrane);GO:0006695(cholesterol biosynthetic process);GO:0008299(isoprenoid biosynthetic process);GO:0016021(integral to membrane);GO:0016491(oxidoreductase activity);GO:0051996(squalene synthase activity)	00100(Steroid biosynthesis)	chrNC_023649.1:7272579-7306859	SV40	Ctr	OK	81.2578	38.8205	1.06569	up	5e-05	0.00324581	yes
TCONS_00031478	"="	XM_007962277.1	XLOC_010032	SFRP1	gene9403	secreted frizzled-related protein 1	GO:0001649(osteoblast differentiation);GO:0001944(vasculature development);GO:0002244(hemopoietic progenitor cell differentiation);GO:0004197(cysteine-type endopeptidase activity);GO:0005109(frizzled binding);GO:0005578(proteinaceous extracellular matrix);GO:0005615(extracellular space);GO:0005829(cytosol);GO:0005886(plasma membrane);GO:0006309(DNA fragmentation involved in apoptotic nuclear chan…	04310(Wnt signaling pathway)	chrNC_023649.1:39243774-39289082	SV40	Ctr	OK	2.74552	1.48285	0.8887	up	5e-05	0.00324581	no
TCONS_00031570	"="	XM_008000598.1	XLOC_010057	PCMTD1	gene9466	protein-L-isoaspartate (D-aspartate) O-methyltransferase domain containing 1%2C transcript variant X7	GO:0004719(protein-L-isoaspartate (D-aspartate) O-methyltransferase activity);GO:0005737(cytoplasm)	NA	chrNC_023649.1:47928289-48009078	SV40	Ctr	OK	2.26521	5.25691	-1.21457	down	5e-05	0.00324581	yes
TCONS_00031770	"="	XM_008000834.1	XLOC_010125	NCOA2	gene9626	nuclear receptor coactivator 2%2C transcript variant X2	GO:0004402(histone acetyltransferase activity);GO:0004871(signal transducer activity);GO:0005654(nucleoplasm);GO:0006351(transcription, DNA-dependent);GO:0016922(ligand-dependent nuclear receptor binding);GO:0035257(nuclear hormone receptor binding);GO:0044255(cellular lipid metabolic process)	NA	chrNC_023649.1:65855231-66151733	SV40	Ctr	OK	2.87228	5.99777	-1.06223	down	5e-05	0.00324581	yes
TCONS_00031887	"="	XM_008002046.1	XLOC_010154	MRPS28	gene9690	mitochondrial ribosomal protein S28	GO:0005763(mitochondrial small ribosomal subunit)	NA	chrNC_023649.1:75375775-75476070	SV40	Ctr	OK	27.5272	13.9822	0.977269	up	5e-05	0.00324581	no
TCONS_00031983	"="	XM_008001042.1	XLOC_010202	NBN	gene9777	nibrin%2C transcript variant X1	GO:0000723(telomere maintenance);GO:0000724(double-strand break repair via homologous recombination);GO:0000784(nuclear chromosome, telomeric region);GO:0005654(nucleoplasm);GO:0005730(nucleolus);GO:0007050(cell cycle arrest);GO:0007095(mitotic cell cycle G2/M transition DNA damage checkpoint);GO:0007126(meiosis);GO:0008134(transcription factor binding);GO:0030174(regulation of DNA-dependent DNA …	03440(Homologous recombination)	chrNC_023649.1:85017806-85069219	SV40	Ctr	OK	2.89083	6.05139	-1.06578	down	5e-05	0.00324581	yes
TCONS_00032277	"="	XM_008001352.1	XLOC_010301	EIF3E	gene9946	eukaryotic translation initiation factor 3%2C subunit E%2C transcript variant X2	GO:0000184(nuclear-transcribed mRNA catabolic process, nonsense-mediated decay);GO:0003743(translation initiation factor activity);GO:0005829(cytosol);GO:0005852(eukaryotic translation initiation factor 3 complex);GO:0016605(PML body);GO:0045947(negative regulation of translational initiation);GO:0047485(protein N-terminus binding)	NA	chrNC_023649.1:102915110-102960669	SV40	Ctr	OK	81.0313	135.135	-0.73785	down	5e-05	0.00324581	no
TCONS_00032292	"="	XM_008001359.1	XLOC_010311	NUDCD1	gene9955	NudC domain containing 1	NA	NA	chrNC_023649.1:103940492-104044592	SV40	Ctr	OK	5.35219	10.2107	-0.931878	down	5e-05	0.00324581	no
TCONS_00032794	"="	XM_008001795.1	XLOC_010470	PYCRL	gene10209	pyrroline-5-carboxylate reductase-like	GO:0004735(pyrroline-5-carboxylate reductase activity);GO:0005488(binding);GO:0006561(proline biosynthetic process);GO:0016616(oxidoreductase activity, acting on the CH-OH group of donors, NAD or NADP as acceptor)	00330(Arginine and proline metabolism)	chrNC_023649.1:137823684-137830630	SV40	Ctr	OK	20.1474	11.2504	0.840618	up	5e-05	0.00324581	no
TCONS_00033691	"="	XM_007962394.1	XLOC_010728	LOC103215734	gene10675	zinc finger protein 33B-like	GO:0003677(DNA binding);GO:0003700(sequence-specific DNA binding transcription factor activity);GO:0005634(nucleus);GO:0008270(zinc ion binding)	NA	chrNC_023650.1:37164695-37228850	SV40	Ctr	OK	0.622254	1.53838	-1.30584	down	5e-05	0.00324581	yes
TCONS_00035110	"="	XM_007964031.1	XLOC_011094	SLK	gene11398	STE20-like kinase%2C transcript variant X2	GO:0003677(DNA binding);GO:0004518(nuclease activity);GO:0004674(protein serine/threonine kinase activity);GO:0005515(protein binding);GO:0005524(ATP binding);GO:0005737(cytoplasm);GO:0006289(nucleotide-excision repair);GO:0006915(apoptosis);GO:0046777(protein autophosphorylation)	04114(Oocyte meiosis)	chrNC_023650.1:97015999-97077133	SV40	Ctr	OK	2.13053	4.7313	-1.15102	down	5e-05	0.00324581	yes
TCONS_00035150	"="	XM_007964077.1	XLOC_011106	DUSP5	gene11435	dual specificity phosphatase 5	GO:0000188(inactivation of MAPK activity);GO:0001706(endoderm formation);GO:0004725(protein tyrosine phosphatase activity);GO:0005654(nucleoplasm);GO:0017017(MAP kinase tyrosine/serine/threonine phosphatase activity)	04010(MAPK signaling pathway)	chrNC_023650.1:103435014-103449100	SV40	Ctr	OK	14.8551	6.62044	1.16596	up	5e-05	0.00324581	yes
TCONS_00035151	"="	XM_007964078.1	XLOC_011107	SMC3	gene11436	structural maintenance of chromosomes 3	GO:0000236(mitotic prometaphase);GO:0000775(chromosome, centromeric region);GO:0000785(chromatin);GO:0000922(spindle pole);GO:0003777(microtubule motor activity);GO:0005524(ATP binding);GO:0005604(basement membrane);GO:0005654(nucleoplasm);GO:0005737(cytoplasm);GO:0006281(DNA repair);GO:0007052(mitotic spindle organization);GO:0007062(sister chromatid cohesion);GO:0007091(mitotic metaphase/anapha…	04110(Cell cycle);04111(Cell cycle - yeast);04113(Meiosis - yeast);04114(Oocyte meiosis)	chrNC_023650.1:103506778-103543836	SV40	Ctr	OK	6.42174	12.8876	-1.00494	down	5e-05	0.00324581	yes
TCONS_00036198	"="	XM_008002723.1	XLOC_011428	KIF5B	gene10637	kinesin family member 5B	GO:0003777(microtubule motor activity);GO:0005524(ATP binding);GO:0005871(kinesin complex);GO:0005874(microtubule);GO:0008017(microtubule binding);GO:0031982(vesicle);GO:0035617(stress granule disassembly);GO:0047496(vesicle transport along microtubule);GO:0048471(perinuclear region of cytoplasm)	NA	chrNC_023650.1:31321614-31369549	SV40	Ctr	OK	16.4258	34.2332	-1.05944	down	5e-05	0.00324581	yes
TCONS_00036462	"="	XM_007962567.1	XLOC_011504	SLC18A3	gene10771	solute carrier family 18 (vesicular acetylcholine transporter)%2C member 3	GO:0005277(acetylcholine transmembrane transporter activity);GO:0005624(membrane fraction);GO:0005887(integral to plasma membrane);GO:0007269(neurotransmitter secretion);GO:0060201(clathrin sculpted acetylcholine transport vesicle membrane)	05012(Parkinson's disease)	chrNC_023650.1:42216186-42219665	SV40	Ctr	OK	31.7289	52.6023	-0.729328	down	5e-05	0.00324581	no
TCONS_00036639	"="	XM_007962819.1	XLOC_011554	PPIF	gene10877	peptidylprolyl isomerase F	GO:0003755(peptidyl-prolyl cis-trans isomerase activity);GO:0005624(membrane fraction);GO:0005759(mitochondrial matrix);GO:0006457(protein folding)	NA	chrNC_023650.1:52109864-52117703	SV40	Ctr	OK	21.8967	9.56696	1.19458	up	5e-05	0.00324581	yes
TCONS_00036955	"="	XM_007963333.1	XLOC_011637	ARID5B	gene11072	AT rich interactive domain 5B (MRF1-like)%2C transcript variant X4	NA	NA	chrNC_023650.1:69189871-69382448	SV40	Ctr	OK	5.4685	14.7863	-1.43504	down	5e-05	0.00324581	yes
TCONS_00037595	"="	XM_007964212.1	XLOC_011855	HSPA12A	gene11502	heat shock 70kDa protein 12A%2C transcript variant X4	GO:0005524(ATP binding)	03040(Spliceosome);04010(MAPK signaling pathway);04144(Endocytosis);04612(Antigen processing and presentation)	chrNC_023650.1:109470750-109695425	SV40	Ctr	OK	6.18329	15.865	-1.3594	down	5e-05	0.00324581	yes
TCONS_00038750	"="	XM_007965555.1	XLOC_012247	DNAJC10	gene12302	DnaJ (Hsp40) homolog%2C subfamily C%2C member 10%2C transcript variant X2	NA	NA	chrNC_023651.1:68243866-68296818	SV40	Ctr	OK	18.8842	33.6898	-0.83513	down	5e-05	0.00324581	no
TCONS_00039062	"="	XM_007965886.1	XLOC_012342	BMPR2	gene12496	bone morphogenetic protein receptor%2C type II (serine/threonine kinase)%2C transcript variant X1	GO:0001707(mesoderm formation);GO:0001938(positive regulation of endothelial cell proliferation);GO:0003085(negative regulation of systemic arterial blood pressure);GO:0005024(transforming growth factor beta-activated receptor activity);GO:0005524(ATP binding);GO:0005887(integral to plasma membrane);GO:0006366(transcription from RNA polymerase II promoter);GO:0009267(cellular response to starvati…	04060(Cytokine-cytokine receptor interaction);04350(TGF-beta signaling pathway)	chrNC_023651.1:88103441-88303724	SV40	Ctr	OK	5.81923	21.1491	-1.86169	down	5e-05	0.00324581	yes
TCONS_00039587	"="	XM_007966444.1	XLOC_012470	KCNE4	gene12759	potassium voltage-gated channel%2C Isk-related family%2C member 4	GO:0005249(voltage-gated potassium channel activity);GO:0016021(integral to membrane)	NA	chrNC_023651.1:108970847-108974797	SV40	Ctr	OK	12.1253	6.60706	0.875943	up	5e-05	0.00324581	no
TCONS_00040476	"="	XM_007964953.1	XLOC_012730	RND3	gene11937	Rho family GTPase 3	GO:0000139(Golgi membrane);GO:0003924(GTPase activity);GO:0005525(GTP binding);GO:0007155(cell adhesion);GO:0007264(small GTPase mediated signal transduction);GO:0030036(actin cytoskeleton organization)	NA	chrNC_023651.1:35877146-35897318	SV40	Ctr	OK	16.1599	30.4738	-0.915155	down	5e-05	0.00324581	no
TCONS_00040878	"="	XM_007965400.1	XLOC_012852	CIR1	gene12199	corepressor interacting with RBPJ%2C 1	GO:0003700(sequence-specific DNA binding transcription factor activity);GO:0003714(transcription corepressor activity);GO:0005515(protein binding);GO:0005815(microtubule organizing center);GO:0006397(mRNA processing);GO:0008380(RNA splicing);GO:0016607(nuclear speck);GO:0045892(negative regulation of transcription, DNA-dependent)	04330(Notch signaling pathway)	chrNC_023651.1:59862744-59911732	SV40	Ctr	OK	2.79328	5.31455	-0.927988	down	5e-05	0.00324581	no
TCONS_00041024	"="	XM_007965529.1	XLOC_012892	CWC22	gene12279	CWC22 spliceosome-associated protein homolog (S. cerevisiae)%2C transcript variant X1	GO:0003723(RNA binding);GO:0005681(spliceosomal complex);GO:0006397(mRNA processing);GO:0008380(RNA splicing)	00310(Lysine degradation)	chrNC_023651.1:65464536-65527530	SV40	Ctr	OK	2.63572	5.2057	-0.981898	down	5e-05	0.00324581	no
TCONS_00041077	"="	XM_007965581.1	XLOC_012922	TFPI	gene12331	tissue factor pathway inhibitor (lipoprotein-associated coagulation inhibitor)%2C transcript variant X3	GO:0004867(serine-type endopeptidase inhibitor activity)	04610(Complement and coagulation cascades)	chrNC_023651.1:73002723-73105772	SV40	Ctr	OK	5.63782	10.7903	-0.936521	down	5e-05	0.00324581	no
TCONS_00041197	"="	XM_007965729.1	XLOC_012959	PGAP1	gene12412	post-GPI attachment to proteins 1	GO:0004518(nuclease activity);GO:0006501(C-terminal protein lipidation);GO:0006886(intracellular protein transport);GO:0015798(myo-inositol transport);GO:0016021(integral to membrane);GO:0016255(attachment of GPI anchor to protein);GO:0031227(intrinsic to endoplasmic reticulum membrane);GO:0042578(phosphoric ester hydrolase activity)	00563(Glycosylphosphatidylinositol(GPI)-anchor biosynthesis)	chrNC_023651.1:82355981-82440960	SV40	Ctr	OK	1.50243	3.19798	-1.08987	down	5e-05	0.00324581	yes
TCONS_00041784	"="	XM_007966452.1	XLOC_013118	WDFY1	gene12771	WD repeat and FYVE domain containing 1	GO:0005545(1-phosphatidylinositol binding);GO:0005634(nucleus);GO:0005769(early endosome);GO:0005829(cytosol);GO:0008270(zinc ion binding)	04144(Endocytosis);04145(Phagosome)	chrNC_023651.1:109793873-109889136	SV40	Ctr	OK	21.1417	41.0426	-0.957031	down	5e-05	0.00324581	no
TCONS_00042012	"="	XM_007966846.1	XLOC_013214	HES6	gene12975	hes family bHLH transcription factor 6%2C transcript variant X3	GO:0003677(DNA binding);GO:0003700(sequence-specific DNA binding transcription factor activity);GO:0003712(transcription cofactor activity);GO:0005667(transcription factor complex);GO:0008134(transcription factor binding);GO:0030154(cell differentiation)	NA	chrNC_023651.1:124263893-124266345	SV40	Ctr	OK	3.44293	1.59894	1.10652	up	5e-05	0.00324581	yes
TCONS_00042351	"="	XM_007967181.1	XLOC_013285	FKBP4	gene13109	FK506 binding protein 4%2C 59kDa	GO:0003755(peptidyl-prolyl cis-trans isomerase activity);GO:0005528(FK506 binding);GO:0005634(nucleus);GO:0005829(cytosol);GO:0005874(microtubule);GO:0006457(protein folding);GO:0010977(negative regulation of neuron projection development);GO:0016020(membrane);GO:0030674(protein binding, bridging);GO:0031072(heat shock protein binding);GO:0031111(negative regulation of microtubule polymerization …	NA	chrNC_023652.1:2860931-2869885	SV40	Ctr	OK	87.0544	51.7025	0.751683	up	5e-05	0.00324581	no
TCONS_00043606	"="	XR_499205.1	XLOC_013656	LOC103238500	gene13899	uncharacterized LOC103238500	NA	NA	chrNC_023652.1:51987293-51987785	SV40	Ctr	OK	274.709	558.316	-1.02318	down	5e-05	0.00324581	yes
TCONS_00043702	"="	XM_008003781.1	XLOC_013682	MARS	gene13958	methionyl-tRNA synthetase	GO:0000049(tRNA binding);GO:0004825(methionine-tRNA ligase activity);GO:0005524(ATP binding);GO:0005829(cytosol);GO:0006431(methionyl-tRNA aminoacylation)	00450(Selenoamino acid metabolism);00970(Aminoacyl-tRNA biosynthesis)	chrNC_023652.1:53370466-53410596	SV40	Ctr	OK	57.0317	30.2549	0.914595	up	5e-05	0.00324581	no
TCONS_00043784	"="	XM_008003870.1	XLOC_013707	USP15	gene14011	ubiquitin specific peptidase 15%2C transcript variant X3	GO:0004197(cysteine-type endopeptidase activity);GO:0004221(ubiquitin thiolesterase activity);GO:0004843(ubiquitin-specific protease activity);GO:0006511(ubiquitin-dependent protein catabolic process);GO:0016579(protein deubiquitination)	NA	chrNC_023652.1:58154904-58300717	SV40	Ctr	OK	1.24343	3.53488	-1.50733	down	5e-05	0.00324581	yes
TCONS_00043853	"="	XM_008003928.1	XLOC_013727	IRAK3	gene14046	interleukin-1 receptor-associated kinase 3%2C transcript variant X2	GO:0000287(magnesium ion binding);GO:0001960(negative regulation of cytokine-mediated signaling pathway);GO:0002755(MyD88-dependent toll-like receptor signaling pathway);GO:0004674(protein serine/threonine kinase activity);GO:0005524(ATP binding);GO:0005634(nucleus);GO:0005737(cytoplasm);GO:0009615(response to virus);GO:0010933(positive regulation of macrophage tolerance induction);GO:0010936(neg…	04210(Apoptosis);04722(Neurotrophin signaling pathway)	chrNC_023652.1:61868816-61927073	SV40	Ctr	OK	4.17184	8.59622	-1.04302	down	5e-05	0.00324581	yes
TCONS_00043947	"="	XM_008004027.1	XLOC_013760	LGR5	gene14103	leucine-rich repeat containing G protein-coupled receptor 5	GO:0005887(integral to plasma membrane);GO:0016500(protein-hormone receptor activity)	04080(Neuroactive ligand-receptor interaction)	chrNC_023652.1:67054003-67202574	SV40	Ctr	OK	3.91045	7.04086	-0.848418	down	5e-05	0.00324581	no
TCONS_00044203	"="	XM_008004330.1	XLOC_013852	NEDD1	gene14287	neural precursor cell expressed%2C developmentally down-regulated 1%2C transcript variant X2	GO:0000086(G2/M transition of mitotic cell cycle);GO:0005829(cytosol);GO:0007067(mitosis);GO:0051301(cell division)	NA	chrNC_023652.1:92256974-92301430	SV40	Ctr	OK	2.38127	4.83592	-1.02206	down	5e-05	0.00324581	yes
TCONS_00044347	"="	XM_008004499.1	XLOC_013900	KIAA1033	gene14384	KIAA1033 ortholog%2C transcript variant X3	GO:0016197(endosome transport);GO:0071203(WASH complex)	NA	chrNC_023652.1:100333805-100395930	SV40	Ctr	OK	8.42558	34.6135	-2.03849	down	5e-05	0.00324581	yes
TCONS_00044468	"="	XM_008004616.1	XLOC_013940	UNG	gene14451	uracil-DNA glycosylase%2C transcript variant X1	GO:0004844(uracil DNA N-glycosylase activity);GO:0005634(nucleus);GO:0005739(mitochondrion);GO:0006284(base-excision repair);GO:0044419(interspecies interaction between organisms)	03410(Base excision repair);05340(Primary immunodeficiency)	chrNC_023652.1:104302506-104325160	SV40	Ctr	OK	23.4399	6.64648	1.8183	up	5e-05	0.00324581	yes
TCONS_00044673	"="	XM_008004872.1	XLOC_014011	RFC5	gene14581	replication factor C (activator 1) 5%2C 36.5kDa	GO:0000075(cell cycle checkpoint);GO:0000084(S phase of mitotic cell cycle);GO:0000722(telomere maintenance via recombination);GO:0003689(DNA clamp loader activity);GO:0005524(ATP binding);GO:0005654(nucleoplasm);GO:0005663(DNA replication factor C complex);GO:0006271(DNA strand elongation involved in DNA replication);GO:0006283(transcription-coupled nucleotide-excision repair);GO:0006297(nucleot…	03030(DNA replication);03420(Nucleotide excision repair);03430(Mismatch repair)	chrNC_023652.1:113352341-113368333	SV40	Ctr	OK	11.0596	4.57993	1.27191	up	5e-05	0.00324581	yes
TCONS_00044951	"="	XM_008005231.1	XLOC_014117	RAN	gene14772	RAN%2C member RAS oncogene family%2C transcript variant X2	GO:0005525(GTP binding);GO:0006886(intracellular protein transport);GO:0006913(nucleocytoplasmic transport);GO:0007067(mitosis);GO:0007264(small GTPase mediated signal transduction);GO:0042470(melanosome);GO:0051301(cell division)	NA	chrNC_023652.1:126257838-126263481	SV40	Ctr	OK	177.556	111.16	0.675638	up	5e-05	0.00324581	no
TCONS_00045615	"="	XM_007967740.1	XLOC_014329	LOC103218674	gene13382	histone H4	GO:0000786(nucleosome);GO:0003677(DNA binding);GO:0005654(nucleoplasm);GO:0006334(nucleosome assembly)	05322(Systemic lupus erythematosus)	chrNC_023652.1:14668896-14670947	SV40	Ctr	OK	158.808	77.1345	1.04184	up	5e-05	0.00324581	yes
TCONS_00045700	"="	XM_007967878.1	XLOC_014354	ABCC9	gene13446	ATP-binding cassette%2C sub-family C (CFTR/MRP)%2C member 9%2C transcript variant X2	GO:0005524(ATP binding);GO:0008281(sulfonylurea receptor activity);GO:0008282(ATP-sensitive potassium channel complex);GO:0010107(potassium ion import);GO:0015459(potassium channel regulator activity);GO:0042626(ATPase activity, coupled to transmembrane movement of substances);GO:0051607(defense response to virus)	02010(ABC transporters)	chrNC_023652.1:21658803-21797851	SV40	Ctr	OK	8.18594	24.0381	-1.55411	down	5e-05	0.00324581	yes
TCONS_00046038	"="	XM_008002960.1	XLOC_014432	SCAF11	gene13595	SR-related CTD-associated factor 11%2C transcript variant X2	GO:0000245(spliceosome assembly);GO:0005515(protein binding);GO:0005634(nucleus);GO:0008270(zinc ion binding)	NA	chrNC_023652.1:42130216-42209431	SV40	Ctr	OK	1.63678	6.73386	-2.04058	down	5e-05	0.00324581	yes
TCONS_00047055	"="	XM_008004223.1	XLOC_014715	ATP2B1	gene14211	ATPase%2C Ca++ transporting%2C plasma membrane 1%2C transcript variant X3	GO:0005388(calcium-transporting ATPase activity);GO:0005515(protein binding);GO:0005516(calmodulin binding);GO:0005524(ATP binding);GO:0005886(plasma membrane);GO:0005887(integral to plasma membrane);GO:0006754(ATP biosynthetic process);GO:0016021(integral to membrane);GO:0030168(platelet activation);GO:0046872(metal ion binding)	04020(Calcium signaling pathway)	chrNC_023652.1:84985956-85053923	SV40	Ctr	OK	9.04683	17.8386	-0.979518	down	5e-05	0.00324581	no
TCONS_00047146	"="	XM_008004297.1	XLOC_014757	NTN4	gene14272	netrin 4%2C transcript variant X2	NA	04360(Axon guidance)	chrNC_023652.1:91052141-91172463	SV40	Ctr	OK	14.1958	30.0424	-1.08154	down	5e-05	0.00324581	yes
TCONS_00048906	"="	XM_007968351.1	XLOC_015260	POLE3	gene15286	polymerase (DNA directed)%2C epsilon 3%2C accessory subunit	GO:0003887(DNA-directed DNA polymerase activity);GO:0005634(nucleus);GO:0043565(sequence-specific DNA binding)	00230(Purine metabolism);00240(Pyrimidine metabolism);03030(DNA replication);03410(Base excision repair);03420(Nucleotide excision repair)	chrNC_023653.1:26162933-26165011	SV40	Ctr	OK	23.9441	12.1444	0.979383	up	5e-05	0.00324581	no
TCONS_00049646	"="	XM_007969206.1	XLOC_015493	ZDHHC21	gene15722	zinc finger%2C DHHC-type containing 21%2C transcript variant X5	GO:0000139(Golgi membrane);GO:0008270(zinc ion binding);GO:0016021(integral to membrane);GO:0016746(transferase activity, transferring acyl groups);GO:0046209(nitric oxide metabolic process);GO:0050999(regulation of nitric-oxide synthase activity)	NA	chrNC_023653.1:64890379-64983993	SV40	Ctr	OK	0.918002	1.9822	-1.11053	down	5e-05	0.00324581	yes
TCONS_00049772	"="	XM_007969313.1	XLOC_015517	KIAA2026	gene15767	KIAA2026 ortholog%2C transcript variant X2	NA	05110(Vibrio cholerae infection)	chrNC_023653.1:73495427-73588384	SV40	Ctr	OK	1.35558	3.02075	-1.156	down	5e-05	0.00324581	yes
TCONS_00049899	"="	XM_007969503.1	XLOC_015558	ANXA1	gene15867	annexin A1	GO:0001533(cornified envelope);GO:0005102(receptor binding);GO:0005198(structural molecule activity);GO:0005509(calcium ion binding);GO:0005544(calcium-dependent phospholipid binding);GO:0005634(nucleus);GO:0005929(cilium);GO:0006629(lipid metabolic process);GO:0006916(anti-apoptosis);GO:0006928(cellular component movement);GO:0006954(inflammatory response);GO:0007166(cell surface receptor linked…	NA	chrNC_023653.1:84207817-84226438	SV40	Ctr	OK	55.1206	88.9842	-0.690958	down	5e-05	0.00324581	no
TCONS_00050069	"="	XM_007969703.1	XLOC_015621	CKS2	gene16002	CDC28 protein kinase regulatory subunit 2	GO:0016538(cyclin-dependent protein kinase regulator activity);GO:0051301(cell division)	04111(Cell cycle - yeast);05200(Pathways in cancer);05222(Small cell lung cancer)	chrNC_023653.1:99806748-99812202	SV40	Ctr	OK	159.194	65.7535	1.27564	up	5e-05	0.00324581	yes
TCONS_00050167	"="	XM_007969812.1	XLOC_015652	LOC103219782	gene16063	protein PRRC2C-like	NA	NA	chrNC_023653.1:104550272-104552483	SV40	Ctr	OK	4.62143	8.36719	-0.856404	down	5e-05	0.00324581	no
TCONS_00050405	"="	XM_008005489.1	XLOC_015700	TUBB4B	gene14856	tubulin%2C beta 4B class IVb	GO:0003924(GTPase activity);GO:0005198(structural molecule activity);GO:0005525(GTP binding);GO:0005874(microtubule);GO:0007018(microtubule-based movement);GO:0051258(protein polymerization)	04145(Phagosome);04540(Gap junction);05130(Pathogenic Escherichia coli infection)	chrNC_023653.1:940990-948087	SV40	Ctr	OK	274.095	149.958	0.87012	up	5e-05	0.00324581	no
TCONS_00050911	"="	XM_008006094.1	XLOC_015841	LCN2	gene15096	lipocalin 2	NA	04610(Complement and coagulation cascades);05020(Prion diseases);05322(Systemic lupus erythematosus)	chrNC_023653.1:9976277-9981087	SV40	Ctr	OK	170.59	289.367	-0.762366	down	5e-05	0.00324581	no
TCONS_00052114	"="	XM_007969524.1	XLOC_016194	C12H9orf40	gene15879	chromosome 12 open reading frame%2C human C9orf40	NA	NA	chrNC_023653.1:85996138-86002835	SV40	Ctr	OK	5.80426	3.01989	0.942619	up	5e-05	0.00324581	no
TCONS_00052718	"="	XM_008006649.1	XLOC_016409	MANEA	gene16321	mannosidase%2C endo-alpha	GO:0000139(Golgi membrane);GO:0004569(glycoprotein endo-alpha-1,2-mannosidase activity);GO:0016021(integral to membrane)	NA	chrNC_023654.1:20496676-20530392	SV40	Ctr	OK	0.886942	2.91331	-1.71575	down	5e-05	0.00324581	yes
TCONS_00053453	"="	XM_008007450.1	XLOC_016649	CD24	gene16815	CD24 molecule%2C transcript variant X3	NA	NA	chrNC_023654.1:66863163-66868951	SV40	Ctr	OK	143.304	280.134	-0.967041	down	5e-05	0.00324581	no
TCONS_00054037	"="	XM_008006440.1	XLOC_016875	IBTK	gene16185	inhibitor of Bruton agammaglobulinemia tyrosine kinase	NA	04120(Ubiquitin mediated proteolysis)	chrNC_023654.1:6836526-6915767	SV40	Ctr	OK	3.10983	6.46166	-1.05507	down	5e-05	0.00324581	yes
TCONS_00054562	"="	XM_008007144.1	XLOC_017044	CENPW	gene16593	centromere protein W%2C transcript variant X2	GO:0000775(chromosome, centromeric region);GO:0003677(DNA binding);GO:0005634(nucleus)	NA	chrNC_023654.1:47363725-47372472	SV40	Ctr	OK	26.0337	8.95407	1.53976	up	5e-05	0.00324581	yes
TCONS_00054864	"="	XM_008007546.1	XLOC_017167	UFL1	gene16890	UFM1-specific ligase 1%2C transcript variant X2	GO:0005783(endoplasmic reticulum);GO:0031397(negative regulation of protein ubiquitination);GO:0032088(negative regulation of NF-kappaB transcription factor activity);GO:0071568(UFM1 conjugating enzyme activity);GO:0071569(protein ufmylation)	NA	chrNC_023654.1:77357238-77387385	SV40	Ctr	OK	2.6359	6.76866	-1.36057	down	5e-05	0.00324581	yes
TCONS_00054994	"="	XM_008007711.1	XLOC_017213	DYNLT1	gene16982	dynein%2C light chain%2C Tctex-type 1%2C transcript variant X2	GO:0000132(establishment of mitotic spindle orientation);GO:0003777(microtubule motor activity);GO:0005515(protein binding);GO:0005794(Golgi apparatus);GO:0005819(spindle);GO:0005868(cytoplasmic dynein complex);GO:0005874(microtubule);GO:0007067(mitosis);GO:0008277(regulation of G-protein coupled receptor protein signaling pathway);GO:0043001(Golgi to plasma membrane protein transport);GO:0050768…	NA	chrNC_023654.1:86210461-86218002	SV40	Ctr	OK	186.431	97.2	0.939617	up	5e-05	0.00324581	no
TCONS_00055225	"="	XM_008007974.1	XLOC_017331	NCAPH	gene17193	non-SMC condensin I complex%2C subunit H%2C transcript variant X1	GO:0000796(condensin complex);GO:0005634(nucleus);GO:0005737(cytoplasm);GO:0007076(mitotic chromosome condensation);GO:0015630(microtubule cytoskeleton);GO:0051301(cell division)	04111(Cell cycle - yeast)	chrNC_023655.1:755839-792053	SV40	Ctr	OK	21.9267	9.49517	1.20742	up	5e-05	0.00324581	yes
TCONS_00055599	"="	XM_008008401.1	XLOC_017414	SLC20A1	gene17385	solute carrier family 20 (phosphate transporter)%2C member 1	GO:0004872(receptor activity);GO:0005315(inorganic phosphate transmembrane transporter activity);GO:0015293(symporter activity);GO:0016021(integral to membrane)	NA	chrNC_023655.1:15657836-15676675	SV40	Ctr	OK	16.802	7.41381	1.18035	up	5e-05	0.00324581	yes
TCONS_00056467	"="	XM_007970785.1	XLOC_017672	LRPPRC	gene17913	leucine-rich pentatricopeptide repeat containing	GO:0000794(condensed nuclear chromosome);GO:0003723(RNA binding);GO:0005637(nuclear inner membrane);GO:0005640(nuclear outer membrane);GO:0005654(nucleoplasm);GO:0005856(cytoskeleton);GO:0006351(transcription, DNA-dependent);GO:0006355(regulation of transcription, DNA-dependent);GO:0008017(microtubule binding);GO:0042645(mitochondrial nucleoid);GO:0047497(mitochondrion transport along microtubule…	NA	chrNC_023655.1:63263100-63380607	SV40	Ctr	OK	21.8831	37.1951	-0.765294	down	5e-05	0.00324581	no
TCONS_00056791	"="	XM_007971125.1	XLOC_017795	PPM1G	gene18132	protein phosphatase%2C Mg2+/Mn2+ dependent%2C 1G	GO:0004722(protein serine/threonine phosphatase activity);GO:0005634(nucleus);GO:0005737(cytoplasm);GO:0006470(protein dephosphorylation);GO:0007050(cell cycle arrest);GO:0008287(protein serine/threonine phosphatase complex);GO:0046872(metal ion binding)	NA	chrNC_023655.1:80205358-80230391	SV40	Ctr	OK	104.594	61.4449	0.767433	up	5e-05	0.00324581	no
TCONS_00057896	"="	XM_007970098.1	XLOC_018180	POLE4	gene17555	polymerase (DNA-directed)%2C epsilon 4%2C accessory subunit%2C transcript variant X1	GO:0003887(DNA-directed DNA polymerase activity);GO:0005515(protein binding);GO:0005671(Ada2/Gcn5/Ada3 transcription activator complex);GO:0043565(sequence-specific DNA binding);GO:0043966(histone H3 acetylation)	00230(Purine metabolism);00240(Pyrimidine metabolism);03030(DNA replication);03410(Base excision repair);03420(Nucleotide excision repair)	chrNC_023655.1:32313398-32320084	SV40	Ctr	OK	161.759	86.2575	0.90712	up	5e-05	0.00324581	no
TCONS_00058343	"="	XM_007970791.1	XLOC_018343	DYNC2LI1	gene17918	dynein%2C cytoplasmic 2%2C light intermediate chain 1%2C transcript variant X4	NA	04962(Vasopressin-regulated water reabsorption)	chrNC_023655.1:63441947-63481560	SV40	Ctr	OK	6.18554	12.8149	-1.05084	down	5e-05	0.00324581	yes
TCONS_00060384	"="	XM_008009525.1	XLOC_018987	IL1RAP	gene19251	interleukin 1 receptor accessory protein%2C transcript variant X5	GO:0005576(extracellular region);GO:0005886(plasma membrane);GO:0016021(integral to membrane);GO:0045087(innate immune response)	04060(Cytokine-cytokine receptor interaction);04210(Apoptosis)	chrNC_023656.1:84728513-84876098	SV40	Ctr	OK	2.96809	5.20776	-0.811129	down	5e-05	0.00324581	no
TCONS_00060938	"="	XM_007972075.1	XLOC_019151	NLGN1	gene18677	neuroligin 1%2C transcript variant X2	GO:0002087(regulation of respiratory gaseous exchange by neurological system process);GO:0004872(receptor activity);GO:0005887(integral to plasma membrane);GO:0006605(protein targeting);GO:0007157(heterophilic cell-cell adhesion);GO:0007158(neuron cell-cell adhesion);GO:0009986(cell surface);GO:0010740(positive regulation of intracellular protein kinase cascade);GO:0014069(postsynaptic density);G…	04514(Cell adhesion molecules (CAMs))	chrNC_023656.1:15129975-16017107	SV40	Ctr	OK	2.75284	8.94877	-1.70077	down	5e-05	0.00324581	yes
TCONS_00061891	"="	XM_008009481.1	XLOC_019408	RFC4	gene19226	replication factor C (activator 1) 4%2C 37kDa%2C transcript variant X1	GO:0000075(cell cycle checkpoint);GO:0000084(S phase of mitotic cell cycle);GO:0000722(telomere maintenance via recombination);GO:0003689(DNA clamp loader activity);GO:0005515(protein binding);GO:0005524(ATP binding);GO:0005654(nucleoplasm);GO:0005663(DNA replication factor C complex);GO:0006271(DNA strand elongation involved in DNA replication);GO:0006283(transcription-coupled nucleotide-excisio…	03030(DNA replication);03420(Nucleotide excision repair);03430(Mismatch repair)	chrNC_023656.1:81081413-81114034	SV40	Ctr	OK	11.0777	5.00673	1.14572	up	5e-05	0.00324581	yes
TCONS_00062190	"="	XM_008009878.1	XLOC_019527	GSG2	gene19456	germ cell associated 2 (haspin)	GO:0004674(protein serine/threonine kinase activity);GO:0005524(ATP binding);GO:0005634(nucleus);GO:0007049(cell cycle);GO:0007243(intracellular protein kinase cascade);GO:0016568(chromatin modification)	NA	chrNC_023657.1:3215757-3288801	SV40	Ctr	OK	3.93594	1.48859	1.40276	up	5e-05	0.00324581	yes
TCONS_00062497	"="	XM_008010282.1	XLOC_019622	PFAS	gene19649	phosphoribosylformylglycinamidine synthase	GO:0004642(phosphoribosylformylglycinamidine synthase activity);GO:0005524(ATP binding);GO:0005829(cytosol);GO:0006144(purine base metabolic process);GO:0006189('de novo' IMP biosynthetic process);GO:0006541(glutamine metabolic process)	00230(Purine metabolism)	chrNC_023657.1:7618951-7639700	SV40	Ctr	OK	20.9478	12.9491	0.693951	up	5e-05	0.00324581	no
TCONS_00062954	"="	XM_008010835.1	XLOC_019746	TRAF4	gene19891	TNF receptor-associated factor 4	GO:0003677(DNA binding);GO:0004842(ubiquitin-protein ligase activity);GO:0005634(nucleus);GO:0005856(cytoskeleton);GO:0005923(tight junction);GO:0006915(apoptosis);GO:0007165(signal transduction);GO:0008270(zinc ion binding);GO:0042981(regulation of apoptosis);GO:0045860(positive regulation of protein kinase activity);GO:0046330(positive regulation of JNK cascade);GO:0048471(perinuclear region of…	05200(Pathways in cancer);05222(Small cell lung cancer)	chrNC_023657.1:22507914-22513956	SV40	Ctr	OK	18.0876	10.5561	0.77692	up	5e-05	0.00324581	no
TCONS_00063762	"="	XM_008011787.1	XLOC_019989	HN1	gene20298	hematological and neurological expressed 1%2C transcript variant X2	GO:0005634(nucleus)	NA	chrNC_023657.1:46509723-46530306	SV40	Ctr	OK	39.4972	18.0034	1.13348	up	5e-05	0.00324581	yes
TCONS_00064992	"="	XM_008013083.1	XLOC_020394	BIRC5	gene20888	baculoviral IAP repeat containing 5%2C transcript variant X2	NA	05200(Pathways in cancer);05210(Colorectal cancer)	chrNC_023657.1:70226823-70237000	SV40	Ctr	OK	71.2531	29.5839	1.26814	up	5e-05	0.00324581	yes
TCONS_00065164	"="	XM_008013281.1	XLOC_020451	ANAPC11	gene20971	anaphase promoting complex subunit 11%2C transcript variant X3	GO:0005654(nucleoplasm);GO:0005680(anaphase-promoting complex);GO:0005829(cytosol);GO:0007067(mitosis);GO:0007094(mitotic cell cycle spindle assembly checkpoint);GO:0008270(zinc ion binding);GO:0031145(anaphase-promoting complex-dependent proteasomal ubiquitin-dependent protein catabolic process);GO:0051301(cell division);GO:0051436(negative regulation of ubiquitin-protein ligase activity involve…	04110(Cell cycle);04111(Cell cycle - yeast);04113(Meiosis - yeast);04114(Oocyte meiosis);04120(Ubiquitin mediated proteolysis);04914(Progesterone-mediated oocyte maturation)	chrNC_023657.1:73765659-73773687	SV40	Ctr	OK	262.903	152.465	0.786055	up	5e-05	0.00324581	no
TCONS_00066078	"="	XM_008010801.1	XLOC_020772	SPAG5	gene19881	sperm associated antigen 5%2C transcript variant X1	GO:0000777(condensed chromosome kinetochore);GO:0000922(spindle pole);GO:0005515(protein binding);GO:0005737(cytoplasm);GO:0005874(microtubule);GO:0005876(spindle microtubule);GO:0007051(spindle organization);GO:0007067(mitosis);GO:0048015(phosphatidylinositol-mediated signaling);GO:0051301(cell division)	04530(Tight junction);05416(Viral myocarditis)	chrNC_023657.1:22347207-22370531	SV40	Ctr	OK	23.3196	12.9064	0.853456	up	5e-05	0.00324581	no
TCONS_00066385	"="	XM_008011149.1	XLOC_020864	DUSP14	gene20041	dual specificity phosphatase 14%2C transcript variant X4	GO:0004725(protein tyrosine phosphatase activity);GO:0017017(MAP kinase tyrosine/serine/threonine phosphatase activity)	04010(MAPK signaling pathway)	chrNC_023657.1:30269126-30291771	SV40	Ctr	OK	45.7277	27.1274	0.753318	up	5e-05	0.00324581	no
TCONS_00066434	"="	XM_008011202.1	XLOC_020878	APPBP2	gene20063	amyloid beta precursor protein (cytoplasmic tail) binding protein 2	GO:0003777(microtubule motor activity);GO:0005515(protein binding);GO:0005634(nucleus);GO:0005874(microtubule);GO:0005875(microtubule associated complex);GO:0006886(intracellular protein transport);GO:0030659(cytoplasmic vesicle membrane)	NA	chrNC_023657.1:31674089-31754325	SV40	Ctr	OK	35.0543	58.2081	-0.731626	down	5e-05	0.00324581	no
TCONS_00066595	"="	XM_008011441.1	XLOC_020937	NME1	gene20169	NME/NM23 nucleoside diphosphate kinase 1%2C transcript variant X2	GO:0000287(magnesium ion binding);GO:0004536(deoxyribonuclease activity);GO:0004550(nucleoside diphosphate kinase activity);GO:0005524(ATP binding);GO:0005525(GTP binding);GO:0005634(nucleus);GO:0005829(cytosol);GO:0006183(GTP biosynthetic process);GO:0006228(UTP biosynthetic process);GO:0006241(CTP biosynthetic process);GO:0006897(endocytosis);GO:0007399(nervous system development);GO:0008285(ne…	00230(Purine metabolism);00240(Pyrimidine metabolism)	chrNC_023657.1:42186038-42195608	SV40	Ctr	OK	189.879	105.567	0.846923	up	5e-05	0.00324581	no
TCONS_00066885	"="	XM_008011782.1	XLOC_021011	NUP85	gene20296	nucleoporin 85kDa	GO:0000236(mitotic prometaphase);GO:0000777(condensed chromosome kinetochore);GO:0005515(protein binding);GO:0005819(spindle);GO:0005829(cytosol);GO:0005975(carbohydrate metabolic process);GO:0010827(regulation of glucose transport);GO:0015031(protein transport);GO:0015758(glucose transport);GO:0016032(viral reproduction);GO:0031080(Nup107-160 complex);GO:0031965(nuclear membrane);GO:0051028(mRNA…	NA	chrNC_023657.1:46433820-46463822	SV40	Ctr	OK	48.8726	25.2491	0.952791	up	5e-05	0.00324581	no
TCONS_00067057	"="	XM_008012007.1	XLOC_021065	KPNA2	gene20390	karyopherin alpha 2 (RAG cohort 1%2C importin alpha 1)	GO:0000018(regulation of DNA recombination);GO:0000072(M phase specific microtubule process);GO:0000085(G2 phase of mitotic cell cycle);GO:0005643(nuclear pore);GO:0005654(nucleoplasm);GO:0005737(cytoplasm);GO:0006259(DNA metabolic process);GO:0006607(NLS-bearing substrate import into nucleus);GO:0008139(nuclear localization sequence binding);GO:0008565(protein transporter activity);GO:0042826(hi…	NA	chrNC_023657.1:53422791-53434693	SV40	Ctr	OK	91.9214	59.0529	0.638393	up	5e-05	0.00324581	no
TCONS_00067453	"="	XM_008012523.1	XLOC_021167	ARL4D	gene20599	ADP-ribosylation factor-like 4D	GO:0003924(GTPase activity);GO:0005515(protein binding);GO:0005525(GTP binding);GO:0005730(nucleolus);GO:0005737(cytoplasm);GO:0005886(plasma membrane);GO:0007264(small GTPase mediated signal transduction);GO:0009306(protein secretion)	NA	chrNC_023657.1:63010824-63012787	SV40	Ctr	OK	4.73067	2.23985	1.07864	up	5e-05	0.00324581	yes
TCONS_00067536	"="	XM_008012619.1	XLOC_021190	TUBG1	gene20636	tubulin%2C gamma 1	GO:0000086(G2/M transition of mitotic cell cycle);GO:0000212(meiotic spindle organization);GO:0000794(condensed nuclear chromosome);GO:0000930(gamma-tubulin complex);GO:0003924(GTPase activity);GO:0005200(structural constituent of cytoskeleton);GO:0005515(protein binding);GO:0005525(GTP binding);GO:0005813(centrosome);GO:0005827(polar microtubule);GO:0005829(cytosol);GO:0051258(protein polymeriza…	NA	chrNC_023657.1:63675055-63680596	SV40	Ctr	OK	58.1811	33.0647	0.815256	up	5e-05	0.00324581	no
TCONS_00067643	"="	XM_008012797.1	XLOC_021243	CDC6	gene20749	cell division cycle 6%2C transcript variant X2	GO:0000076(DNA replication checkpoint);GO:0000079(regulation of cyclin-dependent protein kinase activity);GO:0000083(regulation of transcription involved in G1/S phase of mitotic cell cycle);GO:0000084(S phase of mitotic cell cycle);GO:0000216(M/G1 transition of mitotic cell cycle);GO:0000922(spindle pole);GO:0005524(ATP binding);GO:0005654(nucleoplasm);GO:0005829(cytosol);GO:0006260(DNA replicat…	04110(Cell cycle);04111(Cell cycle - yeast);04113(Meiosis - yeast)	chrNC_023657.1:65873173-65888180	SV40	Ctr	OK	14.7703	3.76921	1.97037	up	5e-05	0.00324581	yes
TCONS_00067909	"="	XM_008013082.1	XLOC_021328	TK1	gene20886	thymidine kinase 1%2C soluble	GO:0004797(thymidine kinase activity);GO:0005524(ATP binding);GO:0005829(cytosol);GO:0006206(pyrimidine base metabolic process);GO:0006260(DNA replication);GO:0008270(zinc ion binding);GO:0043097(pyrimidine nucleoside salvage);GO:0051289(protein homotetramerization)	00240(Pyrimidine metabolism);00983(Drug metabolism - other enzymes)	chrNC_023657.1:70186102-70224190	SV40	Ctr	OK	148.057	59.4481	1.31645	up	5e-05	0.00324581	yes
TCONS_00068011	"="	XM_008013169.1	XLOC_021363	EIF4A3	gene20923	eukaryotic translation initiation factor 4A3	GO:0000184(nuclear-transcribed mRNA catabolic process, nonsense-mediated decay);GO:0005524(ATP binding);GO:0005737(cytoplasm);GO:0006364(rRNA processing);GO:0006397(mRNA processing);GO:0008380(RNA splicing);GO:0016607(nuclear speck);GO:0051028(mRNA transport)	NA	chrNC_023657.1:72097691-72113112	SV40	Ctr	OK	139.781	84.5398	0.725462	up	5e-05	0.00324581	no
TCONS_00068081	"="	XM_008013250.1	XLOC_021386	NPLOC4	gene20955	nuclear protein localization 4 homolog (S. cerevisiae)%2C transcript variant X1	GO:0005515(protein binding);GO:0005634(nucleus);GO:0005783(endoplasmic reticulum);GO:0005829(cytosol);GO:0006944(cellular membrane fusion);GO:0007030(Golgi organization);GO:0008270(zinc ion binding);GO:0030433(ER-associated protein catabolic process);GO:0042175(nuclear outer membrane-endoplasmic reticulum membrane network)	NA	chrNC_023657.1:73499736-73570753	SV40	Ctr	OK	63.7031	38.5996	0.722777	up	5e-05	0.00324581	no
TCONS_00068100	"="	XM_008013272.1	XLOC_021392	FAM195B	gene20965	family with sequence similarity 195%2C member B%2C transcript variant X2	NA	NA	chrNC_023657.1:73696707-73707436	SV40	Ctr	OK	117.998	56.8171	1.05437	up	5e-05	0.00324581	yes
TCONS_00068155	"="	XM_008013335.1	XLOC_021409	FASN	gene20987	fatty acid synthase	NA	00061(Fatty acid biosynthesis);04910(Insulin signaling pathway)	chrNC_023657.1:73988409-74008374	SV40	Ctr	OK	60.4266	37.2276	0.698812	up	5e-05	0.00324581	no
TCONS_00068414	"="	XM_008013653.1	XLOC_021486	DST	gene21121	dystonin%2C transcript variant X9	NA	NA	chrNC_023658.1:14576289-15133172	SV40	Ctr	OK	0.739554	5.24672	-2.82669	down	5e-05	0.00324581	yes
TCONS_00068489	"="	XM_007972267.1	XLOC_021513	MCM3	gene21172	minichromosome maintenance complex component 3%2C transcript variant X1	GO:0000075(cell cycle checkpoint);GO:0000082(G1/S transition of mitotic cell cycle);GO:0000084(S phase of mitotic cell cycle);GO:0000216(M/G1 transition of mitotic cell cycle);GO:0003677(DNA binding);GO:0004386(helicase activity);GO:0005515(protein binding);GO:0005524(ATP binding);GO:0005658(alpha DNA polymerase:primase complex);GO:0005813(centrosome);GO:0006270(DNA-dependent DNA replication init…	03030(DNA replication);04110(Cell cycle);04111(Cell cycle - yeast);04113(Meiosis - yeast)	chrNC_023658.1:20222439-20243807	SV40	Ctr	OK	55.3772	32.1787	0.783187	up	5e-05	0.00324581	no
TCONS_00068592	"="	XM_007972394.1	XLOC_021547	NFKBIE	gene21234	nuclear factor of kappa light polypeptide gene enhancer in B-cells inhibitor%2C epsilon	GO:0042994(cytoplasmic sequestering of transcription factor)	04660(T cell receptor signaling pathway);04662(B cell receptor signaling pathway);04722(Neurotrophin signaling pathway);04920(Adipocytokine signaling pathway)	chrNC_023658.1:27901989-27909983	SV40	Ctr	OK	14.6138	7.89921	0.887549	up	5e-05	0.00324581	no
TCONS_00068844	"="	XM_007972742.1	XLOC_021617	CCDC167	gene21358	coiled-coil domain containing 167	GO:0016021(integral to membrane)	NA	chrNC_023658.1:34641095-34659807	SV40	Ctr	OK	52.3581	27.5394	0.926915	up	5e-05	0.00324581	no
TCONS_00068879	"="	XM_007972831.1	XLOC_021634	FKBP5	gene21400	FK506 binding protein 5	GO:0003755(peptidyl-prolyl cis-trans isomerase activity);GO:0005488(binding);GO:0005737(cytoplasm);GO:0006457(protein folding)	NA	chrNC_023658.1:36432594-36551233	SV40	Ctr	OK	9.1848	4.33348	1.08372	up	5e-05	0.00324581	yes
TCONS_00068957	"="	XM_007972914.1	XLOC_021661	LOC103221650	gene21444	ubiquinol-cytochrome-c reductase complex assembly factor 2	NA	NA	chrNC_023658.1:38366870-38380841	SV40	Ctr	OK	195.116	108.721	0.843706	up	5e-05	0.00324581	no
TCONS_00069332	"="	XM_007973341.1	XLOC_021808	ZBED9	gene21728	zinc finger%2C BED-type containing 9	GO:0003677(DNA binding);GO:0003700(sequence-specific DNA binding transcription factor activity);GO:0005634(nucleus);GO:0015074(DNA integration);GO:0016032(viral reproduction);GO:0046983(protein dimerization activity)	NA	chrNC_023658.1:43975082-43991082	SV40	Ctr	OK	0.483901	1.15965	-1.26091	down	5e-05	0.00324581	yes
TCONS_00069365	"="	XM_007973397.1	XLOC_021825	LOC103221935	gene21762	histone H2A type 1	GO:0000786(nucleosome);GO:0003677(DNA binding);GO:0005634(nucleus);GO:0006334(nucleosome assembly)	05322(Systemic lupus erythematosus)	chrNC_023658.1:44639665-44640280	SV40	Ctr	OK	519.774	262.725	0.984333	up	5e-05	0.00324581	no
TCONS_00069366	"="	XM_007973407.1	XLOC_021826	LOC103221945	gene21763	histone H3.1-like	GO:0000786(nucleosome);GO:0003677(DNA binding);GO:0005515(protein binding);GO:0006334(nucleosome assembly)	05322(Systemic lupus erythematosus)	chrNC_023658.1:44641925-44642543	SV40	Ctr	OK	419.878	220.683	0.927996	up	5e-05	0.00324581	no
TCONS_00069372	"="	XM_007973398.1	XLOC_021830	LOC103221936	gene21773	histone H2A type 1-J	GO:0000786(nucleosome);GO:0003677(DNA binding);GO:0005634(nucleus);GO:0006334(nucleosome assembly)	05322(Systemic lupus erythematosus)	chrNC_023658.1:44716516-44717055	SV40	Ctr	OK	256.041	114.908	1.15589	up	5e-05	0.00324581	yes
TCONS_00069373	"="	XM_007973410.1	XLOC_021831	LOC103221948	gene21776	histone H2B type 1-F/J/L	GO:0000786(nucleosome);GO:0003677(DNA binding);GO:0005634(nucleus);GO:0006334(nucleosome assembly)	05322(Systemic lupus erythematosus)	chrNC_023658.1:44723300-44723934	SV40	Ctr	OK	196.566	113.386	0.793776	up	5e-05	0.00324581	no
TCONS_00069429	"="	XM_007973463.1	XLOC_021870	LOC103221993	gene21897	histone H4	GO:0000786(nucleosome);GO:0003677(DNA binding);GO:0005654(nucleoplasm);GO:0006334(nucleosome assembly)	05322(Systemic lupus erythematosus)	chrNC_023658.1:45971764-45976648	SV40	Ctr	OK	75.661	35.943	1.07384	up	5e-05	0.00324581	yes
TCONS_00069430	"="	XM_007973466.1	XLOC_021871	LOC103221995	gene21900	histone H3.1-like	GO:0000786(nucleosome);GO:0003677(DNA binding);GO:0005515(protein binding);GO:0006334(nucleosome assembly)	05322(Systemic lupus erythematosus)	chrNC_023658.1:45985575-45987645	SV40	Ctr	OK	188.051	77.5885	1.27721	up	5e-05	0.00324581	yes
TCONS_00069787	"="	XM_007973824.1	XLOC_021995	LOC103222274	gene22176	tubulin beta-2B chain-like	GO:0003924(GTPase activity);GO:0005198(structural molecule activity);GO:0005525(GTP binding);GO:0005737(cytoplasm);GO:0005874(microtubule);GO:0007018(microtubule-based movement);GO:0051258(protein polymerization)	04145(Phagosome);04540(Gap junction);05130(Pathogenic Escherichia coli infection)	chrNC_023658.1:69026111-69030000	SV40	Ctr	OK	20.8462	8.678	1.26435	up	5e-05	0.00324581	yes
TCONS_00069999	"="	XM_008013609.1	XLOC_022049	PHF3	gene21098	PHD finger protein 3%2C transcript variant X4	GO:0005634(nucleus);GO:0006351(transcription, DNA-dependent);GO:0007275(multicellular organismal development);GO:0008270(zinc ion binding)	NA	chrNC_023658.1:11080556-11163821	SV40	Ctr	OK	2.81901	12.7964	-2.18247	down	5e-05	0.00324581	yes
TCONS_00070127	"="	XM_007972322.1	XLOC_022086	CD2AP	gene21203	CD2-associated protein%2C transcript variant X1	GO:0001726(ruffle);GO:0005200(structural constituent of cytoskeleton);GO:0005730(nucleolus);GO:0005737(cytoplasm);GO:0005886(plasma membrane);GO:0006461(protein complex assembly);GO:0006930(substrate-dependent cell migration, cell extension);GO:0007067(mitosis);GO:0007165(signal transduction);GO:0017124(SH3 domain binding);GO:0031941(filamentous actin);GO:0051301(cell division)	04144(Endocytosis)	chrNC_023658.1:24664244-24815786	SV40	Ctr	OK	10.0694	19.391	-0.945407	down	5e-05	0.00324581	no
TCONS_00070143	"="	XM_007972357.1	XLOC_022092	ENPP4	gene21221	ectonucleotide pyrophosphatase/phosphodiesterase 4 (putative)	GO:0016021(integral to membrane);GO:0016787(hydrolase activity)	NA	chrNC_023658.1:26102488-26117142	SV40	Ctr	OK	2.97146	7.203	-1.27743	down	5e-05	0.00324581	yes
TCONS_00070642	"="	XM_007972938.1	XLOC_022210	KIFC1	gene21452	kinesin family member C1%2C transcript variant X2	GO:0000070(mitotic sister chromatid segregation);GO:0003777(microtubule motor activity);GO:0005524(ATP binding);GO:0005634(nucleus);GO:0005769(early endosome);GO:0005815(microtubule organizing center);GO:0005819(spindle);GO:0005874(microtubule);GO:0005875(microtubule associated complex);GO:0007018(microtubule-based movement);GO:0007596(blood coagulation);GO:0051301(cell division)	NA	chrNC_023658.1:38656516-38675056	SV40	Ctr	OK	12.0494	6.0426	0.995725	up	5e-05	0.00324581	no
TCONS_00070785	"="	XM_007973168.1	XLOC_022263	TCF19	gene21588	transcription factor 19%2C transcript variant X1	GO:0005634(nucleus);GO:0006351(transcription, DNA-dependent);GO:0006355(regulation of transcription, DNA-dependent);GO:0008270(zinc ion binding)	NA	chrNC_023658.1:41306522-41319268	SV40	Ctr	OK	9.50762	2.41303	1.97824	up	5e-05	0.00324581	yes
TCONS_00071004	"="	XM_007973396.1	XLOC_022336	LOC103221933	gene21761	histone H2B type 1-O	GO:0000786(nucleosome);GO:0003677(DNA binding);GO:0005634(nucleus);GO:0006334(nucleosome assembly)	05322(Systemic lupus erythematosus)	chrNC_023658.1:44638971-44639454	SV40	Ctr	OK	564.393	300.224	0.910664	up	5e-05	0.00324581	no
TCONS_00071015	"="	XM_007973399.1	XLOC_022341	LOC103221937	gene21772	histone H2B type 1-M	GO:0000786(nucleosome);GO:0003677(DNA binding);GO:0005634(nucleus);GO:0006334(nucleosome assembly)	05322(Systemic lupus erythematosus)	chrNC_023658.1:44715874-44716426	SV40	Ctr	OK	101.376	58.8874	0.78368	up	5e-05	0.00324581	no
TCONS_00071016	"="	XM_007973408.1	XLOC_022342	LOC103221946	gene21774	histone H3.1	GO:0000786(nucleosome);GO:0003677(DNA binding);GO:0005515(protein binding);GO:0006334(nucleosome assembly)	05322(Systemic lupus erythematosus)	chrNC_023658.1:44720013-44721534	SV40	Ctr	OK	144.684	75.9898	0.929026	up	5e-05	0.00324581	no
TCONS_00071017	"="	XM_007973409.1	XLOC_022343	LOC103221947	gene21775	histone H2A type 1	GO:0000786(nucleosome);GO:0003677(DNA binding);GO:0005634(nucleus);GO:0006334(nucleosome assembly)	05322(Systemic lupus erythematosus)	chrNC_023658.1:44721774-44723212	SV40	Ctr	OK	109.287	50.5914	1.11116	up	5e-05	0.00324581	yes
TCONS_00071058	"="	XM_007973420.1	XLOC_022377	LOC103221968	gene21841	histone H2A type 1-H	GO:0000786(nucleosome);GO:0003677(DNA binding);GO:0005634(nucleus);GO:0006334(nucleosome assembly)	05322(Systemic lupus erythematosus)	chrNC_023658.1:45362327-45362820	SV40	Ctr	OK	596.092	296.197	1.00898	up	5e-05	0.00324581	yes
TCONS_00071135	"="	XM_007973464.1	XLOC_022411	LOC103221994	gene21898	histone H2B type 1	GO:0000786(nucleosome);GO:0003677(DNA binding);GO:0005634(nucleus);GO:0006334(nucleosome assembly);GO:0042742(defense response to bacterium)	05322(Systemic lupus erythematosus)	chrNC_023658.1:45983166-45985133	SV40	Ctr	OK	549.114	250.222	1.1339	up	5e-05	0.00324581	yes
TCONS_00071136	"="	XM_007973467.1	XLOC_022412	LOC103221996	gene21901	histone H2B type 1-F/J/L-like	GO:0000786(nucleosome);GO:0003677(DNA binding);GO:0005634(nucleus);GO:0006334(nucleosome assembly)	05322(Systemic lupus erythematosus)	chrNC_023658.1:46005222-46005706	SV40	Ctr	OK	778.283	428.268	0.861782	up	5e-05	0.00324581	no
TCONS_00071163	"="	XM_007973487.1	XLOC_022425	LOC103222017	gene21928	histone H3.1	GO:0000786(nucleosome);GO:0003677(DNA binding);GO:0005515(protein binding);GO:0006334(nucleosome assembly)	05322(Systemic lupus erythematosus)	chrNC_023658.1:46234684-46235305	SV40	Ctr	OK	129.379	57.1499	1.17878	up	5e-05	0.00324581	yes
TCONS_00071710	"="	XM_008013867.1	XLOC_022630	BCL2	gene22378	B-cell CLL/lymphoma 2	GO:0000209(protein polyubiquitination);GO:0001836(release of cytochrome c from mitochondria);GO:0002020(protease binding);GO:0002218(activation of innate immune response);GO:0005741(mitochondrial outer membrane);GO:0005789(endoplasmic reticulum membrane);GO:0006916(anti-apoptosis);GO:0006959(humoral immune response);GO:0006974(response to DNA damage stimulus);GO:0007565(female pregnancy);GO:00086…	04210(Apoptosis);04510(Focal adhesion);04722(Neurotrophin signaling pathway);05014(Amyotrophic lateral sclerosis (ALS);05200(Pathways in cancer);05210(Colorectal cancer);05215(Prostate cancer);05222(Small cell lung cancer)	chrNC_023659.1:16440337-16643203	SV40	Ctr	OK	18.3521	34.2756	-0.901239	down	5e-05	0.00324581	no
TCONS_00071755	"="	XM_008013913.1	XLOC_022647	LMAN1	gene22409	lectin%2C mannose-binding%2C 1%2C transcript variant X2	GO:0000139(Golgi membrane);GO:0005529(sugar binding);GO:0005789(endoplasmic reticulum membrane);GO:0015031(protein transport);GO:0016021(integral to membrane);GO:0016192(vesicle-mediated transport);GO:0033116(endoplasmic reticulum-Golgi intermediate compartment membrane);GO:0046872(metal ion binding)	NA	chrNC_023659.1:20377258-20409565	SV40	Ctr	OK	26.4902	54.0206	-1.02805	down	5e-05	0.00324581	yes
TCONS_00072109	"="	XM_007974261.1	XLOC_022739	INO80C	gene22583	INO80 complex subunit C%2C transcript variant X1	GO:0006281(DNA repair);GO:0006310(DNA recombination);GO:0006351(transcription, DNA-dependent);GO:0006355(regulation of transcription, DNA-dependent);GO:0031011(Ino80 complex);GO:0071339(MLL1 complex)	NA	chrNC_023659.1:45282822-45311885	SV40	Ctr	OK	20.4815	10.6791	0.939533	up	5e-05	0.00324581	no
TCONS_00072310	"="	XM_007974485.1	XLOC_022800	ROCK1	gene22708	Rho-associated%2C coiled-coil containing protein kinase 1%2C transcript variant X2	GO:0000139(Golgi membrane);GO:0000910(cytokinesis);GO:0004674(protein serine/threonine kinase activity);GO:0005524(ATP binding);GO:0005814(centriole);GO:0005829(cytosol);GO:0006921(cellular component disassembly involved in apoptosis);GO:0007266(Rho protein signal transduction);GO:0007411(axon guidance);GO:0022614(membrane to membrane docking);GO:0030036(actin cytoskeleton organization);GO:003205…	04062(Chemokine signaling pathway);04270(Vascular smooth muscle contraction);04310(Wnt signaling pathway);04350(TGF-beta signaling pathway);04360(Axon guidance);04510(Focal adhesion);04670(Leukocyte transendothelial migration);04810(Regulation of actin cytoskeleton);05130(Pathogenic Escherichia coli infection);05131(Shigellosis)	chrNC_023659.1:59384821-59538803	SV40	Ctr	OK	1.57239	4.79094	-1.60735	down	5e-05	0.00324581	yes
TCONS_00072857	"="	XM_008013950.1	XLOC_022990	MALT1	gene22416	mucosa associated lymphoid tissue lymphoma translocation gene 1%2C transcript variant X1	GO:0002726(positive regulation of T cell cytokine production);GO:0004197(cysteine-type endopeptidase activity);GO:0004842(ubiquitin-protein ligase activity);GO:0004871(signal transducer activity);GO:0005634(nucleus);GO:0005829(cytosol);GO:0006508(proteolysis);GO:0006916(anti-apoptosis);GO:0007250(activation of NF-kappaB-inducing kinase activity);GO:0031398(positive regulation of protein ubiquitin…	04660(T cell receptor signaling pathway);04662(B cell receptor signaling pathway)	chrNC_023659.1:20979604-21064292	SV40	Ctr	OK	27.5942	63.9103	-1.21168	down	5e-05	0.00324581	yes
TCONS_00072983	"="	XM_007974009.1	XLOC_023020	SKA1	gene22474	spindle and kinetochore associated complex subunit 1%2C transcript variant X2	GO:0000090(mitotic anaphase);GO:0000236(mitotic prometaphase);GO:0000940(condensed chromosome outer kinetochore);GO:0005829(cytosol);GO:0005876(spindle microtubule);GO:0007059(chromosome segregation);GO:0008017(microtubule binding);GO:0031110(regulation of microtubule polymerization or depolymerization);GO:0051301(cell division)	NA	chrNC_023659.1:30559713-30580033	SV40	Ctr	OK	2.56217	1.11426	1.20128	up	5e-05	0.00324581	yes
TCONS_00073369	"="	XM_007974465.1	XLOC_023129	RBBP8	gene22683	retinoblastoma binding protein 8%2C transcript variant X2	GO:0000014(single-stranded DNA specific endodeoxyribonuclease activity);GO:0000075(cell cycle checkpoint);GO:0003684(damaged DNA binding);GO:0005515(protein binding);GO:0005634(nucleus);GO:0006357(regulation of transcription from RNA polymerase II promoter);GO:0007126(meiosis);GO:0010792(DNA double-strand break processing involved in repair via single-strand annealing)	04062(Chemokine signaling pathway);04666(Fc gamma R-mediated phagocytosis)	chrNC_023659.1:57501069-57788070	SV40	Ctr	OK	4.75356	8.48958	-0.836685	down	5e-05	0.00324581	no
TCONS_00074300	"="	XM_007975514.1	XLOC_023383	DRG1	gene23189	developmentally regulated GTP binding protein 1	GO:0005525(GTP binding);GO:0005737(cytoplasm)	NA	chrNC_023660.1:14287536-14322216	SV40	Ctr	OK	38.7029	22.4889	0.783229	up	5e-05	0.00324581	no
TCONS_00074446	"="	XM_007975601.1	XLOC_023411	MCM5	gene23231	minichromosome maintenance complex component 5	GO:0000075(cell cycle checkpoint);GO:0000082(G1/S transition of mitotic cell cycle);GO:0000084(S phase of mitotic cell cycle);GO:0000216(M/G1 transition of mitotic cell cycle);GO:0003677(DNA binding);GO:0004386(helicase activity);GO:0005515(protein binding);GO:0005524(ATP binding);GO:0006270(DNA-dependent DNA replication initiation);GO:0006271(DNA strand elongation involved in DNA replication);GO…	03030(DNA replication);04110(Cell cycle);04111(Cell cycle - yeast);04113(Meiosis - yeast)	chrNC_023660.1:18164742-18189223	SV40	Ctr	OK	51.5742	23.2851	1.14724	up	5e-05	0.00324581	yes
TCONS_00074554	"="	XM_007975742.1	XLOC_023455	MAFF	gene23309	v-maf avian musculoaponeurotic fibrosarcoma oncogene homolog F	GO:0003700(sequence-specific DNA binding transcription factor activity);GO:0005654(nucleoplasm);GO:0006366(transcription from RNA polymerase II promoter);GO:0007567(parturition);GO:0007596(blood coagulation);GO:0043565(sequence-specific DNA binding)	NA	chrNC_023660.1:20914270-20927046	SV40	Ctr	OK	49.176	23.6874	1.05383	up	5e-05	0.00324581	yes
TCONS_00075020	"="	XM_007976254.1	XLOC_023606	NCAPH2	gene23552	non-SMC condensin II complex%2C subunit H2%2C transcript variant X2	NA	NA	chrNC_023660.1:32978770-32995055	SV40	Ctr	OK	42.6449	22.4183	0.927697	up	5e-05	0.00324581	no
TCONS_00075158	"="	XM_007974916.1	XLOC_023661	SDF2L1	gene22957	stromal cell-derived factor 2-like 1	GO:0005788(endoplasmic reticulum lumen);GO:0016020(membrane)	NA	chrNC_023660.1:4465794-4467882	SV40	Ctr	OK	66.2041	38.4301	0.784685	up	5e-05	0.00324581	no
TCONS_00075257	"="	XM_007975042.1	XLOC_023691	CDC45	gene23016	cell division cycle 45%2C transcript variant X3	GO:0000076(DNA replication checkpoint);GO:0000083(regulation of transcription involved in G1/S phase of mitotic cell cycle);GO:0000084(S phase of mitotic cell cycle);GO:0000216(M/G1 transition of mitotic cell cycle);GO:0005515(protein binding);GO:0005654(nucleoplasm);GO:0005813(centrosome);GO:0006270(DNA-dependent DNA replication initiation);GO:0006271(DNA strand elongation involved in DNA replic…	04110(Cell cycle);04111(Cell cycle - yeast);04113(Meiosis - yeast)	chrNC_023660.1:6232609-6275743	SV40	Ctr	OK	26.9481	8.05053	1.74303	up	5e-05	0.00324581	yes
TCONS_00075422	"="	XM_007975250.1	XLOC_023756	MN1	gene23114	meningioma (disrupted in balanced translocation) 1	GO:0005488(binding)	04510(Focal adhesion);04512(ECM-receptor interaction)	chrNC_023660.1:10652939-10706989	SV40	Ctr	OK	1.89301	4.04007	-1.09369	down	5e-05	0.00324581	yes
TCONS_00076274	"="	XM_007976429.1	XLOC_024018	PFDN2	gene23628	prefoldin subunit 2	GO:0016272(prefoldin complex);GO:0051082(unfolded protein binding);GO:0051084('de novo' posttranslational protein folding)	NA	chrNC_023661.1:2862694-2882715	SV40	Ctr	OK	81.1256	39.564	1.03597	up	5e-05	0.00324581	yes
TCONS_00077420	"="	XM_007977771.1	XLOC_024338	VAV3	gene24238	vav 3 guanine nucleotide exchange factor%2C transcript variant X1	GO:0001525(angiogenesis);GO:0005070(SH3/SH2 adaptor activity);GO:0005096(GTPase activator activity);GO:0005829(cytosol);GO:0006915(apoptosis);GO:0006974(response to DNA damage stimulus);GO:0007264(small GTPase mediated signal transduction);GO:0008624(induction of apoptosis by extracellular signals);GO:0030168(platelet activation);GO:0030890(positive regulation of B cell proliferation);GO:0035023(…	04062(Chemokine signaling pathway);04510(Focal adhesion);04650(Natural killer cell mediated cytotoxicity);04660(T cell receptor signaling pathway);04662(B cell receptor signaling pathway);04664(Fc epsilon RI signaling pathway);04666(Fc gamma R-mediated phagocytosis);04670(Leukocyte transendothelial migration);04810(Regulation of actin cytoskeleton)	chrNC_023661.1:25631103-26023854	SV40	Ctr	OK	1.95094	4.17713	-1.09834	down	5e-05	0.00324581	yes
TCONS_00078045	"="	XM_007978616.1	XLOC_024523	DHCR24	gene24663	24-dehydrocholesterol reductase	GO:0000139(Golgi membrane);GO:0005634(nucleus);GO:0005789(endoplasmic reticulum membrane);GO:0006695(cholesterol biosynthetic process);GO:0006916(anti-apoptosis);GO:0006979(response to oxidative stress);GO:0008762(UDP-N-acetylmuramate dehydrogenase activity);GO:0016021(integral to membrane);GO:0019899(enzyme binding);GO:0042605(peptide antigen binding);GO:0043154(negative regulation of caspase ac…	00100(Steroid biosynthesis)	chrNC_023661.1:78052564-78088918	SV40	Ctr	OK	103.319	46.0033	1.1673	up	5e-05	0.00324581	yes
TCONS_00078891	"="	XM_007979667.1	XLOC_024755	SNRNP40	gene25102	small nuclear ribonucleoprotein 40kDa (U5)	GO:0000398(nuclear mRNA splicing, via spliceosome);GO:0005515(protein binding);GO:0005654(nucleoplasm);GO:0005682(U5 snRNP);GO:0005732(small nucleolar ribonucleoprotein complex);GO:0005737(cytoplasm);GO:0071013(catalytic step 2 spliceosome)	04120(Ubiquitin mediated proteolysis)	chrNC_023661.1:101540826-101580298	SV40	Ctr	OK	42.5556	25.6874	0.728289	up	5e-05	0.00324581	no
TCONS_00079570	"="	XM_007980551.1	XLOC_024944	MAD2L2	gene25475	MAD2 mitotic arrest deficient-like 2 (yeast)%2C transcript variant X2	GO:0001558(regulation of cell growth);GO:0005654(nucleoplasm);GO:0005737(cytoplasm);GO:0005819(spindle);GO:0006302(double-strand break repair);GO:0006351(transcription, DNA-dependent);GO:0007067(mitosis);GO:0007094(mitotic cell cycle spindle assembly checkpoint);GO:0008432(JUN kinase binding);GO:0016035(zeta DNA polymerase complex);GO:0033138(positive regulation of peptidyl-serine phosphorylation…	04110(Cell cycle);04111(Cell cycle - yeast);04113(Meiosis - yeast);04114(Oocyte meiosis);04914(Progesterone-mediated oocyte maturation)	chrNC_023661.1:120099927-120115954	SV40	Ctr	OK	76.7968	42.9457	0.838533	up	5e-05	0.00324581	no
TCONS_00080224	"="	XM_007976589.1	XLOC_025155	IFI16	gene23699	interferon%2C gamma-inducible protein 16	GO:0003677(DNA binding);GO:0005634(nucleus);GO:0006351(transcription, DNA-dependent);GO:0006355(regulation of transcription, DNA-dependent)	NA	chrNC_023661.1:4891815-4933476	SV40	Ctr	OK	5.97218	16.2035	-1.43998	down	5e-05	0.00324581	yes
TCONS_00080491	"="	XM_007976907.1	XLOC_025225	CKS1B	gene23832	CDC28 protein kinase regulatory subunit 1B	GO:0007049(cell cycle);GO:0016538(cyclin-dependent protein kinase regulator activity);GO:0051301(cell division)	04111(Cell cycle - yeast);05200(Pathways in cancer);05222(Small cell lung cancer)	chrNC_023661.1:8849410-8854022	SV40	Ctr	OK	99.6999	41.7486	1.25586	up	5e-05	0.00324581	yes
TCONS_00081044	"="	XM_007977754.1	XLOC_025425	STXBP3	gene24218	syntaxin binding protein 3	GO:0005634(nucleus);GO:0005829(cytosol);GO:0006904(vesicle docking involved in exocytosis);GO:0015031(protein transport);GO:0030347(syntaxin-2 binding);GO:0031091(platelet alpha granule);GO:0042581(specific granule);GO:0043312(neutrophil degranulation);GO:0045955(negative regulation of calcium ion-dependent exocytosis);GO:0070527(platelet aggregation);GO:0070820(tertiary granule)	NA	chrNC_023661.1:24779509-24840668	SV40	Ctr	OK	5.82582	10.8481	-0.896904	down	5e-05	0.00324581	no
TCONS_00081610	"="	XM_007978352.1	XLOC_025579	GADD45A	gene24555	growth arrest and DNA-damage-inducible%2C alpha	GO:0000079(regulation of cyclin-dependent protein kinase activity);GO:0005515(protein binding);GO:0005634(nucleus);GO:0006281(DNA repair);GO:0006915(apoptosis);GO:0007050(cell cycle arrest);GO:0042770(signal transduction in response to DNA damage);GO:0071260(cellular response to mechanical stimulus);GO:0071479(cellular response to ionizing radiation);GO:2000379(positive regulation of reactive oxy…	04010(MAPK signaling pathway);04110(Cell cycle);04115(p53 signaling pathway)	chrNC_023661.1:65422667-65425845	SV40	Ctr	OK	17.728	8.38186	1.08069	up	5e-05	0.00324581	yes
TCONS_00081825	"="	XM_007978526.1	XLOC_025610	NFIA	gene24612	nuclear factor I/A%2C transcript variant X4	GO:0003677(DNA binding);GO:0003700(sequence-specific DNA binding transcription factor activity);GO:0005634(nucleus);GO:0006260(DNA replication);GO:0008134(transcription factor binding);GO:0019079(viral genome replication);GO:0030054(cell junction);GO:0045944(positive regulation of transcription from RNA polymerase II promoter)	NA	chrNC_023661.1:71573728-72171268	SV40	Ctr	OK	0.914823	1.918	-1.06804	down	5e-05	0.00324581	yes
TCONS_00082174	"="	XM_007979042.1	XLOC_025720	ATP6V0B	gene24849	ATPase%2C H+ transporting%2C lysosomal 21kDa%2C V0 subunit b%2C transcript variant X2	GO:0005774(vacuolar membrane);GO:0006879(cellular iron ion homeostasis);GO:0008286(insulin receptor signaling pathway);GO:0010008(endosome membrane);GO:0015078(hydrogen ion transmembrane transporter activity);GO:0015991(ATP hydrolysis coupled proton transport);GO:0016021(integral to membrane);GO:0033179(proton-transporting V-type ATPase, V0 domain);GO:0033572(transferrin transport)	00190(Oxidative phosphorylation);04142(Lysosome);04145(Phagosome);05110(Vibrio cholerae infection);05120(Epithelial cell signaling in Helicobacter pylori infection)	chrNC_023661.1:88827575-88831003	SV40	Ctr	OK	149.622	94.2167	0.667264	up	5e-05	0.00324581	no
TCONS_00082314	"="	XM_007979150.1	XLOC_025749	PPIH	gene24895	peptidylprolyl isomerase H (cyclophilin H)%2C transcript variant X2	GO:0003755(peptidyl-prolyl cis-trans isomerase activity);GO:0005681(spliceosomal complex);GO:0005737(cytoplasm);GO:0006397(mRNA processing);GO:0006457(protein folding);GO:0008380(RNA splicing);GO:0016607(nuclear speck)	03040(Spliceosome)	chrNC_023661.1:90250958-90275275	SV40	Ctr	OK	33.7687	18.6316	0.857931	up	5e-05	0.00324581	no
TCONS_00082935	"="	XM_007979902.1	XLOC_025920	ZNF593	gene25199	zinc finger protein 593	GO:0000122(negative regulation of transcription from RNA polymerase II promoter);GO:0003677(DNA binding);GO:0003714(transcription corepressor activity);GO:0005730(nucleolus);GO:0006351(transcription, DNA-dependent);GO:0008270(zinc ion binding)	NA	chrNC_023661.1:106596845-106603938	SV40	Ctr	OK	60.0659	35.3621	0.764343	up	5e-05	0.00324581	no
TCONS_00083948	"="	XM_007981281.1	XLOC_026262	SEC61G	gene25893	Sec61 gamma subunit	GO:0005789(endoplasmic reticulum membrane);GO:0015450(P-P-bond-hydrolysis-driven protein transmembrane transporter activity);GO:0016021(integral to membrane);GO:0045047(protein targeting to ER)	03060(Protein export);04145(Phagosome);05110(Vibrio cholerae infection)	chrNC_023662.1:4114913-4122117	SV40	Ctr	OK	336.416	207.989	0.693734	up	5e-05	0.00324581	no
TCONS_00084481	"="	XM_007981963.1	XLOC_026454	SNX13	gene26256	sorting nexin 13%2C transcript variant X2	GO:0004871(signal transducer activity);GO:0006886(intracellular protein transport);GO:0009968(negative regulation of signal transduction);GO:0031901(early endosome membrane);GO:0035091(phosphatidylinositol binding);GO:0043547(positive regulation of GTPase activity)	NA	chrNC_023662.1:40205204-40359643	SV40	Ctr	OK	2.25055	4.95926	-1.13985	down	5e-05	0.00324581	yes
TCONS_00084669	"="	XM_007982158.1	XLOC_026514	CDK6	gene26381	cyclin-dependent kinase 6%2C transcript variant X3	GO:0000080(G1 phase of mitotic cell cycle);GO:0000307(cyclin-dependent protein kinase holoenzyme complex);GO:0001726(ruffle);GO:0001954(positive regulation of cell-matrix adhesion);GO:0004693(cyclin-dependent protein kinase activity);GO:0005524(ATP binding);GO:0005634(nucleus);GO:0005829(cytosol);GO:0009615(response to virus);GO:0010468(regulation of gene expression);GO:0030332(cyclin binding);GO…	04110(Cell cycle);04115(p53 signaling pathway);05200(Pathways in cancer);05212(Pancreatic cancer);05214(Glioma);05218(Melanoma);05220(Chronic myeloid leukemia);05222(Small cell lung cancer);05223(Non-small cell lung cancer)	chrNC_023662.1:55978463-56404077	SV40	Ctr	OK	8.96763	24.3408	-1.44058	down	5e-05	0.00324581	yes
TCONS_00084840	"="	XM_007982361.1	XLOC_026560	SEMA3C	gene26470	sema domain%2C immunoglobulin domain (Ig)%2C short basic domain%2C secreted%2C (semaphorin) 3C	GO:0004872(receptor activity);GO:0005576(extracellular region);GO:0007275(multicellular organismal development);GO:0016020(membrane)	04360(Axon guidance)	chrNC_023662.1:67973858-68154383	SV40	Ctr	OK	26.388	60.3627	-1.19378	down	5e-05	0.00324581	yes
TCONS_00084892	"="	XM_007982484.1	XLOC_026579	KMT2E	gene26510	lysine (K)-specific methyltransferase 2E%2C transcript variant X5	NA	NA	chrNC_023662.1:73930956-74030434	SV40	Ctr	OK	1.2904	3.03393	-1.23338	down	5e-05	0.00324581	yes
TCONS_00085103	"="	XM_007982836.1	XLOC_026645	HILPDA	gene26671	hypoxia inducible lipid droplet-associated	GO:0005102(receptor binding);GO:0005615(extracellular space);GO:0006950(response to stress);GO:0008284(positive regulation of cell proliferation);GO:0009986(cell surface);GO:0016021(integral to membrane);GO:0030141(stored secretory granule);GO:0035425(autocrine signaling)	NA	chrNC_023662.1:97254245-97257186	SV40	Ctr	OK	7.47143	3.84929	0.956791	up	5e-05	0.00324581	no
TCONS_00085725	"="	XM_007983586.1	XLOC_026864	INSIG1	gene27108	insulin induced gene 1%2C transcript variant X2	GO:0005515(protein binding);GO:0005789(endoplasmic reticulum membrane);GO:0008283(cell proliferation);GO:0016021(integral to membrane);GO:0030967(ER-nuclear sterol response pathway)	NA	chrNC_023662.1:123448613-123460778	SV40	Ctr	OK	64.0865	31.5158	1.02394	up	5e-05	0.00324581	yes
TCONS_00085998	"="	XM_007981406.1	XLOC_026959	CCM2	gene25959	cerebral cavernous malformation 2%2C transcript variant X5	GO:0001570(vasculogenesis);GO:0005515(protein binding);GO:0005737(cytoplasm);GO:0007229(integrin-mediated signaling pathway);GO:0051403(stress-activated MAPK cascade);GO:0061154(endothelial tube morphogenesis)	NA	chrNC_023662.1:13606715-13687656	SV40	Ctr	OK	34.2977	19.9091	0.784686	up	5e-05	0.00324581	no
TCONS_00086431	"="	XM_007981902.1	XLOC_027071	IL6	gene26224	interleukin 6%2C transcript variant X1	GO:0005125(cytokine activity);GO:0005138(interleukin-6 receptor binding);GO:0005615(extracellular space);GO:0006953(acute-phase response);GO:0006955(immune response);GO:0008083(growth factor activity)	04060(Cytokine-cytokine receptor interaction);04620(Toll-like receptor signaling pathway);04621(NOD-like receptor signaling pathway);04623(Cytosolic DNA-sensing pathway);04630(Jak-STAT signaling pathway);04640(Hematopoietic cell lineage);04672(Intestinal immune network for IgA production);05020(Prion diseases);05142(Chagas disease);05144(Malaria);05200(Pathways in cancer);05332(Graft-versus-host …	chrNC_023662.1:35577512-35582385	SV40	Ctr	OK	57.1162	28.9256	0.98155	up	5e-05	0.00324581	no
TCONS_00086588	"="	XM_007982083.1	XLOC_027115	C1GALT1	gene26328	core 1 synthase%2C glycoprotein-N-acetylgalactosamine 3-beta-galactosyltransferase%2C 1	GO:0001525(angiogenesis);GO:0001822(kidney development);GO:0016021(integral to membrane);GO:0016263(glycoprotein-N-acetylgalactosamine 3-beta-galactosyltransferase activity);GO:0030154(cell differentiation);GO:0046872(metal ion binding)	00512(O-Glycan biosynthesis)	chrNC_023662.1:50961460-51047945	SV40	Ctr	OK	5.6342	11.2118	-0.992731	down	5e-05	0.00324581	no
TCONS_00087866	"="	XM_007983560.1	XLOC_027531	XRCC2	gene27094	X-ray repair complementing defective repair in Chinese hamster cells 2	GO:0003677(DNA binding);GO:0005524(ATP binding);GO:0005634(nucleus);GO:0007126(meiosis);GO:0008094(DNA-dependent ATPase activity)	03440(Homologous recombination)	chrNC_023662.1:120795187-120827737	SV40	Ctr	OK	10.5367	3.74615	1.49195	up	5e-05	0.00324581	yes
TCONS_00088480	"="	XM_007986210.1	XLOC_027681	MANF	gene27412	mesencephalic astrocyte-derived neurotrophic factor	GO:0006986(response to unfolded protein);GO:0008083(growth factor activity)	NA	chrNC_023663.1:12725717-12730377	SV40	Ctr	OK	61.6506	33.7112	0.870887	up	5e-05	0.00324581	no
TCONS_00089278	"="	XR_495376.1	XLOC_027913	LOC103228073	gene27763	uncharacterized LOC103228073	NA	NA	chrNC_023663.1:51659493-51681992	SV40	Ctr	OK	12.4814	6.32898	0.979736	up	5e-05	0.00324581	no
TCONS_00089510	"="	XM_007985649.1	XLOC_027984	GOLGB1	gene27897	golgin B1%2C transcript variant X9	GO:0000139(Golgi membrane);GO:0005515(protein binding);GO:0005793(endoplasmic reticulum-Golgi intermediate compartment);GO:0005795(Golgi stack);GO:0007030(Golgi organization);GO:0016021(integral to membrane)	NA	chrNC_023663.1:59124022-59223181	SV40	Ctr	OK	0.285898	1.73372	-2.6003	down	5e-05	0.00324581	yes
TCONS_00089511	"="	XM_007985639.1	XLOC_027984	GOLGB1	gene27897	golgin B1%2C transcript variant X9	GO:0000139(Golgi membrane);GO:0005515(protein binding);GO:0005793(endoplasmic reticulum-Golgi intermediate compartment);GO:0005795(Golgi stack);GO:0007030(Golgi organization);GO:0016021(integral to membrane)	NA	chrNC_023663.1:59124022-59223181	SV40	Ctr	OK	0.564771	2.63567	-2.22243	down	5e-05	0.00324581	yes
TCONS_00089539	"="	XM_007985672.1	XLOC_027991	LRRC58	gene27911	leucine rich repeat containing 58%2C transcript variant X1	NA	04080(Neuroactive ligand-receptor interaction)	chrNC_023663.1:60462707-60487886	SV40	Ctr	OK	3.22676	6.45495	-1.00032	down	5e-05	0.00324581	yes
TCONS_00089555	"="	XM_007985692.1	XLOC_027995	LOC103228222	gene27923	cytochrome c oxidase copper chaperone	GO:0005758(mitochondrial intermembrane space);GO:0006091(generation of precursor metabolites and energy);GO:0006825(copper ion transport);GO:0016531(copper chaperone activity)	00190(Oxidative phosphorylation)	chrNC_023663.1:61143399-61151348	SV40	Ctr	OK	98.5297	59.0575	0.738439	up	5e-05	0.00324581	no
TCONS_00089870	"="	XM_007986069.1	XLOC_028088	FILIP1L	gene28155	filamin A interacting protein 1-like%2C transcript variant X2	NA	04010(MAPK signaling pathway);04530(Tight junction);05416(Viral myocarditis)	chrNC_023663.1:80703784-81075083	SV40	Ctr	OK	4.19718	14.3919	-1.77776	down	5e-05	0.00324581	yes
TCONS_00090574	"="	XM_007984429.1	XLOC_028302	RRP9	gene27425	ribosomal RNA processing 9%2C small subunit (SSU) processome component%2C homolog (yeast)	GO:0003723(RNA binding);GO:0005730(nucleolus);GO:0005732(small nucleolar ribonucleoprotein complex);GO:0006364(rRNA processing);GO:0030532(small nuclear ribonucleoprotein complex)	NA	chrNC_023663.1:13301524-13310132	SV40	Ctr	OK	32.9036	16.7628	0.972986	up	5e-05	0.00324581	no
TCONS_00091054	"="	XM_007984946.1	XLOC_028385	FRMD4B	gene27580	FERM domain containing 4B%2C transcript variant X1	GO:0005488(binding);GO:0005737(cytoplasm);GO:0005856(cytoskeleton)	04530(Tight junction);04810(Regulation of actin cytoskeleton)	chrNC_023663.1:30195990-30554140	SV40	Ctr	OK	2.13954	6.84724	-1.67822	down	5e-05	0.00324581	yes
TCONS_00091392	"="	XM_007985485.1	XLOC_028486	MCM2	gene27800	minichromosome maintenance complex component 2%2C transcript variant X1	GO:0000075(cell cycle checkpoint);GO:0000082(G1/S transition of mitotic cell cycle);GO:0000084(S phase of mitotic cell cycle);GO:0000216(M/G1 transition of mitotic cell cycle);GO:0000785(chromatin);GO:0003677(DNA binding);GO:0004386(helicase activity);GO:0005515(protein binding);GO:0005524(ATP binding);GO:0006270(DNA-dependent DNA replication initiation);GO:0006271(DNA strand elongation involved …	03030(DNA replication);04110(Cell cycle);04111(Cell cycle - yeast);04113(Meiosis - yeast)	chrNC_023663.1:53419952-53467709	SV40	Ctr	OK	56.0024	22.5714	1.31099	up	5e-05	0.00324581	yes
TCONS_00092274	"="	XM_008014213.1	XLOC_028831	DMXL1	gene28449	Dmx-like 1%2C transcript variant X2	NA	NA	chrNC_023664.1:22312177-22488151	SV40	Ctr	OK	2.7467	6.93123	-1.33541	down	5e-05	0.00324581	yes
TCONS_00092302	"="	XM_008014233.1	XLOC_028840	SRFBP1	gene28469	serum response factor binding protein 1	GO:0006351(transcription, DNA-dependent);GO:0006355(regulation of transcription, DNA-dependent);GO:0048471(perinuclear region of cytoplasm)	NA	chrNC_023664.1:25063925-25124601	SV40	Ctr	OK	1.36662	3.14781	-1.20373	down	5e-05	0.00324581	yes
TCONS_00092377	"="	XM_008014289.1	XLOC_028857	LMNB1	gene28507	lamin B1	GO:0005198(structural molecule activity);GO:0005637(nuclear inner membrane);GO:0005638(lamin filament);GO:0006921(cellular component disassembly involved in apoptosis)	NA	chrNC_023664.1:29759132-29814332	SV40	Ctr	OK	19.4404	11.1933	0.79642	up	5e-05	0.00324581	no
TCONS_00092438	"="	XM_008014362.1	XLOC_028878	RAD50	gene28566	RAD50 homolog (S. cerevisiae)%2C transcript variant X2	GO:0000019(regulation of mitotic recombination);GO:0000724(double-strand break repair via homologous recombination);GO:0000784(nuclear chromosome, telomeric region);GO:0003677(DNA binding);GO:0004518(nuclease activity);GO:0005524(ATP binding);GO:0005654(nucleoplasm);GO:0007004(telomere maintenance via telomerase);GO:0007131(reciprocal meiotic recombination);GO:0008270(zinc ion binding);GO:0030674…	03440(Homologous recombination);03450(Non-homologous end-joining)	chrNC_023664.1:35375205-35460219	SV40	Ctr	OK	2.77113	5.68807	-1.03747	down	5e-05	0.00324581	yes
TCONS_00092623	"="	XM_008014564.1	XLOC_028924	EGR1	gene28660	early growth response 1	GO:0005654(nucleoplasm);GO:0005737(cytoplasm);GO:0008270(zinc ion binding);GO:0033233(regulation of protein sumoylation);GO:0035035(histone acetyltransferase binding);GO:0043565(sequence-specific DNA binding);GO:0045944(positive regulation of transcription from RNA polymerase II promoter);GO:0060337(type I interferon-mediated signaling pathway);GO:0070498(interleukin-1-mediated signaling pathway)…	05020(Prion diseases)	chrNC_023664.1:41139635-41143833	SV40	Ctr	OK	4.34472	1.0012	2.11753	up	5e-05	0.00324581	yes
TCONS_00093177	"="	XM_008015223.1	XLOC_029093	CCNG1	gene28965	cyclin G1	GO:0000079(regulation of cyclin-dependent protein kinase activity);GO:0005634(nucleus);GO:0007067(mitosis);GO:0051301(cell division)	04115(p53 signaling pathway)	chrNC_023664.1:65709758-65716913	SV40	Ctr	OK	24.4033	47.8133	-0.970338	down	5e-05	0.00324581	no
TCONS_00093271	"="	XM_008015312.1	XLOC_029132	CREBRF	gene29024	CREB3 regulatory factor%2C transcript variant X3	GO:0003700(sequence-specific DNA binding transcription factor activity);GO:0043565(sequence-specific DNA binding)	NA	chrNC_023664.1:75219846-75302641	SV40	Ctr	OK	2.50492	5.09745	-1.02501	down	5e-05	0.00324581	yes
TCONS_00093406	"="	XM_008015470.1	XLOC_029174	N4BP3	gene29106	NEDD4 binding protein 3	GO:0030659(cytoplasmic vesicle membrane)	NA	chrNC_023664.1:79806724-79818961	SV40	Ctr	OK	1.65343	0.688915	1.26306	up	5e-05	0.00324581	yes
TCONS_00094476	"="	XM_008015257.1	XLOC_029558	PANK3	gene28983	pantothenate kinase 3	GO:0004594(pantothenate kinase activity);GO:0005524(ATP binding);GO:0005634(nucleus);GO:0005737(cytoplasm);GO:0015937(coenzyme A biosynthetic process)	00770(Pantothenate and CoA biosynthesis)	chrNC_023664.1:70755286-70809012	SV40	Ctr	OK	6.97146	12.6212	-0.856315	down	5e-05	0.00324581	no
TCONS_00094530	"="	XM_008015357.1	XLOC_029597	THOC3	gene29059	THO complex 3	GO:0000346(transcription export complex);GO:0003723(RNA binding);GO:0006397(mRNA processing);GO:0008380(RNA splicing);GO:0046784(intronless viral mRNA export from host nucleus)	NA	chrNC_023664.1:78106834-78115342	SV40	Ctr	OK	67.3267	39.1121	0.783564	up	5e-05	0.00324581	no
TCONS_00094888	"="	XM_007986373.1	XLOC_029707	G2E3	gene29277	G2/M-phase specific E3 ubiquitin protein ligase%2C transcript variant X2	GO:0005730(nucleolus);GO:0005737(cytoplasm);GO:0006464(protein modification process);GO:0006915(apoptosis);GO:0007275(multicellular organismal development);GO:0008270(zinc ion binding);GO:0016881(acid-amino acid ligase activity)	NA	chrNC_023665.1:7412704-7475261	SV40	Ctr	OK	1.04648	2.27018	-1.11726	down	5e-05	0.00324581	yes
TCONS_00095254	"="	XM_007986757.1	XLOC_029835	KTN1	gene29538	kinectin 1 (kinesin receptor)%2C transcript variant X3	GO:0005624(membrane fraction);GO:0005789(endoplasmic reticulum membrane);GO:0005887(integral to plasma membrane);GO:0007018(microtubule-based movement);GO:0016021(integral to membrane)	04144(Endocytosis);04145(Phagosome);04530(Tight junction);05416(Viral myocarditis)	chrNC_023665.1:32769189-32871650	SV40	Ctr	OK	2.92057	17.285	-2.5652	down	5e-05	0.00324581	yes
TCONS_00095388	"="	XM_007986903.1	XLOC_029875	HIF1A	gene29626	hypoxia inducible factor 1%2C alpha subunit (basic helix-loop-helix transcription factor)%2C transcript variant X6	GO:0001837(epithelial to mesenchymal transition);GO:0001938(positive regulation of endothelial cell proliferation);GO:0002248(connective tissue replacement involved in inflammatory response wound healing);GO:0003705(sequence-specific enhancer binding RNA polymerase II transcription factor activity);GO:0004871(signal transducer activity);GO:0005667(transcription factor complex);GO:0005730(nucleolu…	04150(mTOR signaling pathway);05200(Pathways in cancer);05211(Renal cell carcinoma)	chrNC_023665.1:38873814-38927657	SV40	Ctr	OK	37.8103	81.4381	-1.10693	down	5e-05	0.00324581	yes
TCONS_00095419	"="	XM_007986940.1	XLOC_029884	SYNE2	gene29652	spectrin repeat containing%2C nuclear envelope 2%2C transcript variant X14	NA	05410(Hypertrophic cardiomyopathy (HCM);05412(Arrhythmogenic right ventricular cardiomyopathy (ARVC);05414(Dilated cardiomyopathy);05416(Viral myocarditis)	chrNC_023665.1:41054549-41513802	SV40	Ctr	OK	2.76372	21.372	-2.95104	down	5e-05	0.00324581	yes
TCONS_00095441	"="	XM_007986966.1	XLOC_029888	HSPA2	gene29660	heat shock 70kDa protein 2	GO:0005524(ATP binding);GO:0006986(response to unfolded protein);GO:0007286(spermatid development);GO:0009986(cell surface);GO:0051082(unfolded protein binding)	03040(Spliceosome);04010(MAPK signaling pathway);04144(Endocytosis);04612(Antigen processing and presentation)	chrNC_023665.1:41747484-41750266	SV40	Ctr	OK	25.4994	13.8276	0.882913	up	5e-05	0.00324581	no
TCONS_00095793	"="	XM_007987321.1	XLOC_029981	FOS	gene29837	FBJ murine osteosarcoma viral oncogene homolog	GO:0002755(MyD88-dependent toll-like receptor signaling pathway);GO:0002756(MyD88-independent toll-like receptor signaling pathway);GO:0003700(sequence-specific DNA binding transcription factor activity);GO:0006306(DNA methylation);GO:0006366(transcription from RNA polymerase II promoter);GO:0006954(inflammatory response);GO:0007179(transforming growth factor beta receptor signaling pathway);GO:0…	04010(MAPK signaling pathway);04620(Toll-like receptor signaling pathway);04660(T cell receptor signaling pathway);04662(B cell receptor signaling pathway);05140(Leishmaniasis);05142(Chagas disease);05200(Pathways in cancer);05210(Colorectal cancer)	chrNC_023665.1:52497464-52501161	SV40	Ctr	OK	2.98287	0.570062	2.38751	up	5e-05	0.00324581	yes
TCONS_00096969	"="	XM_007986629.1	XLOC_030362	SOS2	gene29454	son of sevenless homolog 2 (Drosophila)%2C transcript variant X3	GO:0003677(DNA binding);GO:0005089(Rho guanyl-nucleotide exchange factor activity);GO:0005515(protein binding);GO:0005829(cytosol);GO:0006915(apoptosis);GO:0007264(small GTPase mediated signal transduction);GO:0007411(axon guidance);GO:0008624(induction of apoptosis by extracellular signals);GO:0035023(regulation of Rho protein signal transduction);GO:0048011(nerve growth factor receptor signalin…	04010(MAPK signaling pathway);04012(ErbB signaling pathway);04013(MAPK signaling pathway - fly);04062(Chemokine signaling pathway);04320(Dorso-ventral axis formation);04510(Focal adhesion);04540(Gap junction);04630(Jak-STAT signaling pathway);04650(Natural killer cell mediated cytotoxicity);04660(T cell receptor signaling pathway);04662(B cell receptor signaling pathway);04664(Fc epsilon RI signa…	chrNC_023665.1:27183570-27303370	SV40	Ctr	OK	2.07097	4.49282	-1.11731	down	5e-05	0.00324581	yes
TCONS_00097308	"="	XM_007987093.1	XLOC_030493	ZFP36L1	gene29712	ZFP36 ring finger protein-like 1	GO:0003677(DNA binding);GO:0003700(sequence-specific DNA binding transcription factor activity);GO:0003729(mRNA binding);GO:0005515(protein binding);GO:0005634(nucleus);GO:0005829(cytosol);GO:0008270(zinc ion binding);GO:0043488(regulation of mRNA stability)	NA	chrNC_023665.1:46000221-46005455	SV40	Ctr	OK	14.2497	29.9278	-1.07055	down	5e-05	0.00324581	yes
TCONS_00097405	"="	XM_007987230.1	XLOC_030527	PNMA1	gene29796	paraneoplastic Ma antigen 1	GO:0002437(inflammatory response to antigenic stimulus);GO:0005515(protein binding);GO:0005730(nucleolus);GO:0005737(cytoplasm);GO:0005925(focal adhesion);GO:0006915(apoptosis);GO:0007283(spermatogenesis);GO:0007417(central nervous system development)	NA	chrNC_023665.1:50915034-50917813	SV40	Ctr	OK	11.0581	5.75233	0.94288	up	5e-05	0.00324581	no
TCONS_00097478	"="	XM_007987316.1	XLOC_030549	ACYP1	gene29830	acylphosphatase 1%2C erythrocyte (common) type%2C transcript variant X3	GO:0003998(acylphosphatase activity);GO:0006796(phosphate metabolic process)	00620(Pyruvate metabolism);00632(Benzoate degradation via CoA ligation)	chrNC_023665.1:52267733-52283724	SV40	Ctr	OK	21.6463	11.037	0.97177	up	5e-05	0.00324581	no
TCONS_00097964	"="	XM_007987910.1	XLOC_030734	ANKRD9	gene30210	ankyrin repeat domain 9%2C transcript variant X2	NA	NA	chrNC_023665.1:80435796-80446860	SV40	Ctr	OK	57.9564	30.5121	0.925588	up	5e-05	0.00324581	no
TCONS_00098097	"="	XM_007988140.1	XLOC_030804	LOC103229950	gene30367	histone H2A type 3	GO:0000786(nucleosome);GO:0003677(DNA binding);GO:0005634(nucleus);GO:0006334(nucleosome assembly)	05322(Systemic lupus erythematosus)	chrNC_023666.1:1279464-1280351	SV40	Ctr	OK	137.137	78.5392	0.804137	up	5e-05	0.00324581	no
TCONS_00098166	"="	XM_007988265.1	XLOC_030825	PARP1	gene30408	poly (ADP-ribose) polymerase 1	GO:0003677(DNA binding);GO:0003950(NAD+ ADP-ribosyltransferase activity);GO:0005635(nuclear envelope);GO:0005667(transcription factor complex);GO:0005730(nucleolus);GO:0006281(DNA repair);GO:0006355(regulation of transcription, DNA-dependent);GO:0006366(transcription from RNA polymerase II promoter);GO:0006471(protein ADP-ribosylation);GO:0008134(transcription factor binding);GO:0008270(zinc ion …	03410(Base excision repair)	chrNC_023666.1:3350797-3405040	SV40	Ctr	OK	47.3185	26.6965	0.825755	up	5e-05	0.00324581	no
TCONS_00098814	"="	XM_007989073.1	XLOC_031044	ZBTB41	gene30786	zinc finger and BTB domain containing 41	GO:0003677(DNA binding);GO:0005634(nucleus);GO:0006351(transcription, DNA-dependent);GO:0006355(regulation of transcription, DNA-dependent);GO:0008270(zinc ion binding)	NA	chrNC_023666.1:32210802-32262856	SV40	Ctr	OK	0.578017	2.82154	-2.2873	down	5e-05	0.00324581	yes
TCONS_00098819	"="	XM_007989074.1	XLOC_031045	ASPM	gene30787	asp (abnormal spindle) homolog%2C microcephaly associated (Drosophila)%2C transcript variant X1	GO:0005516(calmodulin binding);GO:0005634(nucleus);GO:0005737(cytoplasm);GO:0007067(mitosis);GO:0051301(cell division)	NA	chrNC_023666.1:32269517-32334772	SV40	Ctr	OK	0.652926	3.23116	-2.30706	down	5e-05	0.00324581	yes
TCONS_00098872	"="	XM_007989156.1	XLOC_031062	TPR	gene30831	translocated promoter region%2C nuclear basket protein	GO:0000777(condensed chromosome kinetochore);GO:0004828(serine-tRNA ligase activity);GO:0005515(protein binding);GO:0005524(ATP binding);GO:0005643(nuclear pore);GO:0005654(nucleoplasm);GO:0005737(cytoplasm);GO:0005975(carbohydrate metabolic process);GO:0006434(seryl-tRNA aminoacylation);GO:0006606(protein import into nucleus);GO:0007094(mitotic cell cycle spindle assembly checkpoint);GO:0010827(…	04011(MAPK signaling pathway - yeast);05200(Pathways in cancer);05216(Thyroid cancer)	chrNC_023666.1:43056604-43138886	SV40	Ctr	OK	3.41021	16.3282	-2.25943	down	5e-05	0.00324581	yes
TCONS_00099396	"="	XM_007989821.1	XLOC_031216	KCNK1	gene31169	potassium channel%2C subfamily K%2C member 1	GO:0005242(inward rectifier potassium channel activity);GO:0007268(synaptic transmission);GO:0008076(voltage-gated potassium channel complex)	NA	chrNC_023666.1:70820088-70873654	SV40	Ctr	OK	2.95049	1.33636	1.14265	up	5e-05	0.00324581	yes
TCONS_00099505	"="	XM_007989942.1	XLOC_031245	EXO1	gene31245	exonuclease 1%2C transcript variant X6	GO:0004523(ribonuclease H activity);GO:0005515(protein binding);GO:0005634(nucleus);GO:0006298(mismatch repair);GO:0007126(meiosis);GO:0045145(single-stranded DNA specific 5'-3' exodeoxyribonuclease activity);GO:0046872(metal ion binding);GO:0048256(flap endonuclease activity);GO:0051908(double-stranded DNA specific 5'-3' exodeoxyribonuclease activity)	03430(Mismatch repair)	chrNC_023666.1:78934336-78976346	SV40	Ctr	OK	8.48095	3.71725	1.18999	up	5e-05	0.00324581	yes
TCONS_00099675	"="	XM_007988139.1	XLOC_031313	LOC103229949	gene30366	histone H2B type 3-B	GO:0000786(nucleosome);GO:0003677(DNA binding);GO:0005634(nucleus);GO:0006334(nucleosome assembly)	05322(Systemic lupus erythematosus)	chrNC_023666.1:1278397-1279218	SV40	Ctr	OK	186.241	105.07	0.825817	up	5e-05	0.00324581	no
TCONS_00099930	"="	XM_007988456.1	XLOC_031405	CENPF	gene30517	centromere protein F%2C 350/400kDa	GO:0000085(G2 phase of mitotic cell cycle);GO:0000236(mitotic prometaphase);GO:0000922(spindle pole);GO:0000940(condensed chromosome outer kinetochore);GO:0003682(chromatin binding);GO:0005635(nuclear envelope);GO:0005829(cytosol);GO:0006260(DNA replication);GO:0007094(mitotic cell cycle spindle assembly checkpoint);GO:0007517(muscle organ development);GO:0008022(protein C-terminus binding);GO:00…	NA	chrNC_023666.1:14914804-14972811	SV40	Ctr	OK	2.34268	11.1348	-2.24885	down	5e-05	0.00324581	yes
TCONS_00099980	"="	XM_007988509.1	XLOC_031420	DTL	gene30546	denticleless E3 ubiquitin protein ligase homolog (Drosophila)	GO:0000209(protein polyubiquitination);GO:0005515(protein binding);GO:0005813(centrosome);GO:0006260(DNA replication);GO:0006511(ubiquitin-dependent protein catabolic process);GO:0006513(protein monoubiquitination);GO:0009411(response to UV);GO:0019985(translesion synthesis);GO:0031464(Cul4A-RING ubiquitin ligase complex);GO:0031465(Cul4B-RING ubiquitin ligase complex);GO:0031572(G2/M transition …	NA	chrNC_023666.1:17418077-17485320	SV40	Ctr	OK	12.2617	6.2217	0.97878	up	5e-05	0.00324581	no
TCONS_00100703	"="	XM_007989321.1	XLOC_031584	CEP350	gene30904	centrosomal protein 350kDa%2C transcript variant X2	GO:0005634(nucleus);GO:0005813(centrosome);GO:0005819(spindle)	NA	chrNC_023666.1:49262576-49421013	SV40	Ctr	OK	0.97223	2.6924	-1.46952	down	5e-05	0.00324581	yes
TCONS_00100924	"="	XM_007989557.1	XLOC_031636	C25H1orf112	gene31019	chromosome 25 open reading frame%2C human C1orf112%2C transcript variant X6	NA	NA	chrNC_023666.1:59157207-59257760	SV40	Ctr	OK	8.16058	2.9807	1.45302	up	5e-05	0.00324581	yes
TCONS_00101006	"="	XM_007989692.1	XLOC_031660	UCK2	gene31075	uridine-cytidine kinase 2	GO:0004849(uridine kinase activity);GO:0005524(ATP binding);GO:0005829(cytosol);GO:0006206(pyrimidine base metabolic process);GO:0016773(phosphotransferase activity, alcohol group as acceptor);GO:0043097(pyrimidine nucleoside salvage)	00240(Pyrimidine metabolism);00983(Drug metabolism - other enzymes)	chrNC_023666.1:62974514-63059436	SV40	Ctr	OK	35.3985	20.3944	0.795515	up	5e-05	0.00324581	no
TCONS_00101089	"="	XM_007989778.1	XLOC_031691	FAM89A	gene31140	family with sequence similarity 89%2C member A	NA	NA	chrNC_023666.1:68290664-68309447	SV40	Ctr	OK	11.8254	6.58639	0.844324	up	5e-05	0.00324581	no
TCONS_00101163	"="	XM_007989844.1	XLOC_031717	ARID4B	gene31188	AT rich interactive domain 4B (RBP1-like)%2C transcript variant X1	GO:0003677(DNA binding);GO:0005634(nucleus);GO:0006351(transcription, DNA-dependent);GO:0006355(regulation of transcription, DNA-dependent)	04530(Tight junction);05416(Viral myocarditis)	chrNC_023666.1:72338189-72501999	SV40	Ctr	OK	2.70241	5.41969	-1.00396	down	5e-05	0.00324581	yes
TCONS_00101966	"="	XM_008016300.1	XLOC_031952	KIAA0101	gene31667	KIAA0101 ortholog%2C transcript variant X1	GO:0005634(nucleus);GO:0005739(mitochondrion)	NA	chrNC_023667.1:19140900-19156769	SV40	Ctr	OK	18.1703	9.03643	1.00776	up	5e-05	0.00324581	yes
TCONS_00102034	"="	XM_008016380.1	XLOC_031972	VPS13C	gene31696	vacuolar protein sorting 13 homolog C (S. cerevisiae)%2C transcript variant X7	GO:0008104(protein localization)	NA	chrNC_023667.1:21463392-21647944	SV40	Ctr	OK	2.84467	9.75388	-1.77771	down	5e-05	0.00324581	yes
TCONS_00102078	"="	XM_008016455.1	XLOC_031986	ADAM10	gene31723	ADAM metallopeptidase domain 10	GO:0001701(in utero embryonic development);GO:0004222(metalloendopeptidase activity);GO:0005178(integrin binding);GO:0005634(nucleus);GO:0005798(Golgi-associated vesicle);GO:0005886(plasma membrane);GO:0006468(protein phosphorylation);GO:0007162(negative regulation of cell adhesion);GO:0007173(epidermal growth factor receptor signaling pathway);GO:0007219(Notch signaling pathway);GO:0007220(Notch…	05010(Alzheimer's disease);05120(Epithelial cell signaling in Helicobacter pylori infection)	chrNC_023667.1:24768826-24921169	SV40	Ctr	OK	24.2026	53.6563	-1.14859	down	5e-05	0.00324581	yes
TCONS_00102110	"="	XM_008016512.1	XLOC_031996	NEDD4	gene31752	neural precursor cell expressed%2C developmentally down-regulated 4%2C E3 ubiquitin protein ligase%2C transcript variant X2	NA	04120(Ubiquitin mediated proteolysis);04144(Endocytosis)	chrNC_023667.1:27487651-27655742	SV40	Ctr	OK	5.03473	9.05701	-0.847122	down	5e-05	0.00324581	no
TCONS_00103346	"="	XM_008016125.1	XLOC_032324	PIAS1	gene31603	protein inhibitor of activated STAT%2C 1	GO:0001159(core promoter proximal region DNA binding);GO:0003713(transcription coactivator activity);GO:0003714(transcription corepressor activity);GO:0006351(transcription, DNA-dependent);GO:0007259(JAK-STAT cascade);GO:0008270(zinc ion binding);GO:0016607(nuclear speck);GO:0019789(SUMO ligase activity);GO:0030521(androgen receptor signaling pathway);GO:0033235(positive regulation of protein sum…	04120(Ubiquitin mediated proteolysis);04630(Jak-STAT signaling pathway);05200(Pathways in cancer);05222(Small cell lung cancer)	chrNC_023667.1:15294295-15432755	SV40	Ctr	OK	3.56393	7.08087	-0.990459	down	5e-05	0.00324581	no
TCONS_00103426	"="	XM_008016184.1	XLOC_032338	MAP2K1	gene31624	mitogen-activated protein kinase kinase 1	GO:0000186(activation of MAPKK activity);GO:0000187(activation of MAPK activity);GO:0002755(MyD88-dependent toll-like receptor signaling pathway);GO:0002756(MyD88-independent toll-like receptor signaling pathway);GO:0004674(protein serine/threonine kinase activity);GO:0004708(MAP kinase kinase activity);GO:0004713(protein tyrosine kinase activity);GO:0005524(ATP binding);GO:0005829(cytosol);GO:00…	04010(MAPK signaling pathway);04012(ErbB signaling pathway);04013(MAPK signaling pathway - fly);04062(Chemokine signaling pathway);04114(Oocyte meiosis);04270(Vascular smooth muscle contraction);04320(Dorso-ventral axis formation);04370(VEGF signaling pathway);04510(Focal adhesion);04540(Gap junction);04620(Toll-like receptor signaling pathway);04626(Plant-pathogen interaction);04650(Natural kill…	chrNC_023667.1:17059121-17168787	SV40	Ctr	OK	37.0099	20.0613	0.8835	up	5e-05	0.00324581	no
TCONS_00104006	"="	XM_008016986.1	XLOC_032496	CHAC1	gene31971	ChaC%2C cation transport regulator homolog 1 (E. coli)	GO:0005515(protein binding);GO:0005829(cytosol);GO:0006986(response to unfolded protein);GO:0070059(apoptosis in response to endoplasmic reticulum stress)	NA	chrNC_023667.1:42038750-42041836	SV40	Ctr	OK	17.222	9.51126	0.856545	up	5e-05	0.00324581	no
TCONS_00104029	"="	XM_008017422.1	XLOC_032505	CASC5	gene31984	cancer susceptibility candidate 5	GO:0000236(mitotic prometaphase);GO:0000777(condensed chromosome kinetochore);GO:0001669(acrosomal vesicle);GO:0001675(acrosome assembly);GO:0005515(protein binding);GO:0005654(nucleoplasm);GO:0005829(cytosol);GO:0008608(attachment of spindle microtubules to kinetochore);GO:0034080(CenH3-containing nucleosome assembly at centromere);GO:0051301(cell division);GO:0071173(spindle assembly checkpoint)	NA	chrNC_023667.1:42340749-42409466	SV40	Ctr	OK	0.848414	2.19141	-1.36902	down	5e-05	0.00324581	yes
TCONS_00104265	"="	XR_502187.1	XLOC_032598	LOC103245983	gene32149	uncharacterized LOC103245983	NA	NA	chrNC_023667.1:53443553-53454125	SV40	Ctr	OK	0.36919	0.989138	-1.42181	down	5e-05	0.00324581	yes
TCONS_00104813	"="	XM_008017882.1	XLOC_032747	BOD1L1	gene32418	biorientation of chromosomes in cell division 1-like 1%2C transcript variant X4	GO:0003677(DNA binding)	04144(Endocytosis);04145(Phagosome)	chrNC_023668.1:36560500-36619215	SV40	Ctr	OK	0.546373	2.78442	-2.34942	down	5e-05	0.00324581	yes
TCONS_00105157	"="	XM_008017529.1	XLOC_032880	SLC30A9	gene32247	solute carrier family 30 (zinc transporter)%2C member 9	GO:0000166(nucleotide binding);GO:0003700(sequence-specific DNA binding transcription factor activity);GO:0005634(nucleus);GO:0005856(cytoskeleton);GO:0006289(nucleotide-excision repair);GO:0006829(zinc ion transport);GO:0008324(cation transmembrane transporter activity);GO:0016021(integral to membrane)	NA	chrNC_023668.1:8263286-8367549	SV40	Ctr	OK	21.99	36.2529	-0.721248	down	5e-05	0.00324581	no
TCONS_00105529	"="	XM_008017916.1	XLOC_032990	LYAR	gene32451	Ly1 antibody reactive%2C transcript variant X1	GO:0005730(nucleolus);GO:0046872(metal ion binding)	04144(Endocytosis);05014(Amyotrophic lateral sclerosis (ALS))	chrNC_023668.1:40410848-40433942	SV40	Ctr	OK	8.04343	4.11606	0.966547	up	5e-05	0.00324581	no
TCONS_00105751	"="	XM_008018153.1	XLOC_033042	TACC3	gene32544	transforming%2C acidic coiled-coil containing protein 3%2C transcript variant X3	GO:0005813(centrosome)	04144(Endocytosis);04145(Phagosome);04530(Tight junction);05416(Viral myocarditis)	chrNC_023668.1:47021969-47045571	SV40	Ctr	OK	17.9567	9.15069	0.972572	up	5e-05	0.00324581	no
TCONS_00105961	"="	XM_008018319.1	XLOC_033108	RFC2	gene32664	replication factor C (activator 1) 2%2C 40kDa%2C transcript variant X3	GO:0000075(cell cycle checkpoint);GO:0000084(S phase of mitotic cell cycle);GO:0000722(telomere maintenance via recombination);GO:0003689(DNA clamp loader activity);GO:0005515(protein binding);GO:0005524(ATP binding);GO:0005654(nucleoplasm);GO:0005663(DNA replication factor C complex);GO:0006271(DNA strand elongation involved in DNA replication);GO:0006283(transcription-coupled nucleotide-excisio…	03030(DNA replication);03420(Nucleotide excision repair);03430(Mismatch repair)	chrNC_023669.1:8818605-8846929	SV40	Ctr	OK	58.1962	23.3107	1.31993	up	5e-05	0.00324581	yes
TCONS_00106158	"="	XM_008018588.1	XLOC_033177	MCM7	gene32799	minichromosome maintenance complex component 7%2C transcript variant X2	GO:0000075(cell cycle checkpoint);GO:0000082(G1/S transition of mitotic cell cycle);GO:0000084(S phase of mitotic cell cycle);GO:0000216(M/G1 transition of mitotic cell cycle);GO:0000785(chromatin);GO:0005515(protein binding);GO:0005524(ATP binding);GO:0006270(DNA-dependent DNA replication initiation);GO:0006271(DNA strand elongation involved in DNA replication);GO:0006974(response to DNA damage …	03030(DNA replication);04110(Cell cycle);04111(Cell cycle - yeast);04113(Meiosis - yeast)	chrNC_023669.1:12958554-12985354	SV40	Ctr	OK	163.382	59.9127	1.44731	up	5e-05	0.00324581	yes
TCONS_00106568	"="	XM_008018404.1	XLOC_033345	YWHAG	gene32708	tyrosine 3-monooxygenase/tryptophan 5-monooxygenase activation protein%2C gamma	GO:0000086(G2/M transition of mitotic cell cycle);GO:0005080(protein kinase C binding);GO:0005159(insulin-like growth factor receptor binding);GO:0005829(cytosol);GO:0008426(protein kinase C inhibitor activity);GO:0009966(regulation of signal transduction);GO:0045664(regulation of neuron differentiation);GO:0048167(regulation of synaptic plasticity)	04110(Cell cycle);04114(Oocyte meiosis);04722(Neurotrophin signaling pathway)	chrNC_023669.1:10462983-10494500	SV40	Ctr	OK	82.4098	42.5452	0.953821	up	5e-05	0.00324581	no
TCONS_00107184	"="	XM_007990327.1	XLOC_033535	ISG20	gene33039	interferon stimulated exonuclease gene 20kDa%2C transcript variant X2	GO:0003723(RNA binding);GO:0005634(nucleus);GO:0008859(exoribonuclease II activity);GO:0046872(metal ion binding)	NA	chrNC_023670.1:7178117-7195460	SV40	Ctr	OK	9.91916	5.2239	0.925091	up	5e-05	0.00324581	no
TCONS_00107495	"="	XM_007990665.1	XLOC_033625	PNP	gene33250	purine nucleoside phosphorylase	GO:0001882(nucleoside binding);GO:0002060(purine base binding);GO:0004731(purine-nucleoside phosphorylase activity);GO:0005829(cytosol);GO:0005856(cytoskeleton);GO:0006144(purine base metabolic process);GO:0006148(inosine catabolic process);GO:0006195(purine nucleotide catabolic process);GO:0006738(nicotinamide riboside catabolic process);GO:0006955(immune response);GO:0008144(drug binding);GO:00…	00230(Purine metabolism);00240(Pyrimidine metabolism);00760(Nicotinate and nicotinamide metabolism)	chrNC_023670.1:20992891-21001400	SV40	Ctr	OK	24.8061	10.8369	1.19475	up	5e-05	0.00324581	yes
TCONS_00107866	"="	XM_007990469.1	XLOC_033743	LOC103231194	gene33097	ras GTPase-activating-like protein IQGAP1	GO:0005095(GTPase inhibitor activity);GO:0005099(Ras GTPase activator activity);GO:0005516(calmodulin binding);GO:0005634(nucleus);GO:0005737(cytoplasm);GO:0005884(actin filament);GO:0005886(plasma membrane);GO:0006112(energy reserve metabolic process);GO:0007264(small GTPase mediated signal transduction);GO:0019903(protein phosphatase binding);GO:0030496(midbody);GO:0050796(regulation of insulin…	04810(Regulation of actin cytoskeleton)	chrNC_023670.1:9363272-9485644	SV40	Ctr	OK	44.8965	76.2232	-0.763628	down	5e-05	0.00324581	no
TCONS_00109130	"="	XM_007992090.1	XLOC_034151	CHIC1	gene34047	cysteine-rich hydrophobic domain 1%2C transcript variant X1	GO:0005886(plasma membrane);GO:0016023(cytoplasmic membrane-bounded vesicle)	00310(Lysine degradation);04010(MAPK signaling pathway);04020(Calcium signaling pathway);04260(Cardiac muscle contraction);04270(Vascular smooth muscle contraction);04720(Long-term potentiation);04912(GnRH signaling pathway);04930(Type II diabetes mellitus);05010(Alzheimer's disease);05410(Hypertrophic cardiomyopathy (HCM);05412(Arrhythmogenic right ventricular cardiomyopathy (ARVC);05414(Dilated…	chrNC_023671.1:63124851-63247277	SV40	Ctr	OK	0.917752	1.79719	-0.969568	down	5e-05	0.00324581	no
TCONS_00109196	"="	XM_007992163.1	XLOC_034194	SH3BGRL	gene34121	SH3 domain binding glutamate-rich protein like	GO:0005070(SH3/SH2 adaptor activity);GO:0005634(nucleus);GO:0005737(cytoplasm);GO:0017124(SH3 domain binding)	NA	chrNC_023671.1:70103169-70303432	SV40	Ctr	OK	8.41401	15.9476	-0.92247	down	5e-05	0.00324581	no
TCONS_00109482	"="	XM_007992506.1	XLOC_034279	PRPS1	gene34316	phosphoribosyl pyrophosphate synthetase 1	GO:0000287(magnesium ion binding);GO:0004749(ribose phosphate diphosphokinase activity);GO:0005524(ATP binding);GO:0009116(nucleoside metabolic process);GO:0009156(ribonucleoside monophosphate biosynthetic process);GO:0016301(kinase activity);GO:0042803(protein homodimerization activity)	00030(Pentose phosphate pathway);00230(Purine metabolism)	chrNC_023671.1:95452480-95475933	SV40	Ctr	OK	21.8669	12.2017	0.841673	up	5e-05	0.00324581	no
TCONS_00110038	"="	XM_007993180.1	XLOC_034478	DKC1	gene34679	dyskeratosis congenita 1%2C dyskerin	GO:0001522(pseudouridine synthesis);GO:0003720(telomerase activity);GO:0003723(RNA binding);GO:0005515(protein binding);GO:0005697(telomerase holoenzyme complex);GO:0005730(nucleolus);GO:0006364(rRNA processing);GO:0007004(telomere maintenance via telomerase);GO:0008283(cell proliferation);GO:0009982(pseudouridine synthase activity);GO:0015030(Cajal body)	NA	chrNC_023671.1:129015882-129029741	SV40	Ctr	OK	21.342	11.4466	0.898781	up	5e-05	0.00324581	no
TCONS_00110167	"="	XM_007991013.1	XLOC_034526	ARHGAP6	gene33471	Rho GTPase activating protein 6%2C transcript variant X7	GO:0005070(SH3/SH2 adaptor activity);GO:0005100(Rho GTPase activator activity);GO:0005829(cytosol);GO:0005884(actin filament);GO:0007202(activation of phospholipase C activity);GO:0007266(Rho protein signal transduction);GO:0016004(phospholipase activator activity);GO:0017124(SH3 domain binding);GO:0030041(actin filament polymerization);GO:0043274(phospholipase binding);GO:0051497(negative regula…	00750(Vitamin B6 metabolism);04144(Endocytosis);04360(Axon guidance);05200(Pathways in cancer);05220(Chronic myeloid leukemia)	chrNC_023671.1:9595771-10165129	SV40	Ctr	OK	7.97422	14.6581	-0.878283	down	5e-05	0.00324581	no
TCONS_00110666	"="	XM_007991663.1	XLOC_034653	PRAF2	gene33822	PRA1 domain family%2C member 2	GO:0010008(endosome membrane);GO:0015031(protein transport);GO:0016021(integral to membrane)	NA	chrNC_023671.1:46179841-46182769	SV40	Ctr	OK	6.15253	13.4356	-1.12681	down	5e-05	0.00324581	yes
TCONS_00111082	"="	XM_007992124.1	XLOC_034783	ATRX	gene34089	alpha thalassemia/mental retardation syndrome X-linked%2C transcript variant X2	GO:0003677(DNA binding);GO:0004386(helicase activity);GO:0005524(ATP binding);GO:0005634(nucleus);GO:0006281(DNA repair);GO:0008270(zinc ion binding)	NA	chrNC_023671.1:66449551-66737220	SV40	Ctr	OK	0.185076	1.82015	-3.29786	down	5e-05	0.00324581	yes
TCONS_00111099	"="	XM_007992140.1	XLOC_034787	TAF9B	gene34097	TAF9B RNA polymerase II%2C TATA box binding protein (TBP)-associated factor%2C 31kDa	GO:0000122(negative regulation of transcription from RNA polymerase II promoter);GO:0003677(DNA binding);GO:0003714(transcription corepressor activity);GO:0005515(protein binding);GO:0005669(transcription factor TFIID complex);GO:0006352(transcription initiation, DNA-dependent);GO:0030307(positive regulation of cell growth);GO:0033276(transcription factor TFTC complex);GO:0043066(negative regulat…	03022(Basal transcription factors)	chrNC_023671.1:67097312-67106076	SV40	Ctr	OK	3.39678	5.99925	-0.820615	down	5e-05	0.00324581	no
TCONS_00111157	"="	XM_007993285.1	XLOC_034811	LOC103232956	gene34183	cell division cycle-associated protein 7-like	GO:0005634(nucleus);GO:0006351(transcription, DNA-dependent);GO:0006355(regulation of transcription, DNA-dependent);GO:0042127(regulation of cell proliferation)	NA	chrNC_023671.1:83956400-83958010	SV40	Ctr	OK	8.04333	3.80455	1.08007	up	5e-05	0.00324581	yes
TCONS_00111432	"="	XM_007992653.1	XLOC_034894	APLN	gene34387	apelin	GO:0005179(hormone activity);GO:0006955(immune response);GO:0007165(signal transduction);GO:0007595(lactation)	04080(Neuroactive ligand-receptor interaction)	chrNC_023671.1:104885638-104896371	SV40	Ctr	OK	1.70706	0.894897	0.93172	up	5e-05	0.00324581	no
TCONS_00005394	"="	XM_008019950.1	XLOC_001787	RRM1	gene1272	ribonucleotide reductase M1%2C transcript variant X2	GO:0004748(ribonucleoside-diphosphate reductase activity);GO:0005524(ATP binding);GO:0005654(nucleoplasm);GO:0005829(cytosol);GO:0005971(ribonucleoside-diphosphate reductase complex);GO:0006260(DNA replication);GO:0009263(deoxyribonucleotide biosynthetic process);GO:0015949(nucleobase, nucleoside and nucleotide interconversion)	00230(Purine metabolism);00240(Pyrimidine metabolism);00480(Glutathione metabolism)	chrNC_023642.1:62606111-62649979	SV40	Ctr	OK	32.292	18.9466	0.769238	up	0.0001	0.00582317	no
TCONS_00010697	"="	XM_007968190.1	XLOC_003459	BRWD1	gene3250	bromodomain and WD repeat domain containing 1%2C transcript variant X1	NA	NA	chrNC_023643.1:83114527-83246726	SV40	Ctr	OK	0.222355	1.56448	-2.81475	down	0.0001	0.00582317	yes
TCONS_00014074	"="	XM_007975643.1	XLOC_004567	HMGCR	gene4714	3-hydroxy-3-methylglutaryl-CoA reductase%2C transcript variant X2	GO:0004420(hydroxymethylglutaryl-CoA reductase (NADPH) activity);GO:0005778(peroxisomal membrane);GO:0005789(endoplasmic reticulum membrane);GO:0006695(cholesterol biosynthetic process);GO:0008299(isoprenoid biosynthetic process);GO:0008354(germ cell migration);GO:0008406(gonad development);GO:0015936(coenzyme A metabolic process);GO:0016021(integral to membrane);GO:0050661(NADP binding)	00900(Terpenoid backbone biosynthesis)	chrNC_023645.1:69664783-69690343	SV40	Ctr	OK	33.0976	20.2666	0.70762	up	0.0001	0.00582317	no
TCONS_00016050	"="	XM_007985844.1	XLOC_005177	RMI2	gene5202	RecQ mediated genome instability 2%2C transcript variant X1	GO:0003677(DNA binding);GO:0005634(nucleus);GO:0006260(DNA replication)	NA	chrNC_023646.1:10825720-10832991	SV40	Ctr	OK	6.84656	2.98878	1.19582	up	0.0001	0.00582317	yes
TCONS_00016573	"="	XM_007990933.1	XLOC_005337	ZNF267	gene5485	zinc finger protein 267%2C transcript variant X3	GO:0003677(DNA binding);GO:0005634(nucleus);GO:0006351(transcription, DNA-dependent);GO:0006355(regulation of transcription, DNA-dependent);GO:0007275(multicellular organismal development);GO:0008270(zinc ion binding)	NA	chrNC_023646.1:28517587-28561125	SV40	Ctr	OK	1.2548	2.75337	-1.13374	down	0.0001	0.00582317	yes
TCONS_00017456	"="	XM_007994351.1	XLOC_005624	CDT1	gene6084	chromatin licensing and DNA replication factor 1	GO:0000076(DNA replication checkpoint);GO:0000083(regulation of transcription involved in G1/S phase of mitotic cell cycle);GO:0000084(S phase of mitotic cell cycle);GO:0000216(M/G1 transition of mitotic cell cycle);GO:0003677(DNA binding);GO:0005515(protein binding);GO:0005654(nucleoplasm);GO:0005829(cytosol);GO:0006260(DNA replication);GO:0030174(regulation of DNA-dependent DNA replication init…	NA	chrNC_023646.1:74190408-74196589	SV40	Ctr	OK	17.9712	10.4401	0.783551	up	0.0001	0.00582317	no
TCONS_00025510	"="	XM_007998152.1	XLOC_008144	IL11	gene7777	interleukin 11%2C transcript variant X2	GO:0005125(cytokine activity);GO:0005615(extracellular space);GO:0008083(growth factor activity)	04060(Cytokine-cytokine receptor interaction);04630(Jak-STAT signaling pathway);04640(Hematopoietic cell lineage)	chrNC_023647.1:47960708-47977354	SV40	Ctr	OK	27.6263	13.6236	1.01993	up	0.0001	0.00582317	yes
TCONS_00033376	"="	XM_008002432.1	XLOC_010650	ARL5B	gene10525	ADP-ribosylation factor-like 5B	GO:0005525(GTP binding);GO:0005622(intracellular);GO:0007264(small GTPase mediated signal transduction)	NA	chrNC_023650.1:18576546-18598994	SV40	Ctr	OK	2.59733	4.27507	-0.718916	down	0.0001	0.00582317	no
TCONS_00034595	"="	XM_007963409.1	XLOC_010946	ZWINT	gene11104	ZW10 interacting kinetochore protein%2C transcript variant X2	GO:0000070(mitotic sister chromatid segregation);GO:0000236(mitotic prometaphase);GO:0000777(condensed chromosome kinetochore);GO:0005634(nucleus);GO:0005829(cytosol);GO:0007051(spindle organization);GO:0007093(mitotic cell cycle checkpoint);GO:0047485(protein N-terminus binding);GO:0048015(phosphatidylinositol-mediated signaling);GO:0051301(cell division);GO:0051649(establishment of localization…	04530(Tight junction);05416(Viral myocarditis)	chrNC_023650.1:74912069-74915920	SV40	Ctr	OK	33.705	19.2099	0.811111	up	0.0001	0.00582317	no
TCONS_00034697	"="	XM_007963529.1	XLOC_010982	HECTD2	gene11176	HECT domain containing E3 ubiquitin protein ligase 2%2C transcript variant X3	GO:0004842(ubiquitin-protein ligase activity);GO:0005622(intracellular);GO:0006464(protein modification process);GO:0016881(acid-amino acid ligase activity);GO:0042787(protein ubiquitination involved in ubiquitin-dependent protein catabolic process)	NA	chrNC_023650.1:84720492-84810979	SV40	Ctr	OK	1.57245	3.49983	-1.15427	down	0.0001	0.00582317	yes
TCONS_00037940	"="	XM_007964615.1	XLOC_011986	MAP3K2	gene11751	mitogen-activated protein kinase kinase kinase 2	GO:0004709(MAP kinase kinase kinase activity);GO:0005524(ATP binding);GO:0005634(nucleus);GO:0007257(activation of JUN kinase activity);GO:0019901(protein kinase binding);GO:0045893(positive regulation of transcription, DNA-dependent);GO:0046872(metal ion binding);GO:0071260(cellular response to mechanical stimulus)	04010(MAPK signaling pathway);04540(Gap junction);04912(GnRH signaling pathway)	chrNC_023651.1:2831264-2921782	SV40	Ctr	OK	3.49559	5.87179	-0.748265	down	0.0001	0.00582317	no
TCONS_00044178	"="	XM_008004312.1	XLOC_013850	ELK3	gene14281	ELK3%2C ETS-domain protein (SRF accessory protein 2)	GO:0003700(sequence-specific DNA binding transcription factor activity);GO:0003714(transcription corepressor activity);GO:0005515(protein binding);GO:0005634(nucleus);GO:0005739(mitochondrion);GO:0007165(signal transduction);GO:0032422(purine-rich negative regulatory element binding);GO:0045892(negative regulation of transcription, DNA-dependent)	NA	chrNC_023652.1:91555961-91633236	SV40	Ctr	OK	25.5495	43.4964	-0.767598	down	0.0001	0.00582317	no
TCONS_00044895	"="	XM_008005188.1	XLOC_014089	AACS	gene14718	acetoacetyl-CoA synthetase%2C transcript variant X2	GO:0005524(ATP binding);GO:0005829(cytosol);GO:0006631(fatty acid metabolic process);GO:0030729(acetoacetate-CoA ligase activity)	00650(Butanoate metabolism)	chrNC_023652.1:120422129-120502200	SV40	Ctr	OK	30.6481	18.4386	0.733069	up	0.0001	0.00582317	no
TCONS_00045035	"="	XM_008005277.1	XLOC_014134	NOC4L	gene14798	nucleolar complex associated 4 homolog (S. cerevisiae)	GO:0005515(protein binding);GO:0005730(nucleolus);GO:0006364(rRNA processing);GO:0016021(integral to membrane);GO:0031965(nuclear membrane)	NA	chrNC_023652.1:127525526-127531834	SV40	Ctr	OK	17.0914	9.59988	0.832182	up	0.0001	0.00582317	no
TCONS_00045271	"="	XM_007967277.1	XLOC_014198	C11H12orf4	gene13140	chromosome 11 open reading frame%2C human C12orf4	NA	NA	chrNC_023652.1:4515096-4559859	SV40	Ctr	OK	3.03933	5.50164	-0.85611	down	0.0001	0.00582317	no
TCONS_00045431	"="	XM_007967486.1	XLOC_014242	SLC2A3	gene13237	solute carrier family 2 (facilitated glucose transporter)%2C member 3	GO:0005355(glucose transmembrane transporter activity);GO:0005886(plasma membrane);GO:0005975(carbohydrate metabolic process);GO:0006767(water-soluble vitamin metabolic process);GO:0016021(integral to membrane)	NA	chrNC_023652.1:8004860-8023023	SV40	Ctr	OK	34.7927	22.1248	0.65312	up	0.0001	0.00582317	no
TCONS_00049569	"="	XM_007969126.1	XLOC_015475	SLC24A2	gene15684	solute carrier family 24 (sodium/potassium/calcium exchanger)%2C member 2%2C transcript variant X2	GO:0005886(plasma membrane);GO:0006813(potassium ion transport);GO:0006814(sodium ion transport);GO:0007601(visual perception);GO:0015293(symporter activity);GO:0015297(antiporter activity);GO:0016021(integral to membrane)	NA	chrNC_023653.1:59927621-60233464	SV40	Ctr	OK	3.87356	9.63597	-1.31477	down	0.0001	0.00582317	yes
TCONS_00050628	"="	XM_008005740.1	XLOC_015758	WDR5	gene14959	WD repeat domain 5%2C transcript variant X2	GO:0005515(protein binding);GO:0005671(Ada2/Gcn5/Ada3 transcription activator complex);GO:0006351(transcription, DNA-dependent);GO:0006355(regulation of transcription, DNA-dependent);GO:0043966(histone H3 acetylation);GO:0048188(Set1C/COMPASS complex);GO:0051568(histone H3-K4 methylation);GO:0071339(MLL1 complex)	04120(Ubiquitin mediated proteolysis)	chrNC_023653.1:3982997-4007605	SV40	Ctr	OK	19.8001	12.0383	0.71788	up	0.0001	0.00582317	no
TCONS_00054438	"="	XM_008006897.1	XLOC_017001	PEX7	gene16484	peroxisomal biogenesis factor 7	GO:0005053(peroxisome matrix targeting signal-2 binding);GO:0005777(peroxisome);GO:0008611(ether lipid biosynthetic process);GO:0016558(protein import into peroxisome matrix)	04011(MAPK signaling pathway - yeast);04745(Phototransduction - fly)	chrNC_023654.1:36486635-36585662	SV40	Ctr	OK	11.9053	6.73753	0.821315	up	0.0001	0.00582317	no
TCONS_00057666	"="	XM_008008366.1	XLOC_018086	LOC103241241	gene17353	putative uncharacterized protein encoded by LINC00116	GO:0016021(integral to membrane)	NA	chrNC_023655.1:13595686-13596974	SV40	Ctr	OK	76.4301	45.3341	0.753544	up	0.0001	0.00582317	no
TCONS_00057756	"="	XM_008008466.1	XLOC_018122	RPIA	gene17455	ribose 5-phosphate isomerase A%2C transcript variant X1	GO:0004751(ribose-5-phosphate isomerase activity);GO:0005829(cytosol);GO:0009052(pentose-phosphate shunt, non-oxidative branch)	00030(Pentose phosphate pathway);00710(Carbon fixation in photosynthetic organisms)	chrNC_023655.1:18015872-18071177	SV40	Ctr	OK	6.6251	3.73824	0.825583	up	0.0001	0.00582317	no
TCONS_00058079	"="	XM_007970418.1	XLOC_018238	ETAA1	gene17678	Ewing tumor-associated antigen 1%2C transcript variant X2	GO:0005634(nucleus);GO:0005737(cytoplasm)	NA	chrNC_023655.1:39658180-39673093	SV40	Ctr	OK	1.69187	4.22528	-1.32043	down	0.0001	0.00582317	yes
TCONS_00063029	"="	XM_008010958.1	XLOC_019765	NF1	gene19931	neurofibromin 1%2C transcript variant X3	GO:0000165(MAPKKK cascade);GO:0001649(osteoblast differentiation);GO:0001656(metanephros development);GO:0001666(response to hypoxia);GO:0001889(liver development);GO:0001937(negative regulation of endothelial cell proliferation);GO:0001952(regulation of cell-matrix adhesion);GO:0005099(Ras GTPase activator activity);GO:0005515(protein binding);GO:0005634(nucleus);GO:0005737(cytoplasm);GO:0007265…	04010(MAPK signaling pathway)	chrNC_023657.1:24550969-24840888	SV40	Ctr	OK	6.32674	10.4555	-0.724732	down	0.0001	0.00582317	no
TCONS_00066232	"="	XM_008010964.1	XLOC_020808	COPRS	gene19937	coordinator of PRMT5%2C differentiation stimulator%2C transcript variant X2	GO:0005634(nucleus);GO:0006351(transcription, DNA-dependent);GO:0006355(regulation of transcription, DNA-dependent);GO:0042393(histone binding);GO:0043985(histone H4-R3 methylation)	NA	chrNC_023657.1:25327179-25334493	SV40	Ctr	OK	71.521	39.2835	0.864444	up	0.0001	0.00582317	no
TCONS_00071563	"="	XM_008013700.1	XLOC_022566	TXNL4A	gene22240	thioredoxin-like 4A%2C transcript variant X4	GO:0000245(spliceosome assembly);GO:0005515(protein binding);GO:0005654(nucleoplasm);GO:0005681(spliceosomal complex);GO:0007067(mitosis);GO:0051301(cell division)	NA	chrNC_023659.1:270391-286243	SV40	Ctr	OK	98.1512	53.5737	0.87348	up	0.0001	0.00582317	no
TCONS_00075858	"="	XM_007975903.1	XLOC_023880	RANGAP1	gene23369	Ran GTPase activating protein 1%2C transcript variant X1	GO:0000236(mitotic prometaphase);GO:0000777(condensed chromosome kinetochore);GO:0000922(spindle pole);GO:0005098(Ran GTPase activator activity);GO:0005515(protein binding);GO:0005625(soluble fraction);GO:0005643(nuclear pore);GO:0005829(cytosol);GO:0007165(signal transduction);GO:0031965(nuclear membrane)	04142(Lysosome)	chrNC_023660.1:23789838-23829653	SV40	Ctr	OK	48.9354	29.7608	0.717463	up	0.0001	0.00582317	no
TCONS_00076512	"="	XM_007976731.1	XLOC_024084	CRABP2	gene23755	cellular retinoic acid binding protein 2	GO:0005215(transporter activity);GO:0005634(nucleus);GO:0005737(cytoplasm);GO:0006355(regulation of transcription, DNA-dependent);GO:0007165(signal transduction);GO:0008544(epidermis development);GO:0016918(retinal binding);GO:0019841(retinol binding)	03320(PPAR signaling pathway)	chrNC_023661.1:7159021-7170226	SV40	Ctr	OK	35.7995	21.3207	0.747689	up	0.0001	0.00582317	no
TCONS_00078673	"="	XM_007979385.1	XLOC_024702	LSM10	gene24998	LSM10%2C U7 small nuclear RNA associated	GO:0000084(S phase of mitotic cell cycle);GO:0005515(protein binding);GO:0005683(U7 snRNP);GO:0006369(termination of RNA polymerase II transcription);GO:0006397(mRNA processing);GO:0008334(histone mRNA metabolic process);GO:0008380(RNA splicing);GO:0015030(Cajal body);GO:0071208(histone pre-mRNA DCP binding)	NA	chrNC_023661.1:96461872-96465999	SV40	Ctr	OK	75.435	44.2561	0.769356	up	0.0001	0.00582317	no
TCONS_00078944	"="	XM_007979717.1	XLOC_024767	SRSF4	gene25117	serine/arginine-rich splicing factor 4	GO:0000166(nucleotide binding);GO:0000398(nuclear mRNA splicing, via spliceosome);GO:0003723(RNA binding);GO:0006369(termination of RNA polymerase II transcription);GO:0006406(mRNA export from nucleus);GO:0016607(nuclear speck);GO:0031124(mRNA 3'-end processing);GO:0048025(negative regulation of nuclear mRNA splicing, via spliceosome)	NA	chrNC_023661.1:103641649-103674066	SV40	Ctr	OK	20.6209	11.3438	0.862203	up	0.0001	0.00582317	no
TCONS_00079205	"="	XM_007980074.1	XLOC_024836	ID3	gene25261	inhibitor of DNA binding 3%2C dominant negative helix-loop-helix protein	GO:0003714(transcription corepressor activity);GO:0005634(nucleus);GO:0043433(negative regulation of sequence-specific DNA binding transcription factor activity)	04350(TGF-beta signaling pathway)	chrNC_023661.1:109120402-109122269	SV40	Ctr	OK	6.64502	3.53375	0.911075	up	0.0001	0.00582317	no
TCONS_00082865	"="	XM_007979858.1	XLOC_025904	NUDC	gene25171	nudC nuclear distribution protein%2C transcript variant X1	GO:0000236(mitotic prometaphase);GO:0000910(cytokinesis);GO:0005654(nucleoplasm);GO:0005829(cytosol);GO:0005874(microtubule);GO:0007275(multicellular organismal development);GO:0008283(cell proliferation)	NA	chrNC_023661.1:105817737-105842188	SV40	Ctr	OK	87.8968	52.7098	0.73774	up	0.0001	0.00582317	no
TCONS_00084966	"="	XM_007982623.1	XLOC_026603	ZNF277	gene26566	zinc finger protein 277%2C transcript variant X2	GO:0003677(DNA binding);GO:0003700(sequence-specific DNA binding transcription factor activity);GO:0005634(nucleus);GO:0008270(zinc ion binding)	NA	chrNC_023662.1:81022546-81162739	SV40	Ctr	OK	0.532248	1.84681	-1.79487	down	0.0001	0.00582317	yes
TCONS_00085314	"="	XM_007983068.1	XLOC_026712	TRIM24	gene26788	tripartite motif containing 24%2C transcript variant X1	GO:0002039(p53 binding);GO:0003682(chromatin binding);GO:0003713(transcription coactivator activity);GO:0004842(ubiquitin-protein ligase activity);GO:0005737(cytoplasm);GO:0006366(transcription from RNA polymerase II promoter);GO:0008270(zinc ion binding);GO:0030163(protein catabolic process);GO:0031647(regulation of protein stability);GO:0034056(estrogen response element binding);GO:0042981(regu…	NA	chrNC_023662.1:107166179-107291897	SV40	Ctr	OK	9.79998	18.4306	-0.911249	down	0.0001	0.00582317	no
TCONS_00091172	"="	XM_007985154.1	XLOC_028418	RPUSD3	gene27678	RNA pseudouridylate synthase domain containing 3%2C transcript variant X2	GO:0001522(pseudouridine synthesis);GO:0003723(RNA binding);GO:0009982(pseudouridine synthase activity)	NA	chrNC_023663.1:45848748-45857122	SV40	Ctr	OK	27.8145	16.2638	0.77417	up	0.0001	0.00582317	no
TCONS_00093182	"="	XM_008015227.1	XLOC_029095	HMMR	gene28967	hyaluronan-mediated motility receptor (RHAMM)%2C transcript variant X3	GO:0005540(hyaluronic acid binding);GO:0005737(cytoplasm);GO:0009986(cell surface)	04512(ECM-receptor interaction)	chrNC_023664.1:65732342-65765511	SV40	Ctr	OK	1.92254	3.80337	-0.984261	down	0.0001	0.00582317	no
TCONS_00093626	"="	XM_008014124.1	XLOC_029264	NREP	gene28389	neuronal regeneration related protein%2C transcript variant X9	GO:0005737(cytoplasm)	NA	chrNC_023664.1:15065564-15314999	SV40	Ctr	OK	6.46448	20.2956	-1.65056	down	0.0001	0.00582317	yes
TCONS_00094539	"="	XM_008015371.1	XLOC_029602	CLTB	gene29066	clathrin%2C light chain B	GO:0005198(structural molecule activity);GO:0005515(protein binding);GO:0006886(intracellular protein transport);GO:0016192(vesicle-mediated transport);GO:0030130(clathrin coat of trans-Golgi network vesicle);GO:0030132(clathrin coat of coated pit)	04142(Lysosome);04144(Endocytosis);05016(Huntington's disease);05100(Bacterial invasion of epithelial cells)	chrNC_023664.1:78396088-78420860	SV40	Ctr	OK	159.412	94.2787	0.757756	up	0.0001	0.00582317	no
TCONS_00096178	"="	XM_007987747.1	XLOC_030117	GLRX5	gene30108	glutaredoxin 5	GO:0005739(mitochondrion);GO:0009055(electron carrier activity);GO:0015035(protein disulfide oxidoreductase activity);GO:0030097(hemopoiesis);GO:0045454(cell redox homeostasis);GO:0046872(metal ion binding);GO:0051537(2 iron, 2 sulfur cluster binding)	NA	chrNC_023665.1:73387940-73398208	SV40	Ctr	OK	37.5489	22.216	0.757176	up	0.0001	0.00582317	no
TCONS_00105158	"="	XM_008017527.1	XLOC_032881	DCAF4L1	gene32249	DDB1 and CUL4 associated factor 4-like 1	NA	NA	chrNC_023668.1:8371622-8376480	SV40	Ctr	OK	0.652275	1.26479	-0.955349	down	0.0001	0.00582317	no
TCONS_00109921	"="	XM_007993019.1	XLOC_034441	NSDHL	gene34613	NAD(P) dependent steroid dehydrogenase-like%2C transcript variant X4	GO:0003854(3-beta-hydroxy-delta5-steroid dehydrogenase activity);GO:0005488(binding);GO:0005789(endoplasmic reticulum membrane);GO:0006695(cholesterol biosynthetic process);GO:0016021(integral to membrane);GO:0047012(sterol-4-alpha-carboxylate 3-dehydrogenase (decarboxylating) activity)	00100(Steroid biosynthesis)	chrNC_023671.1:127342787-127389117	SV40	Ctr	OK	83.8999	42.0841	0.995393	up	0.0001	0.00582317	no
TCONS_00002331	"="	XM_008020323.1	XLOC_000742	PCF11	gene1426	PCF11 cleavage and polyadenylation factor subunit%2C transcript variant X1	GO:0000398(nuclear mRNA splicing, via spliceosome);GO:0005849(mRNA cleavage factor complex);GO:0006369(termination of RNA polymerase II transcription);GO:0006379(mRNA cleavage);GO:0031124(mRNA 3'-end processing)	04510(Focal adhesion);04512(ECM-receptor interaction)	chrNC_023642.1:74350528-74379284	SV40	Ctr	OK	6.29454	11.8296	-0.910224	down	0.00015	0.00810855	no
TCONS_00002376	"="	XM_008020443.1	XLOC_000757	PRSS23	gene1463	protease%2C serine%2C 23	GO:0004252(serine-type endopeptidase activity);GO:0005576(extracellular region);GO:0006508(proteolysis)	NA	chrNC_023642.1:78058331-78067030	SV40	Ctr	OK	306.619	201.277	0.607261	up	0.00015	0.00810855	no
TCONS_00009373	"="	XM_008013563.1	XLOC_002995	FAM210B	gene2318	family with sequence similarity 210%2C member B	GO:0016021(integral to membrane)	NA	chrNC_023643.1:7753858-7763450	SV40	Ctr	OK	13.3334	21.5254	-0.690997	down	0.00015	0.00810855	no
TCONS_00014958	"="	XM_007973068.1	XLOC_004846	MIER3	gene4559	mesoderm induction early response 1%2C family member 3%2C transcript variant X1	GO:0003677(DNA binding);GO:0005634(nucleus);GO:0006351(transcription, DNA-dependent);GO:0006355(regulation of transcription, DNA-dependent)	NA	chrNC_023645.1:53144255-53180862	SV40	Ctr	OK	1.6493	4.27172	-1.37296	down	0.00015	0.00810855	yes
TCONS_00020739	"="	XM_007995939.1	XLOC_006673	ZNF253	gene6821	zinc finger protein 253	GO:0003677(DNA binding);GO:0005634(nucleus);GO:0006351(transcription, DNA-dependent);GO:0008270(zinc ion binding);GO:0045892(negative regulation of transcription, DNA-dependent)	NA	chrNC_023647.1:18312247-18347426	SV40	Ctr	OK	0.785405	1.73493	-1.14337	down	0.00015	0.00810855	yes
TCONS_00023362	"="	XM_007995208.1	XLOC_007490	DNMT1	gene6487	DNA (cytosine-5-)-methyltransferase 1%2C transcript variant X3	GO:0000122(negative regulation of transcription from RNA polymerase II promoter);GO:0003677(DNA binding);GO:0003886(DNA (cytosine-5-)-methyltransferase activity);GO:0005634(nucleus);GO:0006351(transcription, DNA-dependent);GO:0008134(transcription factor binding);GO:0010216(maintenance of DNA methylation);GO:0010628(positive regulation of gene expression);GO:0016568(chromatin modification);GO:005…	00270(Cysteine and methionine metabolism)	chrNC_023647.1:9199005-9263890	SV40	Ctr	OK	23.9333	13.9228	0.781575	up	0.00015	0.00810855	no
TCONS_00027338	"="	XM_007998606.1	XLOC_008738	REST	gene8000	RE1-silencing transcription factor%2C transcript variant X3	GO:0001046(core promoter sequence-specific DNA binding);GO:0001078(RNA polymerase II core promoter proximal region sequence-specific DNA binding transcription factor activity involved in negative regulation of transcription);GO:0003682(chromatin binding);GO:0005262(calcium channel activity);GO:0005737(cytoplasm);GO:0008134(transcription factor binding);GO:0008270(zinc ion binding);GO:0008285(nega…	05016(Huntington's disease)	chrNC_023648.1:11749311-11776103	SV40	Ctr	OK	1.54228	3.58158	-1.21553	down	0.00015	0.00810855	yes
TCONS_00027714	"="	XM_007999104.1	XLOC_008842	COQ2	gene8230	coenzyme Q2 4-hydroxybenzoate polyprenyltransferase	GO:0002083(4-hydroxybenzoate decaprenyltransferase activity);GO:0006071(glycerol metabolic process);GO:0006744(ubiquinone biosynthetic process);GO:0008299(isoprenoid biosynthetic process);GO:0031966(mitochondrial membrane);GO:0047293(4-hydroxybenzoate nonaprenyltransferase activity)	00130(Ubiquinone and other terpenoid-quinone biosynthesis)	chrNC_023648.1:31656293-31677423	SV40	Ctr	OK	14.7252	7.37986	0.996618	up	0.00015	0.00810855	no
TCONS_00028676	"="	XM_008000290.1	XLOC_009139	HPGD	gene8895	hydroxyprostaglandin dehydrogenase 15-(NAD)	GO:0004957(prostaglandin E receptor activity);GO:0005737(cytoplasm);GO:0006693(prostaglandin metabolic process);GO:0007179(transforming growth factor beta receptor signaling pathway);GO:0007565(female pregnancy);GO:0007567(parturition);GO:0016404(15-hydroxyprostaglandin dehydrogenase (NAD+) activity);GO:0030728(ovulation);GO:0045786(negative regulation of cell cycle);GO:0070403(NAD+ binding)	NA	chrNC_023648.1:120589645-120620864	SV40	Ctr	OK	0.466173	1.15229	-1.30557	down	0.00015	0.00810855	yes
TCONS_00031365	"="	XM_007962095.1	XLOC_009988	GTF2E2	gene9314	general transcription factor IIE%2C polypeptide 2%2C beta 34kDa%2C transcript variant X2	GO:0003677(DNA binding);GO:0005515(protein binding);GO:0005673(transcription factor TFIIE complex);GO:0006355(regulation of transcription, DNA-dependent);GO:0006367(transcription initiation from RNA polymerase II promoter);GO:0006368(transcription elongation from RNA polymerase II promoter);GO:0016032(viral reproduction)	03022(Basal transcription factors)	chrNC_023649.1:28690055-28772470	SV40	Ctr	OK	37.0707	22.5599	0.716514	up	0.00015	0.00810855	no
TCONS_00032888	"="	XM_008001907.1	XLOC_010493	BOP1	gene10244	block of proliferation 1	GO:0000463(maturation of LSU-rRNA from tricistronic rRNA transcript (SSU-rRNA, 5.8S rRNA, LSU-rRNA));GO:0005515(protein binding);GO:0005654(nucleoplasm);GO:0008283(cell proliferation);GO:0051726(regulation of cell cycle);GO:0070545(PeBoW complex)	NA	chrNC_023649.1:138473376-138503715	SV40	Ctr	OK	27.3071	16.0971	0.762481	up	0.00015	0.00810855	no
TCONS_00033386	"="	XM_008002438.1	XLOC_010652	PLXDC2	gene10532	plexin domain containing 2%2C transcript variant X4	GO:0016021(integral to membrane)	NA	chrNC_023650.1:19718703-20179366	SV40	Ctr	OK	0.99784	4.12239	-2.0466	down	0.00015	0.00810855	yes
TCONS_00042291	"="	XM_007967159.1	XLOC_013277	ADIPOR2	gene13100	adiponectin receptor 2	GO:0004872(receptor activity);GO:0009755(hormone-mediated signaling pathway);GO:0016021(integral to membrane);GO:0019395(fatty acid oxidation);GO:0042562(hormone binding)	04920(Adipocytokine signaling pathway)	chrNC_023652.1:1802693-1836703	SV40	Ctr	OK	26.4695	15.8052	0.743937	up	0.00015	0.00810855	no
TCONS_00042787	"="	XM_007967824.1	XLOC_013418	PLEKHA5	gene13423	pleckstrin homology domain containing%2C family A member 5%2C transcript variant X25	GO:0005515(protein binding);GO:0005545(1-phosphatidylinositol binding)	04120(Ubiquitin mediated proteolysis);04144(Endocytosis);04520(Adherens junction);04530(Tight junction);05416(Viral myocarditis)	chrNC_023652.1:18985083-19234328	SV40	Ctr	OK	2.92384	6.6284	-1.1808	down	0.00015	0.00810855	yes
TCONS_00043061	"="	XM_008002890.1	XLOC_013484	CNTN1	gene13560	contactin 1%2C transcript variant X2	GO:0005624(membrane fraction);GO:0005886(plasma membrane);GO:0007155(cell adhesion);GO:0007219(Notch signaling pathway);GO:0007411(axon guidance);GO:0031225(anchored to membrane)	04514(Cell adhesion molecules (CAMs))	chrNC_023652.1:36950019-37332058	SV40	Ctr	OK	1.70709	2.99668	-0.811821	down	0.00015	0.00810855	no
TCONS_00049335	"="	XM_007968868.1	XLOC_015400	FANCG	gene15529	Fanconi anemia%2C complementation group G%2C transcript variant X3	GO:0000075(cell cycle checkpoint);GO:0003684(damaged DNA binding);GO:0005515(protein binding);GO:0005654(nucleoplasm);GO:0005739(mitochondrion);GO:0006281(DNA repair);GO:0007005(mitochondrion organization)	NA	chrNC_023653.1:45537779-45544038	SV40	Ctr	OK	28.1724	16.4629	0.775064	up	0.00015	0.00810855	no
TCONS_00055518	"="	XM_008008315.1	XLOC_017395	GCC2	gene17329	GRIP and coiled-coil domain containing 2%2C transcript variant X1	GO:0005802(trans-Golgi network);GO:0006622(protein targeting to lysosome);GO:0016020(membrane);GO:0031023(microtubule organizing center organization);GO:0034067(protein localization in Golgi apparatus);GO:0034453(microtubule anchoring);GO:0034499(late endosome to Golgi transport);GO:0042802(identical protein binding);GO:0070861(regulation of protein exit from endoplasmic reticulum);GO:0071955(rec…	NA	chrNC_023655.1:11962756-12026045	SV40	Ctr	OK	0.109134	2.25833	-4.37109	down	0.00015	0.00810855	yes
TCONS_00062847	"="	XM_008010684.1	XLOC_019716	MAP2K3	gene19837	mitogen-activated protein kinase kinase 3%2C transcript variant X3	GO:0000187(activation of MAPK activity);GO:0002755(MyD88-dependent toll-like receptor signaling pathway);GO:0002756(MyD88-independent toll-like receptor signaling pathway);GO:0004674(protein serine/threonine kinase activity);GO:0004708(MAP kinase kinase activity);GO:0004713(protein tyrosine kinase activity);GO:0005524(ATP binding);GO:0005654(nucleoplasm);GO:0005829(cytosol);GO:0008063(Toll signal…	04010(MAPK signaling pathway);04620(Toll-like receptor signaling pathway);04664(Fc epsilon RI signaling pathway);04912(GnRH signaling pathway);05014(Amyotrophic lateral sclerosis (ALS))	chrNC_023657.1:19396376-19427617	SV40	Ctr	OK	17.2428	10.3705	0.733508	up	0.00015	0.00810855	no
TCONS_00063119	"="	XM_008010999.1	XLOC_019792	TMEM98	gene19962	transmembrane protein 98%2C transcript variant X2	GO:0005783(endoplasmic reticulum);GO:0016021(integral to membrane)	NA	chrNC_023657.1:26468147-26481681	SV40	Ctr	OK	85.9927	51.5805	0.737388	up	0.00015	0.00810855	no
TCONS_00071062	"="	XM_007973425.1	XLOC_022379	LOC103221970	gene21844	histone H2A type 1	GO:0000786(nucleosome);GO:0003677(DNA binding);GO:0005634(nucleus);GO:0006334(nucleosome assembly)	05322(Systemic lupus erythematosus)	chrNC_023658.1:45362970-45383980	SV40	Ctr	OK	328.868	143.585	1.19561	up	0.00015	0.00810855	yes
TCONS_00072570	"="	XM_007974762.1	XLOC_022884	RNMT	gene22869	RNA (guanine-7-) methyltransferase%2C transcript variant X3	GO:0003723(RNA binding);GO:0004482(mRNA (guanine-N7-)-methyltransferase activity);GO:0005634(nucleus);GO:0006370(mRNA capping)	NA	chrNC_023659.1:72203404-72244037	SV40	Ctr	OK	4.31593	8.79865	-1.02761	down	0.00015	0.00810855	yes
TCONS_00074541	"="	XM_007975725.1	XLOC_023449	POLR2F	gene23300	polymerase (RNA) II (DNA directed) polypeptide F	GO:0003677(DNA binding);GO:0003899(DNA-directed RNA polymerase activity);GO:0005665(DNA-directed RNA polymerase II, core complex);GO:0006366(transcription from RNA polymerase II promoter);GO:0006468(protein phosphorylation)	00230(Purine metabolism);00240(Pyrimidine metabolism);03020(RNA polymerase);05016(Huntington's disease)	chrNC_023660.1:20654463-20668267	SV40	Ctr	OK	159.535	98.3928	0.697249	up	0.00015	0.00810855	no
TCONS_00075334	"="	XM_007975184.1	XLOC_023722	SNRPD3	gene23068	small nuclear ribonucleoprotein D3 polypeptide 18kDa	GO:0000387(spliceosomal snRNP assembly);GO:0005654(nucleoplasm);GO:0005683(U7 snRNP);GO:0005689(U12-type spliceosomal complex);GO:0005829(cytosol);GO:0006369(termination of RNA polymerase II transcription);GO:0008334(histone mRNA metabolic process);GO:0019899(enzyme binding);GO:0034660(ncRNA metabolic process);GO:0071013(catalytic step 2 spliceosome);GO:0071208(histone pre-mRNA DCP binding)	03040(Spliceosome);05322(Systemic lupus erythematosus)	chrNC_023660.1:7560945-7577338	SV40	Ctr	OK	186.596	117.139	0.6717	up	0.00015	0.00810855	no
TCONS_00085991	"="	XM_007981391.1	XLOC_026955	ADCY1	gene25953	adenylate cyclase 1 (brain)	GO:0003924(GTPase activity);GO:0005516(calmodulin binding);GO:0005524(ATP binding);GO:0005886(plasma membrane);GO:0006112(energy reserve metabolic process);GO:0006833(water transport);GO:0007189(activation of adenylate cyclase activity by G-protein signaling pathway);GO:0007193(inhibition of adenylate cyclase activity by G-protein signaling pathway);GO:0007202(activation of phospholipase C activi…	00230(Purine metabolism);04020(Calcium signaling pathway);04062(Chemokine signaling pathway);04114(Oocyte meiosis);04270(Vascular smooth muscle contraction);04540(Gap junction);04720(Long-term potentiation);04912(GnRH signaling pathway);04914(Progesterone-mediated oocyte maturation);04916(Melanogenesis);05142(Chagas disease);05414(Dilated cardiomyopathy)	chrNC_023662.1:12969844-13117878	SV40	Ctr	OK	2.01415	0.487025	2.0481	up	0.00015	0.00810855	yes
TCONS_00086251	"="	XM_007981718.1	XLOC_027027	GARS	gene26108	glycyl-tRNA synthetase	GO:0004820(glycine-tRNA ligase activity);GO:0005524(ATP binding);GO:0005739(mitochondrion);GO:0006426(glycyl-tRNA aminoacylation);GO:0015966(diadenosine tetraphosphate biosynthetic process);GO:0046983(protein dimerization activity)	00970(Aminoacyl-tRNA biosynthesis)	chrNC_023662.1:27750531-27791143	SV40	Ctr	OK	92.9274	58.2183	0.674631	up	0.00015	0.00810855	no
TCONS_00089201	"="	XM_007985324.1	XLOC_027902	SLC6A6	gene27744	solute carrier family 6 (neurotransmitter transporter)%2C member 6%2C transcript variant X1	GO:0005328(neurotransmitter:sodium symporter activity);GO:0005369(taurine:sodium symporter activity);GO:0005887(integral to plasma membrane);GO:0006520(cellular amino acid metabolic process);GO:0006865(amino acid transport)	NA	chrNC_023663.1:50344692-50546403	SV40	Ctr	OK	16.471	29.6563	-0.84841	down	0.00015	0.00810855	no
TCONS_00091893	"="	XM_007986059.1	XLOC_028678	TBC1D23	gene28151	TBC1 domain family%2C member 23%2C transcript variant X5	GO:0005097(Rab GTPase activator activity);GO:0005622(intracellular)	04012(ErbB signaling pathway);04120(Ubiquitin mediated proteolysis);04144(Endocytosis);04630(Jak-STAT signaling pathway);04660(T cell receptor signaling pathway);04910(Insulin signaling pathway);05100(Bacterial invasion of epithelial cells);05200(Pathways in cancer);05220(Chronic myeloid leukemia)	chrNC_023663.1:80555114-80619251	SV40	Ctr	OK	4.91259	9.38554	-0.933955	down	0.00015	0.00810855	no
TCONS_00096536	"="	XM_007987994.1	XLOC_030219	SIVA1	gene30254	SIVA1%2C apoptosis-inducing factor%2C transcript variant X1	GO:0001618(viral receptor activity);GO:0005175(CD27 receptor binding);GO:0005634(nucleus);GO:0005654(nucleoplasm);GO:0005737(cytoplasm);GO:0005739(mitochondrion);GO:0006915(apoptosis);GO:0006917(induction of apoptosis);GO:0006924(activation-induced cell death of T cells);GO:0008270(zinc ion binding);GO:0008635(activation of caspase activity by cytochrome c);GO:0008656(caspase activator activity);…	NA	chrNC_023665.1:82689232-82695073	SV40	Ctr	OK	142.838	86.9856	0.715536	up	0.00015	0.00810855	no
TCONS_00105023	"="	XM_008018239.1	XLOC_032826	SLBP	gene32546	stem-loop binding protein	GO:0005515(protein binding);GO:0005654(nucleoplasm);GO:0005829(cytosol);GO:0006369(termination of RNA polymerase II transcription);GO:0006398(histone mRNA 3'-end processing);GO:0006406(mRNA export from nucleus);GO:0033260(DNA replication involved in S phase);GO:0033261(regulation of S phase);GO:0071204(histone pre-mRNA 3'end processing complex);GO:0071207(histone pre-mRNA stem-loop binding);GO:00…	NA	chrNC_023668.1:47053968-47077627	SV40	Ctr	OK	22.4787	11.8491	0.923783	up	0.00015	0.00810855	no
TCONS_00010003	"="	XM_008020967.1	XLOC_003210	CDK5RAP1	gene2731	CDK5 regulatory subunit associated protein 1%2C transcript variant X2	NA	NA	chrNC_023643.1:37655093-37695129	SV40	Ctr	OK	16.9282	9.4272	0.844531	up	0.0002	0.0102463	no
TCONS_00015404	"="	XM_007978822.1	XLOC_004993	TTC37	gene4877	tetratricopeptide repeat domain 37%2C transcript variant X1	GO:0005488(binding)	NA	chrNC_023645.1:89346931-89438260	SV40	Ctr	OK	3.14662	9.37923	-1.57567	down	0.0002	0.0102463	yes
TCONS_00015498	"="	XM_007980482.1	XLOC_005029	WDR90	gene4936	WD repeat domain 90%2C transcript variant X6	NA	03022(Basal transcription factors);04115(p53 signaling pathway);04210(Apoptosis);05010(Alzheimer's disease);05012(Parkinson's disease);05014(Amyotrophic lateral sclerosis (ALS);05016(Huntington's disease);05222(Small cell lung cancer)	chrNC_023646.1:569742-587632	SV40	Ctr	OK	4.50246	2.25451	0.9979	up	0.0002	0.0102463	no
TCONS_00022032	"="	XM_007997568.1	XLOC_007060	RCN3	gene7520	reticulocalbin 3%2C EF-hand calcium binding domain	GO:0005509(calcium ion binding);GO:0005515(protein binding);GO:0005788(endoplasmic reticulum lumen)	NA	chrNC_023647.1:42706119-42718677	SV40	Ctr	OK	38.1796	23.686	0.688766	up	0.0002	0.0102463	no
TCONS_00029577	"="	XM_007962284.1	XLOC_009380	GINS4	gene9406	GINS complex subunit 4 (Sld5 homolog)%2C transcript variant X2	GO:0000084(S phase of mitotic cell cycle);GO:0005654(nucleoplasm);GO:0005737(cytoplasm);GO:0006271(DNA strand elongation involved in DNA replication)	NA	chrNC_023649.1:39509832-39526291	SV40	Ctr	OK	4.89623	2.20236	1.15262	up	0.0002	0.0102463	yes
TCONS_00032055	"="	XM_008001102.1	XLOC_010229	GEM	gene9815	GTP binding protein overexpressed in skeletal muscle%2C transcript variant X2	GO:0000287(magnesium ion binding);GO:0003924(GTPase activity);GO:0005516(calmodulin binding);GO:0005525(GTP binding);GO:0006955(immune response);GO:0007166(cell surface receptor linked signaling pathway);GO:0007264(small GTPase mediated signal transduction);GO:0009898(internal side of plasma membrane);GO:0019003(GDP binding)	NA	chrNC_023649.1:89219483-89232788	SV40	Ctr	OK	21.1338	12.7192	0.732546	up	0.0002	0.0102463	no
TCONS_00047097	"="	XM_008004236.1	XLOC_014747	EEA1	gene14238	early endosome antigen 1	GO:0005516(calmodulin binding);GO:0005545(1-phosphatidylinositol binding);GO:0005624(membrane fraction);GO:0005829(cytosol);GO:0006906(vesicle fusion);GO:0008270(zinc ion binding);GO:0016189(synaptic vesicle to endosome fusion);GO:0019897(extrinsic to plasma membrane);GO:0030742(GTP-dependent protein binding);GO:0031901(early endosome membrane);GO:0042803(protein homodimerization activity);GO:004…	04144(Endocytosis);04145(Phagosome)	chrNC_023652.1:88093017-88318305	SV40	Ctr	OK	0.718079	3.18314	-2.14824	down	0.0002	0.0102463	yes
TCONS_00052431	"="	XM_007969902.1	XLOC_016303	LOC103219822	gene16109	DNA excision repair protein ERCC-6	GO:0003677(DNA binding);GO:0005524(ATP binding);GO:0005634(nucleus);GO:0005815(microtubule organizing center);GO:0006281(DNA repair);GO:0008026(ATP-dependent helicase activity)	03440(Homologous recombination)	chrNC_023653.1:107071005-107225044	SV40	Ctr	OK	2.48425	5.33357	-1.10229	down	0.0002	0.0102463	yes
TCONS_00058604	"="	XM_007971063.1	XLOC_018445	WDR43	gene18104	WD repeat domain 43	GO:0005730(nucleolus)	04142(Lysosome)	chrNC_023655.1:78653956-78714374	SV40	Ctr	OK	17.5768	28.6781	-0.70628	down	0.0002	0.0102463	no
TCONS_00061399	"="	XM_008008918.1	XLOC_019299	CLSTN2	gene18959	calsyntenin 2%2C transcript variant X2	GO:0000139(Golgi membrane);GO:0005509(calcium ion binding);GO:0005789(endoplasmic reticulum membrane);GO:0005886(plasma membrane);GO:0007156(homophilic cell adhesion);GO:0016021(integral to membrane)	NA	chrNC_023656.1:49987516-50622662	SV40	Ctr	OK	10.3458	17.3638	-0.747033	down	0.0002	0.0102463	no
TCONS_00071687	"="	XM_008013826.1	XLOC_022614	TMX3	gene22343	thioredoxin-related transmembrane protein 3	GO:0003756(protein disulfide isomerase activity);GO:0005789(endoplasmic reticulum membrane);GO:0006662(glycerol ether metabolic process);GO:0009055(electron carrier activity);GO:0015035(protein disulfide oxidoreductase activity);GO:0016021(integral to membrane);GO:0045454(cell redox homeostasis)	NA	chrNC_023659.1:11019906-11059284	SV40	Ctr	OK	8.76385	14.6643	-0.742671	down	0.0002	0.0102463	no
TCONS_00077369	"="	XM_007977728.1	XLOC_024325	TAF13	gene24208	TAF13 RNA polymerase II%2C TATA box binding protein (TBP)-associated factor%2C 18kDa	GO:0006355(regulation of transcription, DNA-dependent)	03022(Basal transcription factors)	chrNC_023661.1:24505021-24517627	SV40	Ctr	OK	9.70175	5.80127	0.741876	up	0.0002	0.0102463	no
TCONS_00077546	"="	XM_007977926.1	XLOC_024377	TMED5	gene24333	transmembrane emp24 protein transport domain containing 5	GO:0005789(endoplasmic reticulum membrane);GO:0006810(transport);GO:0016021(integral to membrane)	NA	chrNC_023661.1:40074504-40102773	SV40	Ctr	OK	5.1437	8.98542	-0.804779	down	0.0002	0.0102463	no
TCONS_00086168	"="	XM_007981619.1	XLOC_027002	SEPT7	gene26059	septin 7%2C transcript variant X5	GO:0000777(condensed chromosome kinetochore);GO:0005525(GTP binding);GO:0005819(spindle);GO:0007067(mitosis);GO:0016476(regulation of embryonic cell shape);GO:0030496(midbody);GO:0031105(septin complex);GO:0032154(cleavage furrow);GO:0035085(cilium axoneme);GO:0051301(cell division);GO:0060271(cilium morphogenesis)	05012(Parkinson's disease)	chrNC_023662.1:22521108-22626464	SV40	Ctr	OK	8.53723	20.631	-1.27297	down	0.0002	0.0102463	yes
TCONS_00092612	"="	XM_008014582.1	XLOC_028919	KIF20A	gene28652	kinesin family member 20A	GO:0000087(M phase of mitotic cell cycle);GO:0000910(cytokinesis);GO:0003777(microtubule motor activity);GO:0005215(transporter activity);GO:0005524(ATP binding);GO:0005654(nucleoplasm);GO:0005794(Golgi apparatus);GO:0005874(microtubule);GO:0007018(microtubule-based movement);GO:0015031(protein transport);GO:0016192(vesicle-mediated transport)	NA	chrNC_023664.1:40848761-40857685	SV40	Ctr	OK	17.7634	11.3971	0.64024	up	0.0002	0.0102463	no
TCONS_00093420	"="	XM_008015486.1	XLOC_029176	LOC103245077	gene29111	heterogeneous nuclear ribonucleoprotein A/B	GO:0000166(nucleotide binding);GO:0001837(epithelial to mesenchymal transition);GO:0003729(mRNA binding);GO:0005634(nucleus);GO:0005737(cytoplasm);GO:0006351(transcription, DNA-dependent);GO:0030529(ribonucleoprotein complex);GO:0045893(positive regulation of transcription, DNA-dependent)	NA	chrNC_023664.1:79891900-79926879	SV40	Ctr	OK	104.961	50.1869	1.06447	up	0.0002	0.0102463	yes
TCONS_00094066	"="	XM_008014669.1	XLOC_029428	HBEGF	gene28694	heparin-binding EGF-like growth factor	GO:0004872(receptor activity);GO:0005615(extracellular space);GO:0005886(plasma membrane);GO:0008083(growth factor activity);GO:0008201(heparin binding);GO:0016021(integral to membrane)	04012(ErbB signaling pathway);04912(GnRH signaling pathway);05120(Epithelial cell signaling in Helicobacter pylori infection)	chrNC_023664.1:42981639-42995116	SV40	Ctr	OK	20.9851	12.7077	0.723657	up	0.0002	0.0102463	no
TCONS_00095433	"="	XM_007986954.1	XLOC_029885	MTHFD1	gene29656	methylenetetrahydrofolate dehydrogenase (NADP+ dependent) 1%2C methenyltetrahydrofolate cyclohydrolase%2C formyltetrahydrofolate synthetase%2C transcript variant X2	GO:0000105(histidine biosynthetic process);GO:0004329(formate-tetrahydrofolate ligase activity);GO:0004477(methenyltetrahydrofolate cyclohydrolase activity);GO:0004486(methylenetetrahydrofolate dehydrogenase [NAD(P)+] activity);GO:0004488(methylenetetrahydrofolate dehydrogenase (NADP+) activity);GO:0005524(ATP binding);GO:0005739(mitochondrion);GO:0005829(cytosol);GO:0006164(purine nucleotide bio…	00630(Glyoxylate and dicarboxylate metabolism);00670(One carbon pool by folate)	chrNC_023665.1:41590654-41663552	SV40	Ctr	OK	36.2912	21.5436	0.752363	up	0.0002	0.0102463	no
TCONS_00098489	"="	XM_007988683.1	XLOC_030943	FAM72A	gene30620	family with sequence similarity 72%2C member A%2C transcript variant X4	NA	NA	chrNC_023666.1:23147232-23185148	SV40	Ctr	OK	1.88411	0.770441	1.29013	up	0.0002	0.0102463	yes
TCONS_00100498	"="	XM_007989046.1	XLOC_031527	NEK7	gene30776	NIMA-related kinase 7%2C transcript variant X3	GO:0000922(spindle pole);GO:0004674(protein serine/threonine kinase activity);GO:0005524(ATP binding);GO:0005634(nucleus);GO:0005815(microtubule organizing center);GO:0005874(microtubule);GO:0046872(metal ion binding)	NA	chrNC_023666.1:31111331-31257445	SV40	Ctr	OK	5.66239	9.80866	-0.792646	down	0.0002	0.0102463	no
TCONS_00106512	"="	XM_008018322.1	XLOC_033322	LAT2	gene32665	linker for activation of T cells family%2C member 2%2C transcript variant X2	GO:0005622(intracellular);GO:0005886(plasma membrane);GO:0016021(integral to membrane);GO:0019722(calcium-mediated signaling);GO:0042113(B cell activation);GO:0042169(SH2 domain binding);GO:0043303(mast cell degranulation);GO:0045121(membrane raft);GO:0050853(B cell receptor signaling pathway)	NA	chrNC_023669.1:8848970-8865558	SV40	Ctr	OK	1.92984	0.631816	1.61091	up	0.0002	0.0102463	yes
TCONS_00002595	"="	XM_008020654.1	XLOC_000838	BIRC2	gene1622	baculoviral IAP repeat containing 2%2C transcript variant X2	GO:0000209(protein polyubiquitination);GO:0004842(ubiquitin-protein ligase activity);GO:0005829(cytosol);GO:0006921(cellular component disassembly involved in apoptosis);GO:0007166(cell surface receptor linked signaling pathway);GO:0008270(zinc ion binding);GO:0009898(internal side of plasma membrane);GO:0035631(CD40 receptor complex);GO:0043066(negative regulation of apoptosis);GO:0043123(positi…	04120(Ubiquitin mediated proteolysis);04210(Apoptosis);04510(Focal adhesion);04621(NOD-like receptor signaling pathway);05200(Pathways in cancer);05222(Small cell lung cancer)	chrNC_023642.1:93721448-93746638	SV40	Ctr	OK	9.22519	16.602	-0.847709	down	0.00025	0.012052	no
TCONS_00005952	"="	XR_503215.1	XLOC_001939	MAML2	gene1574	mastermind-like 2 (Drosophila)%2C transcript variant X3	GO:0003713(transcription coactivator activity);GO:0006351(transcription, DNA-dependent);GO:0007219(Notch signaling pathway);GO:0016607(nuclear speck);GO:0045944(positive regulation of transcription from RNA polymerase II promoter)	04330(Notch signaling pathway)	chrNC_023642.1:87237785-87615305	SV40	Ctr	OK	0.810405	2.30003	-1.50494	down	0.00025	0.012052	yes
TCONS_00009215	"="	XM_008011694.1	XLOC_002944	SLCO4A1	gene2230	solute carrier organic anion transporter family%2C member 4A1%2C transcript variant X3	GO:0005886(plasma membrane);GO:0016021(integral to membrane);GO:0043252(sodium-independent organic anion transport)	04510(Focal adhesion);04512(ECM-receptor interaction)	chrNC_023643.1:1558921-1589458	SV40	Ctr	OK	2.612	0.966066	1.43496	up	0.00025	0.012052	yes
TCONS_00011836	"="	XM_007960838.1	XLOC_003861	BIVM	gene4048	basic%2C immunoglobulin-like variable motif containing%2C transcript variant X4	GO:0005634(nucleus);GO:0005737(cytoplasm)	03420(Nucleotide excision repair)	chrNC_023644.1:81360867-81401813	SV40	Ctr	OK	7.18775	14.8199	-1.04392	down	0.00025	0.012052	yes
TCONS_00015603	"="	XM_007981539.1	XLOC_005055	HN1L	gene4992	hematological and neurological expressed 1-like	GO:0005634(nucleus);GO:0005737(cytoplasm)	NA	chrNC_023646.1:1523565-1611667	SV40	Ctr	OK	40.287	22.6858	0.828528	up	0.00025	0.012052	no
TCONS_00015908	"="	XM_007984231.1	XLOC_005138	VASN	gene5128	vasorin	GO:0005576(extracellular region);GO:0016021(integral to membrane)	NA	chrNC_023646.1:4034281-4098554	SV40	Ctr	OK	21.005	35.7304	-0.766421	down	0.00025	0.012052	no
TCONS_00016226	"="	XM_007987363.1	XLOC_005232	ACSM3	gene5281	acyl-CoA synthetase medium-chain family member 3%2C transcript variant X2	GO:0005524(ATP binding);GO:0005759(mitochondrial matrix);GO:0046872(metal ion binding);GO:0047760(butyrate-CoA ligase activity)	00650(Butanoate metabolism)	chrNC_023646.1:18876389-18939248	SV40	Ctr	OK	1.42066	3.91552	-1.46264	down	0.00025	0.012052	yes
TCONS_00023925	"="	XM_007995967.1	XLOC_007690	LOC103234255	gene6861	zinc finger protein 43%2C transcript variant X5	GO:0003677(DNA binding);GO:0005634(nucleus);GO:0006351(transcription, DNA-dependent);GO:0006355(regulation of transcription, DNA-dependent);GO:0008270(zinc ion binding)	NA	chrNC_023647.1:19764866-20070133	SV40	Ctr	OK	0.29301	0.83601	-1.51257	down	0.00025	0.012052	yes
TCONS_00036967	"="	XM_007963352.1	XLOC_011643	CDK1	gene11080	cyclin-dependent kinase 1%2C transcript variant X1	GO:0000083(regulation of transcription involved in G1/S phase of mitotic cell cycle);GO:0000186(activation of MAPKK activity);GO:0000187(activation of MAPK activity);GO:0002755(MyD88-dependent toll-like receptor signaling pathway);GO:0002756(MyD88-independent toll-like receptor signaling pathway);GO:0004693(cyclin-dependent protein kinase activity);GO:0005524(ATP binding);GO:0005654(nucleoplasm);…	04110(Cell cycle);04114(Oocyte meiosis);04115(p53 signaling pathway);04540(Gap junction);04914(Progesterone-mediated oocyte maturation)	chrNC_023650.1:70475735-70492947	SV40	Ctr	OK	21.1998	13.0805	0.696637	up	0.00025	0.012052	no
TCONS_00038233	"="	XM_007964942.1	XLOC_012062	EPC2	gene11920	enhancer of polycomb homolog 2 (Drosophila)%2C transcript variant X2	GO:0005634(nucleus);GO:0006281(DNA repair);GO:0006351(transcription, DNA-dependent);GO:0006355(regulation of transcription, DNA-dependent);GO:0016568(chromatin modification)	NA	chrNC_023651.1:34046965-34191259	SV40	Ctr	OK	2.60133	4.52198	-0.797705	down	0.00025	0.012052	no
TCONS_00044169	"="	XM_008004305.1	XLOC_013846	SNRPF	gene14274	small nuclear ribonucleoprotein polypeptide F	GO:0003723(RNA binding);GO:0005683(U7 snRNP)	03040(Spliceosome)	chrNC_023652.1:91244618-91251805	SV40	Ctr	OK	143.725	86.6755	0.729614	up	0.00025	0.012052	no
TCONS_00049466	"="	XM_007969028.1	XLOC_015435	NDUFB6	gene15596	NADH dehydrogenase (ubiquinone) 1 beta subcomplex%2C 6%2C 17kDa	GO:0005743(mitochondrial inner membrane);GO:0006810(transport);GO:0016021(integral to membrane);GO:0022900(electron transport chain);GO:0070469(respiratory chain)	00190(Oxidative phosphorylation);05010(Alzheimer's disease);05012(Parkinson's disease);05016(Huntington's disease)	chrNC_023653.1:47682065-47701467	SV40	Ctr	OK	166.64	106.077	0.651619	up	0.00025	0.012052	no
TCONS_00052747	"="	XM_008006680.1	XLOC_016420	NUP43	gene16347	nucleoporin 43kDa	GO:0000236(mitotic prometaphase);GO:0000777(condensed chromosome kinetochore);GO:0005515(protein binding);GO:0005829(cytosol);GO:0005975(carbohydrate metabolic process);GO:0007059(chromosome segregation);GO:0010827(regulation of glucose transport);GO:0015031(protein transport);GO:0015758(glucose transport);GO:0016032(viral reproduction);GO:0031080(Nup107-160 complex);GO:0051028(mRNA transport);GO…	NA	chrNC_023654.1:21869726-21889198	SV40	Ctr	OK	8.59727	5.17867	0.731297	up	0.00025	0.012052	no
TCONS_00056278	"="	XM_007970582.1	XLOC_017611	CCDC88A	gene17779	coiled-coil domain containing 88A%2C transcript variant X8	GO:0000226(microtubule cytoskeleton organization);GO:0003779(actin binding);GO:0005783(endoplasmic reticulum);GO:0005794(Golgi apparatus);GO:0005829(cytosol);GO:0005886(plasma membrane);GO:0006260(DNA replication);GO:0006275(regulation of DNA replication);GO:0008017(microtubule binding);GO:0010975(regulation of neuron projection development);GO:0016023(cytoplasmic membrane-bounded vesicle);GO:001…	NA	chrNC_023655.1:51484885-51615066	SV40	Ctr	OK	0.276084	1.14889	-2.05707	down	0.00025	0.012052	yes
TCONS_00065511	"="	XM_008009928.1	XLOC_020560	PELP1	gene19479	proline%2C glutamate and leucine rich protein 1	GO:0005737(cytoplasm);GO:0006351(transcription, DNA-dependent);GO:0071339(MLL1 complex)	NA	chrNC_023657.1:4155977-4187591	SV40	Ctr	OK	8.12388	4.76971	0.768267	up	0.00025	0.012052	no
TCONS_00067397	"="	XR_501063.1	XLOC_021152	LOC103243329	gene20564	uncharacterized LOC103243329	NA	NA	chrNC_023657.1:62165920-62168003	SV40	Ctr	OK	2.61065	4.62231	-0.824207	down	0.00025	0.012052	no
TCONS_00075957	"="	XM_007975997.1	XLOC_023915	PACSIN2	gene23424	protein kinase C and casein kinase substrate in neurons 2%2C transcript variant X1	GO:0005215(transporter activity);GO:0005829(cytosol);GO:0005925(focal adhesion);GO:0006897(endocytosis);GO:0008092(cytoskeletal protein binding);GO:0016023(cytoplasmic membrane-bounded vesicle);GO:0030036(actin cytoskeleton organization);GO:0045806(negative regulation of endocytosis)	05016(Huntington's disease)	chrNC_023660.1:25412626-25553919	SV40	Ctr	OK	19.3674	12.3331	0.651092	up	0.00025	0.012052	no
TCONS_00081310	"="	XM_007978055.1	XLOC_025504	PKN2	gene24398	protein kinase N2%2C transcript variant X4	GO:0004697(protein kinase C activity);GO:0005524(ATP binding);GO:0005737(cytoplasm);GO:0007165(signal transduction);GO:0042826(histone deacetylase binding)	NA	chrNC_023661.1:44582226-44928577	SV40	Ctr	OK	2.77946	5.54973	-0.997612	down	0.00025	0.012052	no
TCONS_00092421	"="	XM_008014358.1	XLOC_028875	PDLIM4	gene28558	PDZ and LIM domain 4%2C transcript variant X3	GO:0005515(protein binding);GO:0008270(zinc ion binding)	NA	chrNC_023664.1:35087965-35102703	SV40	Ctr	OK	62.623	38.2153	0.712542	up	0.00025	0.012052	no
TCONS_00095135	"="	XM_007986609.1	XLOC_029783	LRR1	gene29433	leucine rich repeat protein 1%2C transcript variant X2	NA	NA	chrNC_023665.1:26643135-26654471	SV40	Ctr	OK	3.16128	1.63456	0.951604	up	0.00025	0.012052	no
TCONS_00099973	"="	XM_007988501.1	XLOC_031416	ATF3	gene30540	activating transcription factor 3	GO:0003700(sequence-specific DNA binding transcription factor activity);GO:0003714(transcription corepressor activity);GO:0005654(nucleoplasm);GO:0005730(nucleolus);GO:0042802(identical protein binding);GO:0043565(sequence-specific DNA binding);GO:0046983(protein dimerization activity)	NA	chrNC_023666.1:16910311-16922598	SV40	Ctr	OK	24.4995	14.9825	0.709467	up	0.00025	0.012052	no
TCONS_00106943	"="	XM_008018794.1	XLOC_033461	RBAK	gene32884	RB-associated KRAB zinc finger%2C transcript variant X3	GO:0003676(nucleic acid binding);GO:0005634(nucleus);GO:0006351(transcription, DNA-dependent);GO:0008270(zinc ion binding);GO:0045892(negative regulation of transcription, DNA-dependent)	NA	chrNC_023669.1:16594221-16676544	SV40	Ctr	OK	2.32949	4.54506	-0.964286	down	0.00025	0.012052	no
TCONS_00107973	"="	XM_007990584.1	XLOC_033783	VIMP	gene33195	VCP-interacting membrane protein	GO:0002865(negative regulation of acute inflammatory response to antigenic stimulus);GO:0004872(receptor activity);GO:0005792(microsome);GO:0005886(plasma membrane);GO:0006111(regulation of gluconeogenesis);GO:0006916(anti-apoptosis);GO:0006983(ER overload response);GO:0008430(selenium binding);GO:0009749(response to glucose stimulus);GO:0016209(antioxidant activity);GO:0019899(enzyme binding);GO…	NA	chrNC_023670.1:19727072-19732384	SV40	Ctr	OK	51.8402	31.0158	0.741066	up	0.00025	0.012052	no
TCONS_00009693	"="	XM_008017300.1	XLOC_003113	PLCG1	gene2517	phospholipase C%2C gamma 1%2C transcript variant X1	GO:0001726(ruffle);GO:0004435(phosphatidylinositol phospholipase C activity);GO:0005057(receptor signaling protein activity);GO:0005509(calcium ion binding);GO:0005515(protein binding);GO:0005829(cytosol);GO:0005886(plasma membrane);GO:0007173(epidermal growth factor receptor signaling pathway);GO:0007202(activation of phospholipase C activity);GO:0007411(axon guidance);GO:0007596(blood coagulati…	00562(Inositol phosphate metabolism);04012(ErbB signaling pathway);04020(Calcium signaling pathway);04070(Phosphatidylinositol signaling system);04370(VEGF signaling pathway);04650(Natural killer cell mediated cytotoxicity);04664(Fc epsilon RI signaling pathway);04666(Fc gamma R-mediated phagocytosis);04670(Leukocyte transendothelial migration);04722(Neurotrophin signaling pathway);05110(Vibrio c…	chrNC_023643.1:22599458-22638470	SV40	Ctr	OK	8.38933	3.61045	1.21638	up	0.0003	0.0136777	yes
TCONS_00010221	"="	XM_007962243.1	XLOC_003291	NOP56	gene2916	NOP56 ribonucleoprotein%2C transcript variant X3	GO:0005730(nucleolus);GO:0042254(ribosome biogenesis)	00230(Purine metabolism)	chrNC_023643.1:53882069-53887867	SV40	Ctr	OK	51.9403	31.1805	0.736209	up	0.0003	0.0136777	no
TCONS_00010477	"="	XM_007965551.1	XLOC_003379	BACH1	gene3089	BTB and CNC homology 1%2C basic leucine zipper transcription factor 1%2C transcript variant X3	GO:0003700(sequence-specific DNA binding transcription factor activity);GO:0005634(nucleus);GO:0043565(sequence-specific DNA binding);GO:0046983(protein dimerization activity)	NA	chrNC_023643.1:62286827-63028825	SV40	Ctr	OK	4.14611	7.94111	-0.937583	down	0.0003	0.0136777	no
TCONS_00013782	"="	XM_007973008.1	XLOC_004489	MAP3K1	gene4557	mitogen-activated protein kinase kinase kinase 1%2C E3 ubiquitin protein ligase%2C transcript variant X2	GO:0002755(MyD88-dependent toll-like receptor signaling pathway);GO:0005524(ATP binding);GO:0005829(cytosol);GO:0008063(Toll signaling pathway);GO:0008270(zinc ion binding);GO:0034130(toll-like receptor 1 signaling pathway);GO:0034134(toll-like receptor 2 signaling pathway);GO:0034142(toll-like receptor 4 signaling pathway);GO:0045087(innate immune response);GO:0071260(cellular response to mechan…	04010(MAPK signaling pathway);04120(Ubiquitin mediated proteolysis);04622(RIG-I-like receptor signaling pathway);04722(Neurotrophin signaling pathway);04912(GnRH signaling pathway)	chrNC_023645.1:53040730-53120784	SV40	Ctr	OK	24.501	41.7811	-0.770006	down	0.0003	0.0136777	no
TCONS_00020347	"="	XM_007995508.1	XLOC_006555	DCAF15	gene6620	DDB1 and CUL4 associated factor 15	NA	NA	chrNC_023647.1:12607737-12617046	SV40	Ctr	OK	11.2005	6.79654	0.720692	up	0.0003	0.0136777	no
TCONS_00021736	"="	XM_007997154.1	XLOC_006962	TOMM40	gene7315	translocase of outer mitochondrial membrane 40 homolog (yeast)	GO:0000299(integral to membrane of membrane fraction);GO:0005742(mitochondrial outer membrane translocase complex);GO:0006626(protein targeting to mitochondrion);GO:0008308(voltage-gated anion channel activity);GO:0008320(protein transmembrane transporter activity);GO:0015288(porin activity);GO:0031307(integral to mitochondrial outer membrane);GO:0046930(pore complex)	05014(Amyotrophic lateral sclerosis (ALS))	chrNC_023647.1:38363059-38375112	SV40	Ctr	OK	59.4651	36.2453	0.714247	up	0.0003	0.0136777	no
TCONS_00022927	"="	XM_007994685.1	XLOC_007344	LSM7	gene6232	LSM7 homolog%2C U6 small nuclear RNA associated (S. cerevisiae)	GO:0000398(nuclear mRNA splicing, via spliceosome);GO:0005515(protein binding);GO:0005634(nucleus);GO:0017070(U6 snRNA binding);GO:0030529(ribonucleoprotein complex)	NA	chrNC_023647.1:2108204-2121547	SV40	Ctr	OK	149.824	90.3139	0.730248	up	0.0003	0.0136777	no
TCONS_00032909	"="	XM_008001933.1	XLOC_010500	TONSL	gene10257	tonsoku-like%2C DNA repair protein%2C transcript variant X1	GO:0000724(double-strand break repair via homologous recombination);GO:0003714(transcription corepressor activity);GO:0005737(cytoplasm);GO:0031297(replication fork processing);GO:0042393(histone binding);GO:0042994(cytoplasmic sequestering of transcription factor);GO:0043596(nuclear replication fork)	NA	chrNC_023649.1:138641513-138657429	SV40	Ctr	OK	7.60808	4.69117	0.697584	up	0.0003	0.0136777	no
TCONS_00037537	"="	XM_007964129.1	XLOC_011846	C9H10orf118	gene11477	chromosome 9 open reading frame%2C human C10orf118%2C transcript variant X2	NA	04530(Tight junction);05416(Viral myocarditis)	chrNC_023650.1:106994265-107048884	SV40	Ctr	OK	0.440437	1.20828	-1.45595	down	0.0003	0.0136777	yes
TCONS_00038540	"="	XM_007965335.1	XLOC_012175	LOC103217305	gene12157	cytochrome b reductase 1%2C transcript variant X1	GO:0000293(ferric-chelate reductase activity);GO:0006810(transport);GO:0006879(cellular iron ion homeostasis);GO:0016021(integral to membrane);GO:0016491(oxidoreductase activity);GO:0022900(electron transport chain);GO:0046872(metal ion binding);GO:0055085(transmembrane transport)	NA	chrNC_023651.1:57034960-57063560	SV40	Ctr	OK	23.9396	37.2741	-0.638776	down	0.0003	0.0136777	no
TCONS_00047545	"="	XM_008004832.1	XLOC_014873	RBM19	gene14541	RNA binding motif protein 19	GO:0000166(nucleotide binding);GO:0003723(RNA binding);GO:0005654(nucleoplasm);GO:0005694(chromosome);GO:0005730(nucleolus);GO:0005737(cytoplasm);GO:0007275(multicellular organismal development);GO:0040019(positive regulation of embryonic development)	NA	chrNC_023652.1:109086305-109234027	SV40	Ctr	OK	20.6506	12.8766	0.681426	up	0.0003	0.0136777	no
TCONS_00049365	"="	XM_007968913.1	XLOC_015413	LOC103219257	gene15550	sigma non-opioid intracellular receptor 1%2C transcript variant X2	GO:0003677(DNA binding);GO:0005634(nucleus);GO:0006351(transcription, DNA-dependent);GO:0006355(regulation of transcription, DNA-dependent)	00100(Steroid biosynthesis)	chrNC_023653.1:45981574-45998777	SV40	Ctr	OK	65.8018	40.577	0.697463	up	0.0003	0.0136777	no
TCONS_00050252	"="	XM_007969894.1	XLOC_015666	ZNF367	gene16101	zinc finger protein 367	GO:0003677(DNA binding);GO:0003700(sequence-specific DNA binding transcription factor activity);GO:0005634(nucleus);GO:0005737(cytoplasm);GO:0006357(regulation of transcription from RNA polymerase II promoter);GO:0008270(zinc ion binding)	NA	chrNC_023653.1:106709614-106743398	SV40	Ctr	OK	6.21663	2.95272	1.07409	up	0.0003	0.0136777	yes
TCONS_00050379	"="	XM_008005440.1	XLOC_015691	MRPL41	gene14842	mitochondrial ribosomal protein L41	GO:0003735(structural constituent of ribosome);GO:0005762(mitochondrial large ribosomal subunit);GO:0006412(translation);GO:0006915(apoptosis);GO:0007049(cell cycle)	NA	chrNC_023653.1:654232-654942	SV40	Ctr	OK	214.743	135.706	0.662134	up	0.0003	0.0136777	no
TCONS_00068231	"="	XM_008013470.1	XLOC_021440	LOC103243885	gene21033	cytochrome c oxidase subunit 7A2%2C mitochondrial	GO:0004129(cytochrome-c oxidase activity);GO:0005746(mitochondrial respiratory chain);GO:0009055(electron carrier activity)	00190(Oxidative phosphorylation);04260(Cardiac muscle contraction);05010(Alzheimer's disease);05012(Parkinson's disease);05016(Huntington's disease)	chrNC_023658.1:45770-51466	SV40	Ctr	OK	617.113	395.484	0.641915	up	0.0003	0.0136777	no
TCONS_00074248	"="	XM_007975401.1	XLOC_023370	MTFP1	gene23161	mitochondrial fission process 1	GO:0000266(mitochondrial fission);GO:0004089(carbonate dehydratase activity);GO:0005743(mitochondrial inner membrane);GO:0006915(apoptosis);GO:0008270(zinc ion binding);GO:0015976(carbon utilization);GO:0016021(integral to membrane)	NA	chrNC_023660.1:13305751-13309158	SV40	Ctr	OK	64.5522	40.4591	0.674002	up	0.0003	0.0136777	no
TCONS_00074629	"="	XM_007975841.1	XLOC_023472	ATF4	gene23338	activating transcription factor 4	GO:0003700(sequence-specific DNA binding transcription factor activity);GO:0005654(nucleoplasm);GO:0005815(microtubule organizing center);GO:0005886(plasma membrane);GO:0006094(gluconeogenesis);GO:0006366(transcription from RNA polymerase II promoter);GO:0006520(cellular amino acid metabolic process);GO:0034976(response to endoplasmic reticulum stress);GO:0043565(sequence-specific DNA binding);GO…	04010(MAPK signaling pathway);04720(Long-term potentiation);04722(Neurotrophin signaling pathway);04912(GnRH signaling pathway);05215(Prostate cancer)	chrNC_023660.1:22092045-22094184	SV40	Ctr	OK	186.634	122.815	0.603722	up	0.0003	0.0136777	no
TCONS_00074695	"="	XM_007975891.1	XLOC_023487	EP300	gene23363	E1A binding protein p300%2C transcript variant X2	GO:0000123(histone acetyltransferase complex);GO:0001102(RNA polymerase II activating transcription factor binding);GO:0001666(response to hypoxia);GO:0003713(transcription coactivator activity);GO:0004402(histone acetyltransferase activity);GO:0005813(centrosome);GO:0006915(apoptosis);GO:0007049(cell cycle);GO:0008013(beta-catenin binding);GO:0008270(zinc ion binding);GO:0018076(N-terminal pepti…	04110(Cell cycle);04310(Wnt signaling pathway);04330(Notch signaling pathway);04350(TGF-beta signaling pathway);04520(Adherens junction);04630(Jak-STAT signaling pathway);04720(Long-term potentiation);04916(Melanogenesis);05016(Huntington's disease);05200(Pathways in cancer);05211(Renal cell carcinoma);05215(Prostate cancer)	chrNC_023660.1:23634011-23726162	SV40	Ctr	OK	4.40268	7.82508	-0.829725	down	0.0003	0.0136777	no
TCONS_00074945	"="	XM_007976152.1	XLOC_023593	PIM3	gene23532	pim-3 oncogene	GO:0004674(protein serine/threonine kinase activity);GO:0005515(protein binding);GO:0005524(ATP binding);GO:0005737(cytoplasm);GO:0006915(apoptosis);GO:0007049(cell cycle);GO:0007346(regulation of mitotic cell cycle);GO:0043066(negative regulation of apoptosis)	NA	chrNC_023660.1:32466431-32470001	SV40	Ctr	OK	20.7035	12.8994	0.682574	up	0.0003	0.0136777	no
TCONS_00077747	"="	XM_007978165.1	XLOC_024433	TTLL7	gene24453	tubulin tyrosine ligase-like family%2C member 7	GO:0004835(tubulin-tyrosine ligase activity);GO:0005929(cilium);GO:0005932(microtubule basal body);GO:0006464(protein modification process);GO:0007399(nervous system development);GO:0030154(cell differentiation);GO:0030425(dendrite);GO:0043204(perikaryon)	NA	chrNC_023661.1:49349845-49484025	SV40	Ctr	OK	0.857108	2.32675	-1.44077	down	0.0003	0.0136777	yes
TCONS_00081239	"="	XM_007977966.1	XLOC_025480	RPAP2	gene24344	RNA polymerase II associated protein 2%2C transcript variant X3	GO:0004721(phosphoprotein phosphatase activity);GO:0005634(nucleus);GO:0016021(integral to membrane);GO:0046872(metal ion binding)	NA	chrNC_023661.1:40859774-41030494	SV40	Ctr	OK	0.187817	0.998107	-2.40987	down	0.0003	0.0136777	yes
TCONS_00086033	"="	XM_007981456.1	XLOC_026967	YKT6	gene25974	YKT6 v-SNARE homolog (S. cerevisiae)%2C transcript variant X1	GO:0000139(Golgi membrane);GO:0005484(SNAP receptor activity);GO:0005739(mitochondrion);GO:0005768(endosome);GO:0005783(endoplasmic reticulum);GO:0005829(cytosol);GO:0005887(integral to plasma membrane);GO:0006888(ER to Golgi vesicle-mediated transport);GO:0006903(vesicle targeting);GO:0006904(vesicle docking involved in exocytosis);GO:0015031(protein transport);GO:0019706(protein-cysteine S-palm…	04130(SNARE interactions in vesicular transport)	chrNC_023662.1:14454125-14467452	SV40	Ctr	OK	85.5754	55.8512	0.615609	up	0.0003	0.0136777	no
TCONS_00091484	"="	XM_007985597.1	XLOC_028529	DIRC2	gene27874	disrupted in renal carcinoma 2	GO:0006810(transport);GO:0016021(integral to membrane)	NA	chrNC_023663.1:57991372-58081034	SV40	Ctr	OK	0.567956	1.43858	-1.3408	down	0.0003	0.0136777	yes
TCONS_00099845	"="	XM_007988341.1	XLOC_031368	DEGS1	gene30436	delta(4)-desaturase%2C sphingolipid 1	GO:0005624(membrane fraction);GO:0005789(endoplasmic reticulum membrane);GO:0005887(integral to plasma membrane);GO:0006636(unsaturated fatty acid biosynthetic process);GO:0006665(sphingolipid metabolic process);GO:0009055(electron carrier activity);GO:0016705(oxidoreductase activity, acting on paired donors, with incorporation or reduction of molecular oxygen)	00600(Sphingolipid metabolism)	chrNC_023666.1:5589529-5603261	SV40	Ctr	OK	64.6812	40.9066	0.661011	up	0.0003	0.0136777	no
TCONS_00101962	"="	XM_008016292.1	XLOC_031950	OAZ2	gene31660	ornithine decarboxylase antizyme 2	GO:0005634(nucleus);GO:0005829(cytosol);GO:0006521(regulation of cellular amino acid metabolic process);GO:0006595(polyamine metabolic process);GO:0008073(ornithine decarboxylase inhibitor activity)	NA	chrNC_023667.1:18881775-18897043	SV40	Ctr	OK	25.8018	42.6089	-0.723684	down	0.0003	0.0136777	no
TCONS_00106478	"="	XM_008018308.1	XLOC_033301	WBSCR16	gene32658	Williams-Beuren syndrome chromosome region 16	NA	NA	chrNC_023669.1:8215323-8250560	SV40	Ctr	OK	83.3927	54.2462	0.620398	up	0.0003	0.0136777	no
TCONS_00110606	"="	XM_007991547.1	XLOC_034634	ELK1	gene33769	ELK1%2C member of ETS oncogene family%2C transcript variant X2	GO:0002755(MyD88-dependent toll-like receptor signaling pathway);GO:0002756(MyD88-independent toll-like receptor signaling pathway);GO:0003700(sequence-specific DNA binding transcription factor activity);GO:0005515(protein binding);GO:0005634(nucleus);GO:0008063(Toll signaling pathway);GO:0034130(toll-like receptor 1 signaling pathway);GO:0034134(toll-like receptor 2 signaling pathway);GO:0034138…	04010(MAPK signaling pathway);04012(ErbB signaling pathway);04510(Focal adhesion);04910(Insulin signaling pathway);04912(GnRH signaling pathway);05020(Prion diseases);05140(Leishmaniasis);05213(Endometrial cancer)	chrNC_023671.1:44812680-44827657	SV40	Ctr	OK	7.95058	4.89059	0.701051	up	0.0003	0.0136777	no
TCONS_00004345	"="	XM_007996568.1	XLOC_001398	TMEM109	gene483	transmembrane protein 109	GO:0005640(nuclear outer membrane);GO:0016021(integral to membrane);GO:0033017(sarcoplasmic reticulum membrane)	NA	chrNC_023642.1:12924735-12934755	SV40	Ctr	OK	59.3666	38.7674	0.614807	up	0.00035	0.0154541	no
TCONS_00006936	"="	XM_008011975.1	XLOC_002266	PSMA7	gene2248	proteasome (prosome%2C macropain) subunit%2C alpha type%2C 7	GO:0004298(threonine-type endopeptidase activity);GO:0005634(nucleus);GO:0005737(cytoplasm);GO:0019773(proteasome core complex, alpha-subunit complex)	03050(Proteasome)	chrNC_023643.1:2094330-2101069	SV40	Ctr	OK	282.43	183.794	0.619804	up	0.00035	0.0154541	no
TCONS_00009742	"="	XM_008017862.1	XLOC_003132	CTNNBL1	gene2548	catenin%2C beta like 1	NA	NA	chrNC_023643.1:25877749-26055283	SV40	Ctr	OK	29.6419	18.8785	0.650898	up	0.00035	0.0154541	no
TCONS_00019471	"="	XM_007994301.1	XLOC_006253	KLHDC4	gene6058	kelch domain containing 4	NA	NA	chrNC_023646.1:73104420-73160058	SV40	Ctr	OK	30.1398	19.3087	0.642417	up	0.00035	0.0154541	no
TCONS_00026063	"="	XM_007998977.1	XLOC_008333	CCNG2	gene8177	cyclin G2%2C transcript variant X3	GO:0000075(cell cycle checkpoint);GO:0005737(cytoplasm);GO:0007067(mitosis);GO:0051301(cell division)	04115(p53 signaling pathway)	chrNC_023648.1:25657547-25667464	SV40	Ctr	OK	3.35861	6.56849	-0.967698	down	0.00035	0.0154541	no
TCONS_00037910	"="	XM_007964593.1	XLOC_011977	POLR2D	gene11740	polymerase (RNA) II (DNA directed) polypeptide D	GO:0000166(nucleotide binding);GO:0000398(nuclear mRNA splicing, via spliceosome);GO:0003899(DNA-directed RNA polymerase activity);GO:0005665(DNA-directed RNA polymerase II, core complex);GO:0006283(transcription-coupled nucleotide-excision repair);GO:0006367(transcription initiation from RNA polymerase II promoter);GO:0006368(transcription elongation from RNA polymerase II promoter);GO:0006370(m…	00230(Purine metabolism);00240(Pyrimidine metabolism);03020(RNA polymerase);05016(Huntington's disease)	chrNC_023651.1:2361956-2372343	SV40	Ctr	OK	27.0178	16.9671	0.671167	up	0.00035	0.0154541	no
TCONS_00038924	"="	XM_007965748.1	XLOC_012298	LOC103217585	gene12421	MOB-like protein phocein%2C transcript variant X4	GO:0005515(protein binding);GO:0005524(ATP binding);GO:0005759(mitochondrial matrix);GO:0006457(protein folding);GO:0006810(transport);GO:0006950(response to stress);GO:0032580(Golgi cisterna membrane);GO:0046872(metal ion binding);GO:0048471(perinuclear region of cytoplasm);GO:0051087(chaperone binding)	NA	chrNC_023651.1:83017822-83073100	SV40	Ctr	OK	326.305	193.162	0.756414	up	0.00035	0.0154541	no
TCONS_00043351	"="	XM_008003318.1	XLOC_013572	ATG101	gene13739	autophagy related 101%2C transcript variant X3	GO:0000045(autophagic vacuole assembly);GO:0000407(pre-autophagosomal structure);GO:0032403(protein complex binding);GO:0042802(identical protein binding)	NA	chrNC_023652.1:48243101-48251129	SV40	Ctr	OK	45.3127	27.8833	0.700514	up	0.00035	0.0154541	no
TCONS_00056170	"="	XM_007970484.1	XLOC_017587	TMEM17	gene17723	transmembrane protein 17%2C transcript variant X3	GO:0016021(integral to membrane)	NA	chrNC_023655.1:44462401-44468983	SV40	Ctr	OK	1.86398	0.82575	1.17461	up	0.00035	0.0154541	yes
TCONS_00089517	"="	XM_007986233.1	XLOC_027986	POLQ	gene27901	polymerase (DNA directed)%2C theta	GO:0003684(damaged DNA binding);GO:0003887(DNA-directed DNA polymerase activity);GO:0005524(ATP binding);GO:0005654(nucleoplasm);GO:0006260(DNA replication);GO:0006281(DNA repair);GO:0008026(ATP-dependent helicase activity);GO:0043142(single-stranded DNA-dependent ATPase activity)	NA	chrNC_023663.1:59336505-59448685	SV40	Ctr	OK	1.60919	0.614536	1.38877	up	0.00035	0.0154541	yes
TCONS_00090464	"="	XM_007984267.1	XLOC_028280	TRAIP	gene27374	TRAF interacting protein%2C transcript variant X3	GO:0005515(protein binding);GO:0006917(induction of apoptosis);GO:0008270(zinc ion binding);GO:0008283(cell proliferation);GO:0048471(perinuclear region of cytoplasm)	NA	chrNC_023663.1:11220151-11262942	SV40	Ctr	OK	5.0691	2.80708	0.85266	up	0.00035	0.0154541	no
TCONS_00093371	"="	XM_008015417.1	XLOC_029164	PRELID1	gene29085	PRELI domain containing 1	GO:0005634(nucleus);GO:0005739(mitochondrion);GO:0006955(immune response);GO:0007275(multicellular organismal development)	NA	chrNC_023664.1:79313441-79316788	SV40	Ctr	OK	110.361	72.8791	0.59865	up	0.00035	0.0154541	no
TCONS_00094676	"="	XM_008015526.1	XLOC_029644	C23H5orf45	gene29151	chromosome 23 open reading frame%2C human C5orf45%2C transcript variant X4	NA	NA	chrNC_023664.1:81571079-81590906	SV40	Ctr	OK	8.34599	3.0171	1.46792	up	0.00035	0.0154541	yes
TCONS_00096720	"="	XM_007986398.1	XLOC_030281	HECTD1	gene29285	HECT domain containing E3 ubiquitin protein ligase 1%2C transcript variant X6	GO:0004842(ubiquitin-protein ligase activity);GO:0005515(protein binding);GO:0005622(intracellular);GO:0042787(protein ubiquitination involved in ubiquitin-dependent protein catabolic process);GO:0046872(metal ion binding)	NA	chrNC_023665.1:7964446-8071962	SV40	Ctr	OK	2.94962	6.77148	-1.19894	down	0.00035	0.0154541	yes
TCONS_00098535	"="	XM_007988728.1	XLOC_030954	ELK4	gene30637	ELK4%2C ETS-domain protein (SRF accessory protein 1)%2C transcript variant X1	GO:0003700(sequence-specific DNA binding transcription factor activity);GO:0003712(transcription cofactor activity);GO:0005634(nucleus);GO:0005737(cytoplasm);GO:0043565(sequence-specific DNA binding)	04010(MAPK signaling pathway)	chrNC_023666.1:23713115-23738117	SV40	Ctr	OK	3.08389	5.76153	-0.901701	down	0.00035	0.0154541	no
TCONS_00007494	"="	XM_008018370.1	XLOC_002427	LOC103246651	gene2582	long-chain-fatty-acid--CoA ligase 4-like	GO:0004467(long-chain fatty acid-CoA ligase activity);GO:0005524(ATP binding);GO:0005741(mitochondrial outer membrane);GO:0005778(peroxisomal membrane);GO:0005789(endoplasmic reticulum membrane);GO:0005792(microsome);GO:0006631(fatty acid metabolic process);GO:0007611(learning or memory);GO:0016021(integral to membrane);GO:0019432(triglyceride biosynthetic process);GO:0035338(long-chain fatty-acy…	00071(Fatty acid metabolism);03320(PPAR signaling pathway);04146(Peroxisome);04920(Adipocytokine signaling pathway)	chrNC_023643.1:29242600-29994238	SV40	Ctr	OK	8.95465	14.4523	-0.690588	down	0.0004	0.0169249	no
TCONS_00017680	"="	XM_007980612.1	XLOC_005685	FBXL16	gene4942	F-box and leucine-rich repeat protein 16%2C transcript variant X2	NA	NA	chrNC_023646.1:612448-625530	SV40	Ctr	OK	5.38232	8.77119	-0.704545	down	0.0004	0.0169249	no
TCONS_00019802	"="	XM_007994756.1	XLOC_006380	NCLN	gene6261	nicalin%2C transcript variant X1	NA	NA	chrNC_023647.1:2948722-2975465	SV40	Ctr	OK	18.7676	11.0768	0.760709	up	0.0004	0.0169249	no
TCONS_00021355	"="	XM_007996681.1	XLOC_006837	PSMD8	gene7111	proteasome (prosome%2C macropain) 26S subunit%2C non-ATPase%2C 8	GO:0000082(G1/S transition of mitotic cell cycle);GO:0000084(S phase of mitotic cell cycle);GO:0000209(protein polyubiquitination);GO:0000216(M/G1 transition of mitotic cell cycle);GO:0002474(antigen processing and presentation of peptide antigen via MHC class I);GO:0005654(nucleoplasm);GO:0005829(cytosol);GO:0005838(proteasome regulatory particle);GO:0006521(regulation of cellular amino acid met…	03050(Proteasome)	chrNC_023647.1:33016156-33026189	SV40	Ctr	OK	113.885	75.1982	0.598805	up	0.0004	0.0169249	no
TCONS_00021476	"="	XM_007996820.1	XLOC_006882	MAP3K10	gene7180	mitogen-activated protein kinase kinase kinase 10	GO:0003714(transcription corepressor activity);GO:0004706(JUN kinase kinase kinase activity);GO:0005524(ATP binding);GO:0005737(cytoplasm);GO:0006917(induction of apoptosis);GO:0007224(smoothened signaling pathway);GO:0007257(activation of JUN kinase activity);GO:0018105(peptidyl-serine phosphorylation);GO:0018107(peptidyl-threonine phosphorylation);GO:0042803(protein homodimerization activity);G…	04010(MAPK signaling pathway)	chrNC_023647.1:34639505-34674258	SV40	Ctr	OK	9.52129	5.38932	0.821054	up	0.0004	0.0169249	no
TCONS_00021747	"="	XM_007997162.1	XLOC_006968	RELB	gene7320	v-rel avian reticuloendotheliosis viral oncogene homolog B%2C transcript variant X2	GO:0003700(sequence-specific DNA binding transcription factor activity);GO:0003714(transcription corepressor activity);GO:0005515(protein binding);GO:0005634(nucleus);GO:0005815(microtubule organizing center)	04010(MAPK signaling pathway)	chrNC_023647.1:38463413-38500487	SV40	Ctr	OK	16.5259	9.87455	0.742945	up	0.0004	0.0169249	no
TCONS_00029488	"="	XM_007962182.1	XLOC_009360	EIF4EBP1	gene9370	eukaryotic translation initiation factor 4E binding protein 1	GO:0000082(G1/S transition of mitotic cell cycle);GO:0005829(cytosol);GO:0006412(translation);GO:0008286(insulin receptor signaling pathway);GO:0031929(TOR signaling cascade);GO:0045931(positive regulation of mitotic cell cycle)	04012(ErbB signaling pathway);04150(mTOR signaling pathway);04910(Insulin signaling pathway);05221(Acute myeloid leukemia)	chrNC_023649.1:36063310-36092439	SV40	Ctr	OK	87.2239	56.0986	0.636757	up	0.0004	0.0169249	no
TCONS_00042840	"="	XM_007967867.1	XLOC_013427	PYROXD1	gene13438	pyridine nucleotide-disulphide oxidoreductase domain 1%2C transcript variant X2	GO:0016491(oxidoreductase activity)	NA	chrNC_023652.1:21299636-21333860	SV40	Ctr	OK	1.33686	2.57585	-0.9462	down	0.0004	0.0169249	no
TCONS_00046258	"="	XM_008003193.1	XLOC_014485	RACGAP1	gene13693	Rac GTPase activating protein 1%2C transcript variant X7	GO:0000915(cytokinesis, actomyosin contractile ring assembly);GO:0001669(acrosomal vesicle);GO:0005096(GTPase activator activity);GO:0005634(nucleus);GO:0005829(cytosol);GO:0005874(microtubule);GO:0007018(microtubule-based movement);GO:0007108(cytokinesis, initiation of separation);GO:0007264(small GTPase mediated signal transduction);GO:0007283(spermatogenesis);GO:0007405(neuroblast proliferatio…	04144(Endocytosis);04360(Axon guidance);05200(Pathways in cancer);05220(Chronic myeloid leukemia)	chrNC_023652.1:46218986-46260477	SV40	Ctr	OK	19.7493	11.9109	0.729514	up	0.0004	0.0169249	no
TCONS_00046613	"="	XM_008003665.1	XLOC_014593	TIMELESS	gene13924	timeless circadian clock%2C transcript variant X1	GO:0000790(nuclear chromatin);GO:0002009(morphogenesis of an epithelium);GO:0006351(transcription, DNA-dependent);GO:0006974(response to DNA damage stimulus);GO:0007067(mitosis);GO:0007623(circadian rhythm);GO:0009582(detection of abiotic stimulus);GO:0033261(regulation of S phase);GO:0045892(negative regulation of transcription, DNA-dependent);GO:0051301(cell division)	NA	chrNC_023652.1:52371568-52408923	SV40	Ctr	OK	4.24433	2.31863	0.872266	up	0.0004	0.0169249	no
TCONS_00049878	"="	XM_007969455.1	XLOC_015548	SMC5	gene15846	structural maintenance of chromosomes 5%2C transcript variant X4	GO:0005524(ATP binding);GO:0005634(nucleus);GO:0005694(chromosome);GO:0006281(DNA repair);GO:0006310(DNA recombination)	NA	chrNC_023653.1:81317667-81426196	SV40	Ctr	OK	1.31157	3.17358	-1.27481	down	0.0004	0.0169249	yes
TCONS_00052045	"="	XM_007969475.1	XLOC_016180	TRPM3	gene15849	transient receptor potential cation channel%2C subfamily M%2C member 3%2C transcript variant X16	NA	NA	chrNC_023653.1:81607845-82616349	SV40	Ctr	OK	0.748991	3.20047	-2.09526	down	0.0004	0.0169249	yes
TCONS_00054028	"="	XM_008006430.1	XLOC_016867	ELOVL4	gene16165	ELOVL fatty acid elongase 4	GO:0016747(transferase activity, transferring acyl groups other than amino-acyl groups);GO:0019367(fatty acid elongation, saturated fatty acid);GO:0030176(integral to endoplasmic reticulum membrane);GO:0042761(very long-chain fatty acid biosynthetic process)	NA	chrNC_023654.1:4652673-4687308	SV40	Ctr	OK	1.04262	0.448142	1.21818	up	0.0004	0.0169249	yes
TCONS_00056443	"="	XM_007970760.1	XLOC_017660	SRBD1	gene17888	S1 RNA binding domain 1	GO:0003723(RNA binding);GO:0006139(nucleobase, nucleoside, nucleotide and nucleic acid metabolic process);GO:0016788(hydrolase activity, acting on ester bonds)	NA	chrNC_023655.1:61612298-61836540	SV40	Ctr	OK	4.87373	8.06602	-0.726831	down	0.0004	0.0169249	no
TCONS_00060776	"="	XM_007971906.1	XLOC_019101	LOC103221135	gene18586	endothelin-converting enzyme 2-like	GO:0000139(Golgi membrane);GO:0004222(metalloendopeptidase activity);GO:0006508(proteolysis);GO:0007267(cell-cell signaling);GO:0007420(brain development);GO:0008168(methyltransferase activity);GO:0010002(cardioblast differentiation);GO:0016021(integral to membrane);GO:0016486(peptide hormone processing);GO:0030659(cytoplasmic vesicle membrane);GO:0046872(metal ion binding)	NA	chrNC_023656.1:5166129-5175717	SV40	Ctr	OK	4.61639	2.58839	0.834712	up	0.0004	0.0169249	no
TCONS_00069752	"="	XM_007973813.1	XLOC_021979	ECI2	gene22153	enoyl-CoA delta isomerase 2%2C transcript variant X2	NA	00071(Fatty acid metabolism);00280(Valine, leucine and isoleucine degradation);00281(Geraniol degradation);00310(Lysine degradation);00380(Tryptophan metabolism);00410(beta-Alanine metabolism);00640(Propanoate metabolism);00650(Butanoate metabolism);00903(Limonene and pinene degradation);00930(Caprolactam degradation);01040(Biosynthesis of unsaturated fatty acids)	chrNC_023658.1:68034905-68088498	SV40	Ctr	OK	0.59723	2.58648	-2.11463	down	0.0004	0.0169249	yes
TCONS_00080105	"="	XM_007976393.1	XLOC_025113	SDHC	gene23612	succinate dehydrogenase complex%2C subunit C%2C integral membrane protein%2C 15kDa%2C transcript variant X1	GO:0000104(succinate dehydrogenase activity);GO:0005749(mitochondrial respiratory chain complex II);GO:0006099(tricarboxylic acid cycle);GO:0006810(transport);GO:0009055(electron carrier activity);GO:0016021(integral to membrane);GO:0020037(heme binding);GO:0022904(respiratory electron transport chain);GO:0045282(plasma membrane succinate dehydrogenase complex)	00020(Citrate cycle (TCA cycle);00190(Oxidative phosphorylation);05010(Alzheimer's disease);05012(Parkinson's disease);05016(Huntington's disease)	chrNC_023661.1:2613617-2658374	SV40	Ctr	OK	46.7001	29.6381	0.655974	up	0.0004	0.0169249	no
TCONS_00084475	"="	XM_007981935.1	XLOC_026450	TWISTNB	gene26247	TWIST neighbor	GO:0003899(DNA-directed RNA polymerase activity);GO:0005730(nucleolus);GO:0015630(microtubule cytoskeleton)	NA	chrNC_023662.1:38488801-38501106	SV40	Ctr	OK	3.66356	6.16518	-0.750899	down	0.0004	0.0169249	no
TCONS_00107742	"="	XM_007990317.1	XLOC_033714	MRPL46	gene33032	mitochondrial ribosomal protein L46	GO:0005739(mitochondrion);GO:0005840(ribosome);GO:0016787(hydrolase activity)	NA	chrNC_023670.1:7025379-7033219	SV40	Ctr	OK	51.382	32.4443	0.663297	up	0.0004	0.0169249	no
TCONS_00001916	"="	XM_008008414.1	XLOC_000593	MRPL17	gene1140	mitochondrial ribosomal protein L17	GO:0003735(structural constituent of ribosome);GO:0005840(ribosome);GO:0006412(translation)	NA	chrNC_023642.1:58143249-58144711	SV40	Ctr	OK	183.759	118.78	0.629522	up	0.00045	0.0184563	no
TCONS_00006850	"="	XM_008010790.1	XLOC_002243	HELZ2	gene2199	helicase with zinc finger 2%2C transcriptional coactivator%2C transcript variant X5	GO:0003677(DNA binding);GO:0003713(transcription coactivator activity);GO:0003723(RNA binding);GO:0004386(helicase activity);GO:0004540(ribonuclease activity);GO:0005524(ATP binding);GO:0005654(nucleoplasm);GO:0006351(transcription, DNA-dependent);GO:0006355(regulation of transcription, DNA-dependent);GO:0008270(zinc ion binding);GO:0044255(cellular lipid metabolic process)	00230(Purine metabolism);00730(Thiamine metabolism)	chrNC_023643.1:632571-647618	SV40	Ctr	OK	5.24466	1.78559	1.55445	up	0.00045	0.0184563	yes
TCONS_00008455	"="	XM_007965753.1	XLOC_002713	LTN1	gene3097	listerin E3 ubiquitin protein ligase 1%2C transcript variant X2	NA	NA	chrNC_023643.1:63226809-63293079	SV40	Ctr	OK	1.86538	4.57683	-1.29488	down	0.00045	0.0184563	yes
TCONS_00015749	"="	XM_007991288.1	XLOC_005089	KCTD5	gene5047	potassium channel tetramerization domain containing 5	GO:0005249(voltage-gated potassium channel activity);GO:0005515(protein binding);GO:0005634(nucleus);GO:0005829(cytosol);GO:0008076(voltage-gated potassium channel complex);GO:0044419(interspecies interaction between organisms)	NA	chrNC_023646.1:2451536-2468686	SV40	Ctr	OK	11.3785	6.47242	0.813934	up	0.00045	0.0184563	no
TCONS_00020863	"="	XM_007998476.1	XLOC_006715	CCNE1	gene6918	cyclin E1	GO:0000079(regulation of cyclin-dependent protein kinase activity);GO:0000083(regulation of transcription involved in G1/S phase of mitotic cell cycle);GO:0003713(transcription coactivator activity);GO:0005654(nucleoplasm);GO:0005829(cytosol);GO:0030521(androgen receptor signaling pathway);GO:0045893(positive regulation of transcription, DNA-dependent);GO:0050681(androgen receptor binding);GO:005…	04110(Cell cycle);04114(Oocyte meiosis);04115(p53 signaling pathway);05200(Pathways in cancer);05215(Prostate cancer);05222(Small cell lung cancer)	chrNC_023647.1:24879818-24893096	SV40	Ctr	OK	13.5396	8.04093	0.751751	up	0.00045	0.0184563	no
TCONS_00021077	"="	XM_007996305.1	XLOC_006769	FXYD5	gene6992	FXYD domain containing ion transport regulator 5%2C transcript variant X7	GO:0003779(actin binding);GO:0005216(ion channel activity);GO:0016021(integral to membrane);GO:0030033(microvillus assembly);GO:0045296(cadherin binding);GO:0046588(negative regulation of calcium-dependent cell-cell adhesion)	NA	chrNC_023647.1:30087553-30103360	SV40	Ctr	OK	35.9185	61.6687	-0.779814	down	0.00045	0.0184563	no
TCONS_00029667	"="	XM_008000567.1	XLOC_009403	MCM4	gene9444	minichromosome maintenance complex component 4	GO:0000075(cell cycle checkpoint);GO:0000082(G1/S transition of mitotic cell cycle);GO:0000084(S phase of mitotic cell cycle);GO:0000216(M/G1 transition of mitotic cell cycle);GO:0003677(DNA binding);GO:0004386(helicase activity);GO:0005515(protein binding);GO:0005524(ATP binding);GO:0006270(DNA-dependent DNA replication initiation);GO:0006271(DNA strand elongation involved in DNA replication);GO…	03030(DNA replication);04110(Cell cycle);04111(Cell cycle - yeast);04113(Meiosis - yeast)	chrNC_023649.1:44120221-44138502	SV40	Ctr	OK	9.36947	4.16202	1.17068	up	0.00045	0.0184563	yes
TCONS_00032540	"="	XM_008001594.1	XLOC_010391	NDRG1	gene10113	N-myc downstream regulated 1%2C transcript variant X4	GO:0005634(nucleus);GO:0005737(cytoplasm)	NA	chrNC_023649.1:127668011-127727918	SV40	Ctr	OK	82.6978	125.017	-0.596205	down	0.00045	0.0184563	no
TCONS_00045519	"="	XM_007967626.1	XLOC_014273	MAGOHB	gene13302	mago-nashi homolog B (Drosophila)	GO:0003723(RNA binding);GO:0005634(nucleus);GO:0006397(mRNA processing);GO:0008380(RNA splicing);GO:0051028(mRNA transport)	NA	chrNC_023652.1:10406697-10414504	SV40	Ctr	OK	11.1823	6.31413	0.824564	up	0.00045	0.0184563	no
TCONS_00046158	"="	XM_008003083.1	XLOC_014459	RND1	gene13646	Rho family GTPase 1	GO:0003924(GTPase activity);GO:0005102(receptor binding);GO:0005525(GTP binding);GO:0005829(cytosol);GO:0005856(cytoskeleton);GO:0005886(plasma membrane);GO:0005912(adherens junction);GO:0007015(actin filament organization);GO:0007162(negative regulation of cell adhesion);GO:0007264(small GTPase mediated signal transduction);GO:0007411(axon guidance);GO:0016322(neuron remodeling)	04360(Axon guidance)	chrNC_023652.1:45097165-45106692	SV40	Ctr	OK	1.55731	0.740299	1.07287	up	0.00045	0.0184563	yes
TCONS_00057380	"="	XM_008007964.1	XLOC_017999	DUSP2	gene17185	dual specificity phosphatase 2	GO:0000188(inactivation of MAPK activity);GO:0001706(endoderm formation);GO:0004725(protein tyrosine phosphatase activity);GO:0005654(nucleoplasm);GO:0008330(protein tyrosine/threonine phosphatase activity);GO:0017017(MAP kinase tyrosine/serine/threonine phosphatase activity);GO:0042981(regulation of apoptosis)	04010(MAPK signaling pathway)	chrNC_023655.1:580685-582939	SV40	Ctr	OK	1.9801	0.881086	1.16822	up	0.00045	0.0184563	yes
TCONS_00067740	"="	XM_008012904.1	XLOC_021276	PSMB3	gene20802	proteasome (prosome%2C macropain) subunit%2C beta type%2C 3	GO:0000082(G1/S transition of mitotic cell cycle);GO:0000084(S phase of mitotic cell cycle);GO:0000209(protein polyubiquitination);GO:0000216(M/G1 transition of mitotic cell cycle);GO:0002474(antigen processing and presentation of peptide antigen via MHC class I);GO:0004298(threonine-type endopeptidase activity);GO:0005654(nucleoplasm);GO:0005829(cytosol);GO:0005839(proteasome core complex);GO:00…	03050(Proteasome)	chrNC_023657.1:67430986-67442802	SV40	Ctr	OK	275.035	181.344	0.600891	up	0.00045	0.0184563	no
TCONS_00070929	"="	XR_493129.1	XLOC_022313	LOC103221909	gene21709	uncharacterized LOC103221909	NA	NA	chrNC_023658.1:43790079-43806255	SV40	Ctr	OK	2.18222	0.701081	1.63815	up	0.00045	0.0184563	yes
TCONS_00072305	"="	XM_007974479.1	XLOC_022796	ESCO1	gene22704	establishment of sister chromatid cohesion N-acetyltransferase 1%2C transcript variant X2	NA	NA	chrNC_023659.1:58887157-58957605	SV40	Ctr	OK	1.53705	4.07181	-1.4055	down	0.00045	0.0184563	yes
TCONS_00072819	"="	XM_008013903.1	XLOC_022981	PMAIP1	gene22400	phorbol-12-myristate-13-acetate-induced protein 1%2C transcript variant X1	GO:0005515(protein binding);GO:0005634(nucleus);GO:0005741(mitochondrial outer membrane);GO:0005829(cytosol);GO:0006919(activation of caspase activity);GO:0006921(cellular component disassembly involved in apoptosis);GO:0006926(virus-infected cell apoptosis);GO:0008633(activation of pro-apoptotic gene products);GO:0010498(proteasomal protein catabolic process);GO:0010907(positive regulation of gl…	04115(p53 signaling pathway)	chrNC_023659.1:19861181-19865628	SV40	Ctr	OK	20.9594	13.0474	0.683841	up	0.00045	0.0184563	no
TCONS_00075213	"="	XM_007975001.1	XLOC_023684	RANBP1	gene22999	RAN binding protein 1%2C transcript variant X1	GO:0005092(GDP-dissociation inhibitor activity);GO:0005096(GTPase activator activity);GO:0005635(nuclear envelope);GO:0007165(signal transduction);GO:0008536(Ran GTPase binding);GO:0016032(viral reproduction);GO:0046907(intracellular transport)	NA	chrNC_023660.1:5611967-5622414	SV40	Ctr	OK	79.6649	47.7094	0.739672	up	0.00045	0.0184563	no
TCONS_00077225	"="	XM_007977534.1	XLOC_024280	PPM1J	gene24116	protein phosphatase%2C Mg2+/Mn2+ dependent%2C 1J%2C transcript variant X2	NA	NA	chrNC_023661.1:20924436-20929923	SV40	Ctr	OK	1.88339	0.704206	1.41926	up	0.00045	0.0184563	yes
TCONS_00103506	"="	XM_008016341.1	XLOC_032365	RAB8B	gene31682	RAB8B%2C member RAS oncogene family	GO:0003924(GTPase activity);GO:0005525(GTP binding);GO:0005886(plasma membrane);GO:0007264(small GTPase mediated signal transduction);GO:0015031(protein transport)	NA	chrNC_023667.1:20275554-20354298	SV40	Ctr	OK	3.49016	5.62733	-0.689158	down	0.00045	0.0184563	no
TCONS_00106191	"="	XM_008018666.1	XLOC_033196	PDAP1	gene32829	PDGFA associated protein 1	GO:0007165(signal transduction);GO:0008283(cell proliferation)	NA	chrNC_023669.1:13751018-13763392	SV40	Ctr	OK	96.2069	61.762	0.639421	up	0.00045	0.0184563	no
TCONS_00110909	"="	XM_007991913.1	XLOC_034721	LAS1L	gene33951	LAS1-like (S. cerevisiae)%2C transcript variant X1	GO:0005730(nucleolus);GO:0071339(MLL1 complex)	NA	chrNC_023671.1:55503200-55524995	SV40	Ctr	OK	15.7955	7.88854	1.00169	up	0.00045	0.0184563	yes
TCONS_00004252	"="	XM_007995423.1	XLOC_001358	C1H11orf83	gene416	chromosome 1 open reading frame%2C human C11orf83	GO:0005576(extracellular region)	NA	chrNC_023642.1:11234809-11235569	SV40	Ctr	OK	120.228	75.2227	0.676535	up	0.0005	0.020032	no
TCONS_00016885	"="	XM_007993518.1	XLOC_005441	GINS3	gene5716	GINS complex subunit 3 (Psf3 homolog)	GO:0005634(nucleus);GO:0006260(DNA replication)	NA	chrNC_023646.1:44331391-44342754	SV40	Ctr	OK	3.95398	1.909	1.05049	up	0.0005	0.020032	yes
TCONS_00025002	"="	XM_007997573.1	XLOC_008006	NOSIP	gene7522	nitric oxide synthase interacting protein	GO:0000139(Golgi membrane);GO:0005515(protein binding);GO:0005634(nucleus);GO:0005829(cytosol);GO:0046209(nitric oxide metabolic process);GO:0051001(negative regulation of nitric-oxide synthase activity)	NA	chrNC_023647.1:42730241-42765349	SV40	Ctr	OK	41.1252	25.9676	0.663314	up	0.0005	0.020032	no
TCONS_00025947	"="	XM_007998832.1	XLOC_008297	DCK	gene8100	deoxycytidine kinase	GO:0004137(deoxycytidine kinase activity);GO:0005524(ATP binding);GO:0005634(nucleus);GO:0005829(cytosol);GO:0006144(purine base metabolic process);GO:0006206(pyrimidine base metabolic process);GO:0006220(pyrimidine nucleotide metabolic process);GO:0008144(drug binding);GO:0016773(phosphotransferase activity, alcohol group as acceptor);GO:0042803(protein homodimerization activity);GO:0043097(pyri…	00230(Purine metabolism);00240(Pyrimidine metabolism)	chrNC_023648.1:19503854-19535355	SV40	Ctr	OK	7.86498	4.89957	0.682788	up	0.0005	0.020032	no
TCONS_00046874	"="	XM_008004033.1	XLOC_014665	ZFC3H1	gene14104	zinc finger%2C C3H1-type containing	GO:0005515(protein binding);GO:0005622(intracellular);GO:0006396(RNA processing);GO:0046872(metal ion binding)	NA	chrNC_023652.1:67226055-67296919	SV40	Ctr	OK	2.61281	4.21363	-0.68946	down	0.0005	0.020032	no
TCONS_00060811	"="	XM_007971972.1	XLOC_019115	KLHL24	gene18605	kelch-like family member 24%2C transcript variant X4	GO:0005737(cytoplasm);GO:0030424(axon);GO:0043204(perikaryon)	NA	chrNC_023656.1:5730763-5780283	SV40	Ctr	OK	1.25061	3.84794	-1.62145	down	0.0005	0.020032	yes
TCONS_00061555	"="	XM_008009117.1	XLOC_019337	DNAJC13	gene19043	DnaJ (Hsp40) homolog%2C subfamily C%2C member 13%2C transcript variant X3	NA	NA	chrNC_023656.1:57727480-57846591	SV40	Ctr	OK	2.52609	4.78769	-0.922422	down	0.0005	0.020032	no
TCONS_00066456	"="	XM_008011228.1	XLOC_020886	MED13	gene20074	mediator complex subunit 13%2C transcript variant X1	GO:0001104(RNA polymerase II transcription cofactor activity);GO:0004872(receptor activity);GO:0006367(transcription initiation from RNA polymerase II promoter);GO:0016592(mediator complex);GO:0030374(ligand-dependent nuclear receptor transcription coactivator activity);GO:0030521(androgen receptor signaling pathway);GO:0042809(vitamin D receptor binding);GO:0045944(positive regulation of transcr…	NA	chrNC_023657.1:33163031-33285385	SV40	Ctr	OK	9.94757	15.3824	-0.62886	down	0.0005	0.020032	no
TCONS_00067152	"="	XM_008012129.1	XLOC_021093	PSMC5	gene20455	proteasome (prosome%2C macropain) 26S subunit%2C ATPase%2C 5%2C transcript variant X2	GO:0000502(proteasome complex);GO:0005524(ATP binding);GO:0005634(nucleus);GO:0005737(cytoplasm);GO:0008134(transcription factor binding);GO:0017111(nucleoside-triphosphatase activity);GO:0031531(thyrotropin-releasing hormone receptor binding)	03050(Proteasome)	chrNC_023657.1:57457669-57462321	SV40	Ctr	OK	79.7322	50.0672	0.671297	up	0.0005	0.020032	no
TCONS_00073801	"="	XM_007974936.1	XLOC_023258	CRKL	gene22968	v-crk avian sarcoma virus CT10 oncogene homolog-like	GO:0004713(protein tyrosine kinase activity);GO:0004871(signal transducer activity);GO:0005070(SH3/SH2 adaptor activity);GO:0005829(cytosol);GO:0007254(JNK cascade);GO:0007265(Ras protein signal transduction)	04010(MAPK signaling pathway);04012(ErbB signaling pathway);04062(Chemokine signaling pathway);04510(Focal adhesion);04666(Fc gamma R-mediated phagocytosis);04722(Neurotrophin signaling pathway);04810(Regulation of actin cytoskeleton);04910(Insulin signaling pathway);05100(Bacterial invasion of epithelial cells);05131(Shigellosis);05200(Pathways in cancer);05211(Renal cell carcinoma);05220(Chroni…	chrNC_023660.1:4855632-4889674	SV40	Ctr	OK	25.5512	17.0581	0.58293	up	0.0005	0.020032	no
TCONS_00083023	"="	XM_007980071.1	XLOC_025947	PITHD1	gene25256	PITH (C-terminal proteasome-interacting domain of thioredoxin-like) domain containing 1	NA	NA	chrNC_023661.1:108896649-108906409	SV40	Ctr	OK	22.6124	12.963	0.802715	up	0.0005	0.020032	no
TCONS_00087952	"="	XM_007983655.1	XLOC_027561	NCAPG2	gene27142	non-SMC condensin II complex%2C subunit G2	GO:0005634(nucleus);GO:0007067(mitosis);GO:0030261(chromosome condensation);GO:0035064(methylated histone residue binding);GO:0051301(cell division)	NA	chrNC_023662.1:126658801-126731005	SV40	Ctr	OK	16.3401	7.60426	1.10354	up	0.0005	0.020032	yes
TCONS_00090742	"="	XM_007984634.1	XLOC_028333	WNT5A	gene27493	wingless-type MMTV integration site family%2C member 5A%2C transcript variant X3	GO:0001756(somitogenesis);GO:0001837(epithelial to mesenchymal transition);GO:0001843(neural tube closure);GO:0001938(positive regulation of endothelial cell proliferation);GO:0001947(heart looping);GO:0002053(positive regulation of mesenchymal cell proliferation);GO:0002088(lens development in camera-type eye);GO:0002741(positive regulation of cytokine secretion involved in immune response);GO:0…	04310(Wnt signaling pathway);04340(Hedgehog signaling pathway);04916(Melanogenesis);05200(Pathways in cancer);05217(Basal cell carcinoma)	chrNC_023663.1:16805787-16837325	SV40	Ctr	OK	8.29001	15.968	-0.945739	down	0.0005	0.020032	no
TCONS_00093598	"="	XM_008014105.1	XLOC_029252	PJA2	gene28370	praja ring finger 2%2C E3 ubiquitin protein ligase	GO:0000139(Golgi membrane);GO:0004842(ubiquitin-protein ligase activity);GO:0005789(endoplasmic reticulum membrane);GO:0005886(plasma membrane);GO:0007616(long-term memory);GO:0008270(zinc ion binding);GO:0010738(regulation of protein kinase A signaling cascade);GO:0014069(postsynaptic density);GO:0030054(cell junction);GO:0034236(protein kinase A catalytic subunit binding);GO:0034237(protein kin…	NA	chrNC_023664.1:12753504-12826751	SV40	Ctr	OK	9.48865	14.7721	-0.638596	down	0.0005	0.020032	no
TCONS_00103977	"="	XM_008016967.1	XLOC_032486	TYRO3	gene31951	TYRO3 protein tyrosine kinase	GO:0004714(transmembrane receptor protein tyrosine kinase activity);GO:0004716(receptor signaling protein tyrosine kinase activity);GO:0005524(ATP binding);GO:0005887(integral to plasma membrane)	NA	chrNC_023667.1:41429666-41449130	SV40	Ctr	OK	10.6979	6.89001	0.634746	up	0.0005	0.020032	no
TCONS_00000797	"="	XM_007995087.1	XLOC_000246	WDR74	gene400	WD repeat domain 74	GO:0005730(nucleolus)	NA	chrNC_023642.1:11063293-11070215	SV40	Ctr	OK	40.8662	26.3498	0.633114	up	0.00055	0.0215078	no
TCONS_00005043	"="	XM_008004652.1	XLOC_001658	TMEM86A	gene981	transmembrane protein 86A	GO:0016021(integral to membrane)	NA	chrNC_023642.1:46201213-46227848	SV40	Ctr	OK	0.46281	1.28414	-1.47231	down	0.00055	0.0215078	yes
TCONS_00010809	"="	XM_007969376.1	XLOC_003496	U2AF1	gene3308	U2 small nuclear RNA auxiliary factor 1%2C transcript variant X3	GO:0000166(nucleotide binding);GO:0000398(nuclear mRNA splicing, via spliceosome);GO:0003723(RNA binding);GO:0005515(protein binding);GO:0006369(termination of RNA polymerase II transcription);GO:0006406(mRNA export from nucleus);GO:0008270(zinc ion binding);GO:0015030(Cajal body);GO:0016607(nuclear speck);GO:0031124(mRNA 3'-end processing);GO:0071013(catalytic step 2 spliceosome)	05010(Alzheimer's disease);05120(Epithelial cell signaling in Helicobacter pylori infection)	chrNC_023643.1:86949909-86964655	SV40	Ctr	OK	47.6681	28.1008	0.762411	up	0.00055	0.0215078	no
TCONS_00015038	"="	XM_007973852.1	XLOC_004876	SREK1IP1	gene4617	SREK1-interacting protein 1%2C transcript variant X2	GO:0003676(nucleic acid binding);GO:0006397(mRNA processing);GO:0008270(zinc ion binding);GO:0008380(RNA splicing)	NA	chrNC_023645.1:60901479-60953377	SV40	Ctr	OK	1.72031	2.90584	-0.756289	down	0.00055	0.0215078	no
TCONS_00028247	"="	XM_007999748.1	XLOC_008994	ANKRD50	gene8563	ankyrin repeat domain 50	NA	NA	chrNC_023648.1:71859363-71905013	SV40	Ctr	OK	1.36603	2.19127	-0.681781	down	0.00055	0.0215078	no
TCONS_00037441	"="	XM_007964009.1	XLOC_011805	USMG5	gene11387	up-regulated during skeletal muscle growth 5 homolog (mouse)%2C transcript variant X1	GO:0016021(integral to membrane)	NA	chrNC_023650.1:96411689-96442110	SV40	Ctr	OK	265.357	165.013	0.68535	up	0.00055	0.0215078	no
TCONS_00047413	"="	XM_008004655.1	XLOC_014844	GIT2	gene14467	G protein-coupled receptor kinase interacting ArfGAP 2%2C transcript variant X19	GO:0005515(protein binding);GO:0005654(nucleoplasm);GO:0008060(ARF GTPase activator activity);GO:0008270(zinc ion binding);GO:0008277(regulation of G-protein coupled receptor protein signaling pathway);GO:0032312(regulation of ARF GTPase activity)	04144(Endocytosis)	chrNC_023652.1:105168948-105235961	SV40	Ctr	OK	1.57514	3.83758	-1.28472	down	0.00055	0.0215078	yes
TCONS_00052041	"="	XM_007969484.1	XLOC_016178	KLF9	gene15848	Kruppel-like factor 9	GO:0003677(DNA binding);GO:0005634(nucleus);GO:0006351(transcription, DNA-dependent);GO:0006355(regulation of transcription, DNA-dependent);GO:0008270(zinc ion binding)	NA	chrNC_023653.1:81451209-81481384	SV40	Ctr	OK	3.0444	4.92223	-0.693153	down	0.00055	0.0215078	no
TCONS_00058677	"="	XM_007971162.1	XLOC_018468	CAD	gene18142	carbamoyl-phosphate synthetase 2%2C aspartate transcarbamylase%2C and dihydroorotase	GO:0004070(aspartate carbamoyltransferase activity);GO:0004088(carbamoyl-phosphate synthase (glutamine-hydrolyzing) activity);GO:0004151(dihydroorotase activity);GO:0004672(protein kinase activity);GO:0005524(ATP binding);GO:0005829(cytosol);GO:0006207('de novo' pyrimidine base biosynthetic process);GO:0006221(pyrimidine nucleotide biosynthetic process);GO:0006541(glutamine metabolic process);GO:…	00240(Pyrimidine metabolism);00250(Alanine, aspartate and glutamate metabolism)	chrNC_023655.1:80371153-80399193	SV40	Ctr	OK	17.6862	11.5932	0.609339	up	0.00055	0.0215078	no
TCONS_00061517	"="	XM_008009083.1	XLOC_019329	SRPRB	gene19027	signal recognition particle receptor%2C B subunit%2C transcript variant X1	GO:0004872(receptor activity);GO:0005525(GTP binding);GO:0005789(endoplasmic reticulum membrane);GO:0007264(small GTPase mediated signal transduction);GO:0016021(integral to membrane)	03060(Protein export)	chrNC_023656.1:56545200-56580591	SV40	Ctr	OK	41.3975	27.2902	0.601159	up	0.00055	0.0215078	no
TCONS_00064007	"="	XM_008012033.1	XLOC_020086	HELZ	gene20399	helicase with zinc finger%2C transcript variant X9	GO:0003676(nucleic acid binding);GO:0004386(helicase activity);GO:0005524(ATP binding);GO:0005634(nucleus);GO:0008270(zinc ion binding)	00230(Purine metabolism);00730(Thiamine metabolism)	chrNC_023657.1:54196504-54369055	SV40	Ctr	OK	2.62715	4.96751	-0.919026	down	0.00055	0.0215078	no
TCONS_00070654	"="	XM_007972961.1	XLOC_022217	RING1	gene21465	ring finger protein 1	GO:0005515(protein binding);GO:0005737(cytoplasm);GO:0006351(transcription, DNA-dependent);GO:0008270(zinc ion binding);GO:0016607(nuclear speck);GO:0031519(PcG protein complex);GO:0035518(histone H2A monoubiquitination);GO:0045892(negative regulation of transcription, DNA-dependent)	NA	chrNC_023658.1:38862410-38866631	SV40	Ctr	OK	38.1424	24.4317	0.642641	up	0.00055	0.0215078	no
TCONS_00100698	"="	XM_007989307.1	XLOC_031581	XPR1	gene30897	xenotropic and polytropic retrovirus receptor 1	GO:0004930(G-protein coupled receptor activity);GO:0005887(integral to plasma membrane)	NA	chrNC_023666.1:48509853-48756479	SV40	Ctr	OK	4.66725	7.38478	-0.661984	down	0.00055	0.0215078	no
TCONS_00001437	"="	XM_008003604.1	XLOC_000487	KIF18A	gene926	kinesin family member 18A	GO:0000236(mitotic prometaphase);GO:0001726(ruffle);GO:0003779(actin binding);GO:0005524(ATP binding);GO:0005634(nucleus);GO:0005815(microtubule organizing center);GO:0005828(kinetochore microtubule);GO:0005829(cytosol);GO:0005901(caveola);GO:0007018(microtubule-based movement);GO:0007019(microtubule depolymerization);GO:0007080(mitotic metaphase plate congression);GO:0007596(blood coagulation);G…	NA	chrNC_023642.1:37003291-37088705	SV40	Ctr	OK	1.68597	3.05011	-0.85528	down	0.0006	0.0228256	no
TCONS_00006425	"="	XR_503377.1	XLOC_002102	LOC103248619	gene1889	histone H2AX%2C transcript variant X2	GO:0000077(DNA damage checkpoint);GO:0000724(double-strand break repair via homologous recombination);GO:0000786(nucleosome);GO:0003677(DNA binding);GO:0005654(nucleoplasm);GO:0006334(nucleosome assembly);GO:0007126(meiosis);GO:0010212(response to ionizing radiation);GO:0019899(enzyme binding);GO:0042393(histone binding);GO:0045739(positive regulation of DNA repair)	05322(Systemic lupus erythematosus)	chrNC_023642.1:110466691-110468776	SV40	Ctr	OK	33.5238	4.89992	2.77435	up	0.0006	0.0228256	yes
TCONS_00020971	"="	XM_007996230.1	XLOC_006734	C6H19orf40	gene6946	chromosome 6 open reading frame%2C human C19orf40%2C transcript variant X3	GO:0003677(DNA binding);GO:0003682(chromatin binding);GO:0005515(protein binding);GO:0006281(DNA repair);GO:0043240(Fanconi anaemia nuclear complex)	NA	chrNC_023647.1:28012663-28019833	SV40	Ctr	OK	2.0778	0.899987	1.20708	up	0.0006	0.0228256	yes
TCONS_00023424	"="	XM_007995303.1	XLOC_007511	TMEM205	gene6524	transmembrane protein 205%2C transcript variant X2	GO:0016021(integral to membrane)	NA	chrNC_023647.1:10276361-10280154	SV40	Ctr	OK	126.7	76.4244	0.729315	up	0.0006	0.0228256	no
TCONS_00034664	"="	XM_007963492.1	XLOC_010972	FAS	gene11150	Fas cell surface death receptor%2C transcript variant X1	GO:0004888(transmembrane signaling receptor activity);GO:0005488(binding);GO:0006915(apoptosis);GO:0006955(immune response);GO:0016021(integral to membrane)	04010(MAPK signaling pathway);04060(Cytokine-cytokine receptor interaction);04115(p53 signaling pathway);04210(Apoptosis);04650(Natural killer cell mediated cytotoxicity);04940(Type I diabetes mellitus);05010(Alzheimer's disease);05142(Chagas disease);05200(Pathways in cancer);05320(Autoimmune thyroid disease);05330(Allograft rejection);05332(Graft-versus-host disease)	chrNC_023650.1:82418652-82444125	SV40	Ctr	OK	1.49961	2.59035	-0.788565	down	0.0006	0.0228256	no
TCONS_00040663	"="	XM_007965161.1	XLOC_012784	IFIH1	gene12053	interferon induced with helicase C domain 1%2C transcript variant X2	GO:0003677(DNA binding);GO:0003725(double-stranded RNA binding);GO:0004386(helicase activity);GO:0005515(protein binding);GO:0005524(ATP binding);GO:0005634(nucleus);GO:0005829(cytosol);GO:0008270(zinc ion binding);GO:0009597(detection of virus);GO:0032480(negative regulation of type I interferon production);GO:0032727(positive regulation of interferon-alpha production);GO:0032728(positive regula…	NA	chrNC_023651.1:47676798-47732310	SV40	Ctr	OK	1.30024	2.44081	-0.908579	down	0.0006	0.0228256	no
TCONS_00045382	"="	XM_007967418.1	XLOC_014222	CDCA3	gene13191	cell division cycle associated 3%2C transcript variant X5	GO:0005829(cytosol);GO:0007067(mitosis);GO:0051301(cell division)	NA	chrNC_023652.1:6882124-6885311	SV40	Ctr	OK	18.0408	10.9652	0.718328	up	0.0006	0.0228256	no
TCONS_00049677	"="	XM_007969225.1	XLOC_015494	NFIB	gene15723	nuclear factor I/B%2C transcript variant X17	GO:0000981(sequence-specific DNA binding RNA polymerase II transcription factor activity);GO:0001077(RNA polymerase II core promoter proximal region sequence-specific DNA binding transcription factor activity involved in positive regulation of transcription);GO:0002062(chondrocyte differentiation);GO:0003677(DNA binding);GO:0005634(nucleus);GO:0006260(DNA replication);GO:0010001(glial cell differ…	NA	chrNC_023653.1:65043818-65487928	SV40	Ctr	OK	1.07376	2.42217	-1.17362	down	0.0006	0.0228256	yes
TCONS_00054661	"="	XM_008007241.1	XLOC_017085	KPNA5	gene16677	karyopherin alpha 5 (importin alpha 6)%2C transcript variant X3	GO:0005515(protein binding);GO:0005643(nuclear pore);GO:0005737(cytoplasm);GO:0006607(NLS-bearing substrate import into nucleus);GO:0008565(protein transporter activity)	NA	chrNC_023654.1:57080861-57134653	SV40	Ctr	OK	0.99152	1.94362	-0.971036	down	0.0006	0.0228256	no
TCONS_00058050	"="	XM_007970382.1	XLOC_018229	ANTXR1	gene17656	anthrax toxin receptor 1%2C transcript variant X4	GO:0004888(transmembrane signaling receptor activity);GO:0005515(protein binding);GO:0005518(collagen binding);GO:0016021(integral to membrane);GO:0031258(lamellipodium membrane);GO:0031527(filopodium membrane);GO:0031532(actin cytoskeleton reorganization);GO:0034446(substrate adhesion-dependent cell spreading);GO:0046872(metal ion binding);GO:0051015(actin filament binding)	03320(PPAR signaling pathway);04510(Focal adhesion);04512(ECM-receptor interaction);04920(Adipocytokine signaling pathway);05200(Pathways in cancer);05216(Thyroid cancer);05222(Small cell lung cancer);05223(Non-small cell lung cancer)	chrNC_023655.1:37819912-38116339	SV40	Ctr	OK	3.67357	6.00138	-0.708111	down	0.0006	0.0228256	no
TCONS_00068110	"="	XM_008013285.1	XLOC_021398	ALYREF	gene20970	Aly/REF export factor	GO:0000166(nucleotide binding);GO:0000346(transcription export complex);GO:0000398(nuclear mRNA splicing, via spliceosome);GO:0003723(RNA binding);GO:0005515(protein binding);GO:0005829(cytosol);GO:0006369(termination of RNA polymerase II transcription);GO:0016607(nuclear speck);GO:0031124(mRNA 3'-end processing);GO:0046784(intronless viral mRNA export from host nucleus);GO:0071013(catalytic step…	NA	chrNC_023657.1:73761762-73765560	SV40	Ctr	OK	71.3033	46.1527	0.627554	up	0.0006	0.0228256	no
TCONS_00079359	"="	XM_007980183.1	XLOC_024871	SH2D5	gene25311	SH2 domain containing 5%2C transcript variant X5	NA	NA	chrNC_023661.1:111826809-111839660	SV40	Ctr	OK	1.90981	0.832158	1.1985	up	0.0006	0.0228256	yes
TCONS_00085122	"="	XM_007982854.1	XLOC_026651	FLNC	gene26678	filamin C%2C gamma%2C transcript variant X1	GO:0003779(actin binding);GO:0005829(cytosol);GO:0005856(cytoskeleton);GO:0005886(plasma membrane);GO:0030017(sarcomere);GO:0034329(cell junction assembly)	04010(MAPK signaling pathway);04510(Focal adhesion)	chrNC_023662.1:97431568-97460948	SV40	Ctr	OK	29.9047	16.6111	0.84822	up	0.0006	0.0228256	no
TCONS_00099844	"="	XM_007988334.1	XLOC_031367	CNIH4	gene30434	cornichon family AMPA receptor auxiliary protein 4%2C transcript variant X1	GO:0005783(endoplasmic reticulum);GO:0016021(integral to membrane);GO:0035556(intracellular signal transduction)	NA	chrNC_023666.1:5402569-5424008	SV40	Ctr	OK	49.245	31.6898	0.635959	up	0.0006	0.0228256	no
TCONS_00104736	"="	XM_008017808.1	XLOC_032728	QDPR	gene32387	quinoid dihydropteridine reductase	GO:0004155(6,7-dihydropteridine reductase activity);GO:0005829(cytosol);GO:0006559(L-phenylalanine catabolic process);GO:0006729(tetrahydrobiopterin biosynthetic process);GO:0009055(electron carrier activity);GO:0051066(dihydrobiopterin metabolic process)	00790(Folate biosynthesis)	chrNC_023668.1:32697581-32723616	SV40	Ctr	OK	58.6902	38.0235	0.626228	up	0.0006	0.0228256	no
TCONS_00106753	"="	XM_008018593.1	XLOC_033402	COPS6	gene32800	COP9 signalosome subunit 6	GO:0005737(cytoplasm);GO:0008180(signalosome)	NA	chrNC_023669.1:12986193-12989189	SV40	Ctr	OK	71.5966	46.1721	0.632872	up	0.0006	0.0228256	no
TCONS_00005612	"="	XM_008020262.1	XLOC_001850	NDUFC2	gene1400	NADH dehydrogenase (ubiquinone) 1%2C subcomplex unknown%2C 2%2C 14.5kDa	GO:0005743(mitochondrial inner membrane);GO:0006120(mitochondrial electron transport, NADH to ubiquinone);GO:0006810(transport);GO:0008137(NADH dehydrogenase (ubiquinone) activity);GO:0016021(integral to membrane);GO:0070469(respiratory chain)	00190(Oxidative phosphorylation);05010(Alzheimer's disease);05012(Parkinson's disease);05016(Huntington's disease)	chrNC_023642.1:69275728-69285782	SV40	Ctr	OK	119.136	77.9274	0.612406	up	0.00065	0.0240435	no
TCONS_00011456	"="	XM_007960394.1	XLOC_003729	FNDC3A	gene3753	fibronectin type III domain containing 3A%2C transcript variant X4	GO:0000139(Golgi membrane);GO:0016021(integral to membrane)	04020(Calcium signaling pathway);04080(Neuroactive ligand-receptor interaction)	chrNC_023644.1:26902352-27165822	SV40	Ctr	OK	2.16741	4.69897	-1.11637	down	0.00065	0.0240435	yes
TCONS_00012767	"="	XM_007960568.1	XLOC_004127	DIS3	gene3888	DIS3 exosome endoribonuclease and 3'-5' exoribonuclease%2C transcript variant X2	NA	NA	chrNC_023644.1:51890032-51916628	SV40	Ctr	OK	3.32598	6.10381	-0.875932	down	0.00065	0.0240435	no
TCONS_00019079	"="	XM_007993808.1	XLOC_006131	LOC103233210	gene5846	cytochrome b5 type B	GO:0005741(mitochondrial outer membrane);GO:0006810(transport);GO:0016021(integral to membrane);GO:0020037(heme binding);GO:0022900(electron transport chain)	04120(Ubiquitin mediated proteolysis)	chrNC_023646.1:57939054-57978240	SV40	Ctr	OK	57.8923	37.4928	0.62676	up	0.00065	0.0240435	no
TCONS_00019122	"="	XM_007993852.1	XLOC_006146	PRMT7	gene5868	protein arginine methyltransferase 7%2C transcript variant X5	GO:0000387(spliceosomal snRNP assembly);GO:0005634(nucleus);GO:0005829(cytosol);GO:0006349(regulation of gene expression by genetic imprinting);GO:0006351(transcription, DNA-dependent);GO:0006355(regulation of transcription, DNA-dependent);GO:0016277([myelin basic protein]-arginine N-methyltransferase activity);GO:0030154(cell differentiation);GO:0035241(protein-arginine omega-N monomethyltransfe…	NA	chrNC_023646.1:59058826-59106177	SV40	Ctr	OK	25.8096	16.2523	0.667266	up	0.00065	0.0240435	no
TCONS_00023515	"="	XM_007995401.1	XLOC_007542	DHPS	gene6579	deoxyhypusine synthase	GO:0005515(protein binding);GO:0005829(cytosol);GO:0006412(translation);GO:0008284(positive regulation of cell proliferation);GO:0008612(peptidyl-lysine modification to hypusine);GO:0034038(deoxyhypusine synthase activity);GO:0043687(post-translational protein modification);GO:0050983(spermidine catabolic process to deoxyhypusine, using deoxyhypusine synthase)	NA	chrNC_023647.1:11358171-11370485	SV40	Ctr	OK	49.7372	30.9325	0.685201	up	0.00065	0.0240435	no
TCONS_00025741	"="	XM_007998577.1	XLOC_008229	UBA6	gene7967	ubiquitin-like modifier activating enzyme 6%2C transcript variant X2	NA	04120(Ubiquitin mediated proteolysis)	chrNC_023648.1:1246461-1320919	SV40	Ctr	OK	3.40452	5.44767	-0.678189	down	0.00065	0.0240435	no
TCONS_00044296	"="	XM_008004453.1	XLOC_013879	HSP90B1	gene14355	heat shock protein 90kDa beta (Grp94)%2C member 1	GO:0005524(ATP binding);GO:0005788(endoplasmic reticulum lumen);GO:0006457(protein folding);GO:0006950(response to stress);GO:0030433(ER-associated protein catabolic process);GO:0042470(melanosome);GO:0051082(unfolded protein binding)	04621(NOD-like receptor signaling pathway);04626(Plant-pathogen interaction);05200(Pathways in cancer);05215(Prostate cancer)	chrNC_023652.1:99119267-99139988	SV40	Ctr	OK	116.608	175.924	-0.59328	down	0.00065	0.0240435	no
TCONS_00047411	"="	XM_008004648.1	XLOC_014843	GLTP	gene14465	glycolipid transfer protein%2C transcript variant X2	GO:0005737(cytoplasm);GO:0016020(membrane);GO:0017089(glycolipid transporter activity);GO:0051861(glycolipid binding)	NA	chrNC_023652.1:105090785-105121101	SV40	Ctr	OK	16.4325	10.0119	0.714841	up	0.00065	0.0240435	no
TCONS_00054431	"="	XM_008006879.1	XLOC_016998	TNFAIP3	gene16473	tumor necrosis factor%2C alpha-induced protein 3%2C transcript variant X3	GO:0003677(DNA binding);GO:0004221(ubiquitin thiolesterase activity);GO:0004842(ubiquitin-protein ligase activity);GO:0004843(ubiquitin-specific protease activity);GO:0005634(nucleus);GO:0005737(cytoplasm);GO:0006915(apoptosis);GO:0008270(zinc ion binding);GO:0043124(negative regulation of I-kappaB kinase/NF-kappaB cascade);GO:0070536(protein K63-linked deubiquitination);GO:0070936(protein K48-li…	04621(NOD-like receptor signaling pathway)	chrNC_023654.1:35537102-35553396	SV40	Ctr	OK	14.6721	8.2306	0.834005	up	0.00065	0.0240435	no
TCONS_00055219	"="	XM_008007968.1	XLOC_017328	CIAO1	gene17189	cytosolic iron-sulfur assembly component 1	GO:0006357(regulation of transcription from RNA polymerase II promoter);GO:0007059(chromosome segregation);GO:0008284(positive regulation of cell proliferation);GO:0016226(iron-sulfur cluster assembly);GO:0071817(MMXD complex)	04310(Wnt signaling pathway)	chrNC_023655.1:685377-690752	SV40	Ctr	OK	61.5586	40.3545	0.609231	up	0.00065	0.0240435	no
TCONS_00057357	"="	XM_008007931.1	XLOC_017992	MRPS5	gene17171	mitochondrial ribosomal protein S5	GO:0003723(RNA binding);GO:0003735(structural constituent of ribosome);GO:0005739(mitochondrion);GO:0005840(ribosome);GO:0006412(translation)	NA	chrNC_023655.1:124883-155600	SV40	Ctr	OK	56.8145	37.5847	0.596113	up	0.00065	0.0240435	no
TCONS_00066793	"="	XM_008011633.1	XLOC_020987	SPHK1	gene20246	sphingosine kinase 1%2C transcript variant X1	GO:0000287(magnesium ion binding);GO:0003677(DNA binding);GO:0004143(diacylglycerol kinase activity);GO:0005516(calmodulin binding);GO:0005524(ATP binding);GO:0005624(membrane fraction);GO:0005625(soluble fraction);GO:0005634(nucleus);GO:0005829(cytosol);GO:0005886(plasma membrane);GO:0006670(sphingosine metabolic process);GO:0006916(anti-apoptosis);GO:0007205(activation of protein kinase C activ…	00600(Sphingolipid metabolism);04020(Calcium signaling pathway);04370(VEGF signaling pathway);04666(Fc gamma R-mediated phagocytosis)	chrNC_023657.1:45290146-45295175	SV40	Ctr	OK	17.2142	9.35185	0.880277	up	0.00065	0.0240435	no
TCONS_00075445	"="	XM_007975273.1	XLOC_023760	XBP1	gene23125	X-box binding protein 1	GO:0003700(sequence-specific DNA binding transcription factor activity);GO:0005654(nucleoplasm);GO:0005789(endoplasmic reticulum membrane);GO:0006955(immune response);GO:0046983(protein dimerization activity)	NA	chrNC_023660.1:11670604-11677168	SV40	Ctr	OK	54.0949	36.1025	0.583396	up	0.00065	0.0240435	no
TCONS_00083519	"="	XM_007980641.1	XLOC_026100	SLC25A33	gene25510	solute carrier family 25 (pyrimidine nucleotide carrier)%2C member 33%2C transcript variant X2	GO:0005743(mitochondrial inner membrane);GO:0006810(transport);GO:0016021(integral to membrane)	04020(Calcium signaling pathway);05012(Parkinson's disease);05016(Huntington's disease)	chrNC_023661.1:122187365-122220903	SV40	Ctr	OK	11.9165	7.35834	0.69551	up	0.00065	0.0240435	no
TCONS_00088975	"="	XM_007985061.1	XLOC_027848	BHLHE40	gene27641	basic helix-loop-helix family%2C member e40	GO:0003677(DNA binding);GO:0003700(sequence-specific DNA binding transcription factor activity);GO:0005515(protein binding);GO:0005730(nucleolus);GO:0005794(Golgi apparatus)	04710(Circadian rhythm - mammal)	chrNC_023663.1:41049672-41055365	SV40	Ctr	OK	63.4442	41.9458	0.596963	up	0.00065	0.0240435	no
TCONS_00093421	"="	XM_008015485.1	XLOC_029177	LOC103245076	gene29112	heterogeneous nuclear ribonucleoprotein A/B-like	GO:0000166(nucleotide binding);GO:0001837(epithelial to mesenchymal transition);GO:0003729(mRNA binding);GO:0005634(nucleus);GO:0005737(cytoplasm);GO:0006351(transcription, DNA-dependent);GO:0030529(ribonucleoprotein complex);GO:0045893(positive regulation of transcription, DNA-dependent)	04320(Dorso-ventral axis formation)	chrNC_023664.1:79891900-79926879	SV40	Ctr	OK	95.9327	44.5176	1.10765	up	0.00065	0.0240435	yes
TCONS_00102304	"="	XM_008016678.1	XLOC_032034	SECISBP2L	gene31823	SECIS binding protein 2-like%2C transcript variant X1	NA	NA	chrNC_023667.1:34205360-34303783	SV40	Ctr	OK	4.13588	7.37908	-0.835246	down	0.00065	0.0240435	no
TCONS_00010305	"="	XM_007963387.1	XLOC_003326	GINS1	gene2974	GINS complex subunit 1 (Psf1 homolog)%2C transcript variant X1	GO:0000084(S phase of mitotic cell cycle);GO:0005654(nucleoplasm);GO:0005737(cytoplasm);GO:0006271(DNA strand elongation involved in DNA replication)	NA	chrNC_023643.1:56448442-56469949	SV40	Ctr	OK	12.2251	7.32457	0.739035	up	0.0007	0.025635	no
TCONS_00030541	"="	XM_008001509.1	XLOC_009684	SQLE	gene10063	squalene epoxidase	GO:0004506(squalene monooxygenase activity);GO:0005789(endoplasmic reticulum membrane);GO:0005792(microsome);GO:0006695(cholesterol biosynthetic process);GO:0016021(integral to membrane);GO:0050660(flavin adenine dinucleotide binding)	00100(Steroid biosynthesis)	chrNC_023649.1:119551409-119610980	SV40	Ctr	OK	77.5117	51.5634	0.588067	up	0.0007	0.025635	no
TCONS_00053684	"="	XM_008007673.1	XLOC_016726	ARID1B	gene16949	AT rich interactive domain 1B (SWI1-like)%2C transcript variant X9	GO:0003677(DNA binding);GO:0003713(transcription coactivator activity);GO:0005515(protein binding);GO:0006351(transcription, DNA-dependent);GO:0007399(nervous system development);GO:0016514(SWI/SNF complex);GO:0048096(chromatin-mediated maintenance of transcription)	NA	chrNC_023654.1:84351297-84799691	SV40	Ctr	OK	1.52402	3.96139	-1.37813	down	0.0007	0.025635	yes
TCONS_00000069	"="	XM_007975546.1	XLOC_000025	PHRF1	gene29	PHD and ring finger domains 1%2C transcript variant X4	NA	05014(Amyotrophic lateral sclerosis (ALS))	chrNC_023642.1:391354-429982	SV40	Ctr	OK	8.82165	4.73901	0.896465	up	0.00075	0.0268966	no
TCONS_00002643	"="	XM_008020745.1	XLOC_000863	CUL5	gene1688	cullin 5	GO:0000082(G1/S transition of mitotic cell cycle);GO:0004872(receptor activity);GO:0005262(calcium channel activity);GO:0005829(cytosol);GO:0006511(ubiquitin-dependent protein catabolic process);GO:0007050(cell cycle arrest);GO:0008283(cell proliferation);GO:0008285(negative regulation of cell proliferation);GO:0008629(induction of apoptosis by intracellular signals);GO:0016032(viral reproduction…	04120(Ubiquitin mediated proteolysis)	chrNC_023642.1:99432033-99580086	SV40	Ctr	OK	2.34633	7.06151	-1.58957	down	0.00075	0.0268966	yes
TCONS_00012538	"="	XM_007960317.1	XLOC_004050	NUFIP1	gene3713	nuclear fragile X mental retardation protein interacting protein 1	GO:0000492(box C/D snoRNP assembly);GO:0003677(DNA binding);GO:0003723(RNA binding);GO:0005726(perichromatin fibrils);GO:0005730(nucleolus);GO:0006396(RNA processing);GO:0008023(transcription elongation factor complex);GO:0008270(zinc ion binding);GO:0015629(actin cytoskeleton);GO:0016363(nuclear matrix);GO:0022626(cytosolic ribosome);GO:0030674(protein binding, bridging);GO:0042802(identical pro…	NA	chrNC_023644.1:23023975-23073154	SV40	Ctr	OK	3.10874	1.7566	0.823546	up	0.00075	0.0268966	no
TCONS_00019323	"="	XM_007994152.1	XLOC_006200	MAF	gene5973	v-maf avian musculoaponeurotic fibrosarcoma oncogene homolog%2C transcript variant X1	GO:0000785(chromatin);GO:0003700(sequence-specific DNA binding transcription factor activity);GO:0005634(nucleus);GO:0006366(transcription from RNA polymerase II promoter);GO:0043565(sequence-specific DNA binding)	NA	chrNC_023646.1:65064714-65079639	SV40	Ctr	OK	1.21962	3.13724	-1.36307	down	0.00075	0.0268966	yes
TCONS_00019426	"="	XM_007994266.1	XLOC_006244	EMC8	gene6034	ER membrane protein complex subunit 8%2C transcript variant X1	GO:0005634(nucleus);GO:0005739(mitochondrion)	NA	chrNC_023646.1:71185406-71207478	SV40	Ctr	OK	26.6052	17.4486	0.608596	up	0.00075	0.0268966	no
TCONS_00020960	"="	XM_007996208.1	XLOC_006730	PDCD5	gene6939	programmed cell death 5%2C transcript variant X2	GO:0003677(DNA binding);GO:0005634(nucleus);GO:0005737(cytoplasm);GO:0006915(apoptosis);GO:0006917(induction of apoptosis)	NA	chrNC_023647.1:27633603-27639766	SV40	Ctr	OK	142.015	89.9966	0.658096	up	0.00075	0.0268966	no
TCONS_00037941	"="	XM_007964616.1	XLOC_011987	ERCC3	gene11752	excision repair cross-complementation group 3	GO:0000075(cell cycle checkpoint);GO:0000717(nucleotide-excision repair, DNA duplex unwinding);GO:0003677(DNA binding);GO:0004003(ATP-dependent DNA helicase activity);GO:0005524(ATP binding);GO:0005675(holo TFIIH complex);GO:0006265(DNA topological change);GO:0006283(transcription-coupled nucleotide-excision repair);GO:0006366(transcription from RNA polymerase II promoter);GO:0006468(protein phos…	03420(Nucleotide excision repair)	chrNC_023651.1:2926409-2963802	SV40	Ctr	OK	24.066	16.0828	0.581478	up	0.00075	0.0268966	no
TCONS_00043576	"="	XM_008003582.1	XLOC_013653	CDK2	gene13894	cyclin-dependent kinase 2%2C transcript variant X2	GO:0000082(G1/S transition of mitotic cell cycle);GO:0000084(S phase of mitotic cell cycle);GO:0000085(G2 phase of mitotic cell cycle);GO:0000086(G2/M transition of mitotic cell cycle);GO:0000216(M/G1 transition of mitotic cell cycle);GO:0000307(cyclin-dependent protein kinase holoenzyme complex);GO:0000781(chromosome, telomeric region);GO:0000793(condensed chromosome);GO:0000805(X chromosome);GO…	04110(Cell cycle);04114(Oocyte meiosis);04115(p53 signaling pathway);04914(Progesterone-mediated oocyte maturation);05200(Pathways in cancer);05215(Prostate cancer);05222(Small cell lung cancer)	chrNC_023652.1:51905073-51911267	SV40	Ctr	OK	22.7628	11.2612	1.01533	up	0.00075	0.0268966	yes
TCONS_00044214	"="	XM_008004337.1	XLOC_013855	TMPO	gene14298	thymopoietin%2C transcript variant X2	GO:0000785(chromatin);GO:0003677(DNA binding);GO:0005521(lamin binding);GO:0005635(nuclear envelope);GO:0005637(nuclear inner membrane);GO:0016021(integral to membrane)	NA	chrNC_023652.1:93815869-93852577	SV40	Ctr	OK	19.5484	12.1887	0.681501	up	0.00075	0.0268966	no
TCONS_00065149	"="	XM_008013259.1	XLOC_020444	MRPL12	gene20962	mitochondrial ribosomal protein L12	GO:0003723(RNA binding);GO:0003735(structural constituent of ribosome);GO:0005515(protein binding);GO:0005762(mitochondrial large ribosomal subunit);GO:0006390(transcription from mitochondrial promoter);GO:0006412(translation);GO:0045893(positive regulation of transcription, DNA-dependent)	NA	chrNC_023657.1:73633785-73639142	SV40	Ctr	OK	176.753	118.112	0.581578	up	0.00075	0.0268966	no
TCONS_00066450	"="	XM_008011223.1	XLOC_020884	BRIP1	gene20072	BRCA1 interacting protein C-terminal helicase 1	GO:0000077(DNA damage checkpoint);GO:0003677(DNA binding);GO:0004003(ATP-dependent DNA helicase activity);GO:0005515(protein binding);GO:0005524(ATP binding);GO:0005634(nucleus);GO:0005737(cytoplasm);GO:0006302(double-strand break repair);GO:0006357(regulation of transcription from RNA polymerase II promoter)	NA	chrNC_023657.1:32908667-33085551	SV40	Ctr	OK	3.14399	1.5024	1.06533	up	0.00075	0.0268966	yes
TCONS_00068087	"="	XM_008013462.1	XLOC_021388	OXLD1	gene20958	oxidoreductase-like domain containing 1	NA	NA	chrNC_023657.1:73596583-73597765	SV40	Ctr	OK	15.2213	9.03903	0.751854	up	0.00075	0.0268966	no
TCONS_00075898	"="	XM_007975936.1	XLOC_023897	CENPM	gene23394	centromere protein M%2C transcript variant X3	GO:0000236(mitotic prometaphase);GO:0000777(condensed chromosome kinetochore);GO:0005634(nucleus);GO:0005829(cytosol)	NA	chrNC_023660.1:24471419-24481271	SV40	Ctr	OK	43.3192	25.7341	0.751324	up	0.00075	0.0268966	no
TCONS_00094502	"="	XM_008015304.1	XLOC_029578	DUSP1	gene29019	dual specificity phosphatase 1	GO:0000188(inactivation of MAPK activity);GO:0001706(endoderm formation);GO:0004726(non-membrane spanning protein tyrosine phosphatase activity);GO:0005515(protein binding);GO:0005654(nucleoplasm);GO:0007049(cell cycle);GO:0017017(MAP kinase tyrosine/serine/threonine phosphatase activity)	04010(MAPK signaling pathway)	chrNC_023664.1:74931420-74934510	SV40	Ctr	OK	140.702	93.4132	0.590948	up	0.00075	0.0268966	no
TCONS_00110777	"="	XM_007991781.1	XLOC_034686	HSD17B10	gene33882	hydroxysteroid (17-beta) dehydrogenase 10	GO:0003857(3-hydroxyacyl-CoA dehydrogenase activity);GO:0005759(mitochondrial matrix);GO:0005886(plasma membrane);GO:0006629(lipid metabolic process);GO:0008033(tRNA processing);GO:0008709(cholate 7-alpha-dehydrogenase activity);GO:0009083(branched chain family amino acid catabolic process);GO:0047015(3-hydroxy-2-methylbutyryl-CoA dehydrogenase activity)	00280(Valine, leucine and isoleucine degradation);05010(Alzheimer's disease)	chrNC_023671.1:49568205-49571356	SV40	Ctr	OK	144.046	96.3721	0.579844	up	0.00075	0.0268966	no
TCONS_00028549	"="	XM_008000150.1	XLOC_009097	FSTL5	gene8802	follistatin-like 5%2C transcript variant X1	GO:0005509(calcium ion binding);GO:0005576(extracellular region)	NA	chrNC_023648.1:107858253-108645448	SV40	Ctr	OK	1.26109	3.70646	-1.55537	down	0.0008	0.0281744	yes
TCONS_00031366	"="	XM_007962099.1	XLOC_009989	GSR	gene9316	glutathione reductase	GO:0004362(glutathione-disulfide reductase activity);GO:0005739(mitochondrion);GO:0005829(cytosol);GO:0009055(electron carrier activity);GO:0015949(nucleobase, nucleoside and nucleotide interconversion);GO:0045454(cell redox homeostasis)	00480(Glutathione metabolism)	chrNC_023649.1:28778712-28851907	SV40	Ctr	OK	54.009	34.9845	0.626485	up	0.0008	0.0281744	no
TCONS_00036865	"="	XM_007963222.1	XLOC_011602	HK1	gene11003	hexokinase 1%2C transcript variant X4	GO:0004396(hexokinase activity);GO:0005524(ATP binding);GO:0005634(nucleus);GO:0005741(mitochondrial outer membrane);GO:0005829(cytosol);GO:0006096(glycolysis);GO:0015758(glucose transport);GO:0055085(transmembrane transport)	00010(Glycolysis / Gluconeogenesis);00051(Fructose and mannose metabolism);00052(Galactose metabolism);00500(Starch and sucrose metabolism);00520(Amino sugar and nucleotide sugar metabolism);00521(Streptomycin biosynthesis);00524(Butirosin and neomycin biosynthesis);04910(Insulin signaling pathway);04930(Type II diabetes mellitus)	chrNC_023650.1:61917487-62039518	SV40	Ctr	OK	5.94154	3.15813	0.911767	up	0.0008	0.0281744	no
TCONS_00036876	"="	XM_007963229.1	XLOC_011605	SUPV3L1	gene11006	suppressor of var1%2C 3-like 1 (S. cerevisiae)	GO:0000958(mitochondrial mRNA catabolic process);GO:0000962(positive regulation of mitochondrial RNA catabolic process);GO:0000965(mitochondrial RNA 3'-end processing);GO:0003677(DNA binding);GO:0003678(DNA helicase activity);GO:0003725(double-stranded RNA binding);GO:0004004(ATP-dependent RNA helicase activity);GO:0005524(ATP binding);GO:0005634(nucleus);GO:0006310(DNA recombination);GO:0006916(…	00230(Purine metabolism)	chrNC_023650.1:62111701-62141092	SV40	Ctr	OK	23.6167	14.7388	0.68019	up	0.0008	0.0281744	no
TCONS_00044314	"="	XM_008004480.1	XLOC_013883	TXNRD1	gene14362	thioredoxin reductase 1%2C transcript variant X10	GO:0004791(thioredoxin-disulfide reductase activity);GO:0005634(nucleus);GO:0005737(cytoplasm);GO:0006351(transcription, DNA-dependent);GO:0006355(regulation of transcription, DNA-dependent);GO:0045454(cell redox homeostasis);GO:0050660(flavin adenine dinucleotide binding);GO:0050661(NADP binding)	00240(Pyrimidine metabolism)	chrNC_023652.1:99375739-99559929	SV40	Ctr	OK	75.3019	44.9776	0.743478	up	0.0008	0.0281744	no
TCONS_00062472	"="	XM_008010233.1	XLOC_019609	CNTROB	gene19616	centrobin%2C centrosomal BRCA2 interacting protein%2C transcript variant X2	GO:0000910(cytokinesis);GO:0005814(centriole);GO:0007099(centriole replication);GO:0019904(protein domain specific binding);GO:0051299(centrosome separation)	NA	chrNC_023657.1:7320556-7337746	SV40	Ctr	OK	25.0549	16.6094	0.593092	up	0.0008	0.0281744	no
TCONS_00089952	"="	XM_007986170.1	XLOC_028135	VGLL3	gene28245	vestigial-like family member 3%2C transcript variant X3	GO:0005634(nucleus);GO:0006351(transcription, DNA-dependent);GO:0006355(regulation of transcription, DNA-dependent)	04010(MAPK signaling pathway);04310(Wnt signaling pathway)	chrNC_023663.1:89927525-89973606	SV40	Ctr	OK	18.993	35.2383	-0.891677	down	0.0008	0.0281744	no
TCONS_00106820	"="	XM_008018655.1	XLOC_033422	BUD31	gene32828	BUD31 homolog (S. cerevisiae)%2C transcript variant X1	GO:0005634(nucleus)	NA	chrNC_023669.1:13726585-13750749	SV40	Ctr	OK	137.953	84.2159	0.712017	up	0.0008	0.0281744	no
TCONS_00109920	"="	XM_007993021.1	XLOC_034441	NSDHL	gene34613	NAD(P) dependent steroid dehydrogenase-like%2C transcript variant X4	GO:0003854(3-beta-hydroxy-delta5-steroid dehydrogenase activity);GO:0005488(binding);GO:0005789(endoplasmic reticulum membrane);GO:0006695(cholesterol biosynthetic process);GO:0016021(integral to membrane);GO:0047012(sterol-4-alpha-carboxylate 3-dehydrogenase (decarboxylating) activity)	00100(Steroid biosynthesis)	chrNC_023671.1:127342787-127389117	SV40	Ctr	OK	78.1405	42.364	0.883233	up	0.0008	0.0281744	no
TCONS_00000015	"="	XM_008009247.1	XLOC_000007	PSMD13	gene6	proteasome (prosome%2C macropain) 26S subunit%2C non-ATPase%2C 13	GO:0000082(G1/S transition of mitotic cell cycle);GO:0000084(S phase of mitotic cell cycle);GO:0000209(protein polyubiquitination);GO:0000216(M/G1 transition of mitotic cell cycle);GO:0002474(antigen processing and presentation of peptide antigen via MHC class I);GO:0005654(nucleoplasm);GO:0005829(cytosol);GO:0005838(proteasome regulatory particle);GO:0006521(regulation of cellular amino acid met…	03050(Proteasome)	chrNC_023642.1:49509-67353	SV40	Ctr	OK	101.998	67.7265	0.590746	up	0.00085	0.029338	no
TCONS_00002629	"="	XM_008020723.1	XLOC_000858	LOC103248380	gene1669	prothymosin alpha	GO:0005634(nucleus)	NA	chrNC_023642.1:97614804-97615406	SV40	Ctr	OK	100.076	65.3291	0.615293	up	0.00085	0.029338	no
TCONS_00015408	"="	XM_007978943.1	XLOC_004996	GLRX	gene4885	glutaredoxin (thioltransferase)%2C transcript variant X2	GO:0005829(cytosol);GO:0006810(transport);GO:0009055(electron carrier activity);GO:0015035(protein disulfide oxidoreductase activity);GO:0015038(glutathione disulfide oxidoreductase activity);GO:0015949(nucleobase, nucleoside and nucleotide interconversion);GO:0022900(electron transport chain);GO:0045454(cell redox homeostasis);GO:0047485(protein N-terminus binding)	NA	chrNC_023645.1:89687353-89696236	SV40	Ctr	OK	4.04705	7.61563	-0.912093	down	0.00085	0.029338	no
TCONS_00020936	"="	XM_007996194.1	XLOC_006728	ZNF507	gene6937	zinc finger protein 507%2C transcript variant X1	GO:0003677(DNA binding);GO:0005634(nucleus);GO:0006351(transcription, DNA-dependent);GO:0006355(regulation of transcription, DNA-dependent);GO:0008270(zinc ion binding)	NA	chrNC_023647.1:27399338-27440371	SV40	Ctr	OK	2.12777	3.72858	-0.809288	down	0.00085	0.029338	no
TCONS_00023886	"="	XM_007995895.1	XLOC_007669	ZNF14	gene6818	zinc finger protein 14	GO:0003677(DNA binding);GO:0005634(nucleus);GO:0006351(transcription, DNA-dependent);GO:0006355(regulation of transcription, DNA-dependent);GO:0008270(zinc ion binding)	NA	chrNC_023647.1:18160411-18181105	SV40	Ctr	OK	0.71274	1.3375	-0.908086	down	0.00085	0.029338	no
TCONS_00028185	"="	XM_007999664.1	XLOC_008973	PDE5A	gene8517	phosphodiesterase 5A%2C cGMP-specific%2C transcript variant X4	GO:0005829(cytosol);GO:0007165(signal transduction);GO:0008270(zinc ion binding);GO:0030168(platelet activation);GO:0030553(cGMP binding);GO:0047555(3',5'-cyclic-GMP phosphodiesterase activity)	00230(Purine metabolism)	chrNC_023648.1:66826315-66955220	SV40	Ctr	OK	1.32334	2.64337	-0.998194	down	0.00085	0.029338	no
TCONS_00040489	"="	XM_007964964.1	XLOC_012737	ARL5A	gene11949	ADP-ribosylation factor-like 5A%2C transcript variant X2	GO:0005525(GTP binding);GO:0005622(intracellular);GO:0007264(small GTPase mediated signal transduction)	NA	chrNC_023651.1:37204056-37236256	SV40	Ctr	OK	2.7112	5.02706	-0.890785	down	0.00085	0.029338	no
TCONS_00040906	"="	XM_007965416.1	XLOC_012858	ATF2	gene12211	activating transcription factor 2%2C transcript variant X3	GO:0002755(MyD88-dependent toll-like receptor signaling pathway);GO:0002756(MyD88-independent toll-like receptor signaling pathway);GO:0003713(transcription coactivator activity);GO:0005654(nucleoplasm);GO:0008063(Toll signaling pathway);GO:0008270(zinc ion binding);GO:0034130(toll-like receptor 1 signaling pathway);GO:0034134(toll-like receptor 2 signaling pathway);GO:0034138(toll-like receptor …	04010(MAPK signaling pathway)	chrNC_023651.1:60644622-60734465	SV40	Ctr	OK	3.37667	6.67953	-0.984146	down	0.00085	0.029338	no
TCONS_00066299	"="	XM_008011047.1	XLOC_020826	NLE1	gene19987	notchless homolog 1 (Drosophila)	GO:0005730(nucleolus)	04310(Wnt signaling pathway)	chrNC_023657.1:28635053-28645527	SV40	Ctr	OK	32.1718	21.1132	0.607652	up	0.00085	0.029338	no
TCONS_00074509	"="	XM_007975707.1	XLOC_023436	PDXP	gene23286	pyridoxal (pyridoxine%2C vitamin B6) phosphatase	GO:0004647(phosphoserine phosphatase activity);GO:0004721(phosphoprotein phosphatase activity);GO:0005829(cytosol);GO:0005856(cytoskeleton);GO:0006470(protein dephosphorylation);GO:0007088(regulation of mitosis);GO:0030836(positive regulation of actin filament depolymerization);GO:0031072(heat shock protein binding);GO:0031247(actin rod assembly);GO:0031258(lamellipodium membrane);GO:0032465(regu…	00750(Vitamin B6 metabolism)	chrNC_023660.1:20360053-20368253	SV40	Ctr	OK	7.91855	4.94914	0.678059	up	0.00085	0.029338	no
TCONS_00080403	"="	XM_007976848.1	XLOC_025212	FDPS	gene23804	farnesyl diphosphate synthase%2C transcript variant X1	GO:0004161(dimethylallyltranstransferase activity);GO:0004337(geranyltranstransferase activity);GO:0005634(nucleus);GO:0005829(cytosol);GO:0006695(cholesterol biosynthetic process);GO:0008299(isoprenoid biosynthetic process);GO:0044419(interspecies interaction between organisms);GO:0046872(metal ion binding)	00900(Terpenoid backbone biosynthesis)	chrNC_023661.1:8514302-8526363	SV40	Ctr	OK	125.492	65.7193	0.933201	up	0.00085	0.029338	no
TCONS_00007546	"="	XM_008018955.1	XLOC_002445	TMEM230	gene2618	transmembrane protein 230	GO:0016021(integral to membrane)	NA	chrNC_023643.1:32955521-32968578	SV40	Ctr	OK	23.8179	15.4363	0.625717	up	0.0009	0.0305615	no
TCONS_00025989	"="	XM_007998875.1	XLOC_008311	CXCL1	gene8123	chemokine (C-X-C motif) ligand 1 (melanoma growth stimulating activity%2C alpha)	GO:0005615(extracellular space);GO:0005622(intracellular);GO:0006935(chemotaxis);GO:0006954(inflammatory response);GO:0006955(immune response);GO:0007186(G-protein coupled receptor protein signaling pathway);GO:0007399(nervous system development);GO:0008009(chemokine activity);GO:0008047(enzyme activator activity);GO:0008083(growth factor activity);GO:0008283(cell proliferation);GO:0008285(negati…	04060(Cytokine-cytokine receptor interaction);04062(Chemokine signaling pathway)	chrNC_023648.1:22327040-22329405	SV40	Ctr	OK	5.70109	9.18074	-0.687374	down	0.0009	0.0305615	no
TCONS_00041137	"="	XM_007965669.1	XLOC_012936	STAT1	gene12363	signal transducer and activator of transcription 1%2C 91kDa%2C transcript variant X2	NA	04062(Chemokine signaling pathway);04620(Toll-like receptor signaling pathway);04630(Jak-STAT signaling pathway);05140(Leishmaniasis);05200(Pathways in cancer);05212(Pancreatic cancer)	chrNC_023651.1:76402200-76537689	SV40	Ctr	OK	143.951	295.423	-1.03721	down	0.0009	0.0305615	yes
TCONS_00050485	"="	XM_008005577.1	XLOC_015724	RABL6	gene14894	RAB%2C member RAS oncogene family-like 6%2C transcript variant X3	NA	NA	chrNC_023653.1:1348081-1379779	SV40	Ctr	OK	54.6661	35.7425	0.613007	up	0.0009	0.0305615	no
TCONS_00054309	"="	XM_008006729.1	XLOC_016965	RAB32	gene16397	RAB32%2C member RAS oncogene family	GO:0005525(GTP binding);GO:0005739(mitochondrion);GO:0007264(small GTPase mediated signal transduction);GO:0015031(protein transport)	NA	chrNC_023654.1:25265830-25281106	SV40	Ctr	OK	28.448	18.3068	0.635947	up	0.0009	0.0305615	no
TCONS_00056195	"="	XM_007970503.1	XLOC_017595	USP34	gene17734	ubiquitin specific peptidase 34%2C transcript variant X7	NA	NA	chrNC_023655.1:45516554-45809431	SV40	Ctr	OK	3.08934	5.78621	-0.905321	down	0.0009	0.0305615	no
TCONS_00060741	"="	XM_007971893.1	XLOC_019094	POLR2H	gene18579	polymerase (RNA) II (DNA directed) polypeptide H	GO:0000398(nuclear mRNA splicing, via spliceosome);GO:0003899(DNA-directed RNA polymerase activity);GO:0005665(DNA-directed RNA polymerase II, core complex);GO:0005730(nucleolus);GO:0006283(transcription-coupled nucleotide-excision repair);GO:0006361(transcription initiation from RNA polymerase I promoter);GO:0006362(transcription elongation from RNA polymerase I promoter);GO:0006363(termination …	00230(Purine metabolism);00240(Pyrimidine metabolism);03020(RNA polymerase);05016(Huntington's disease)	chrNC_023656.1:5051704-5056497	SV40	Ctr	OK	31.5874	20.7144	0.608715	up	0.0009	0.0305615	no
TCONS_00092678	"="	XM_008014658.1	XLOC_028941	PURA	gene28689	purine-rich element binding protein A%2C transcript variant X4	GO:0000784(nuclear chromosome, telomeric region);GO:0003691(double-stranded telomeric DNA binding);GO:0003697(single-stranded DNA binding);GO:0003705(sequence-specific enhancer binding RNA polymerase II transcription factor activity);GO:0005662(DNA replication factor A complex);GO:0006268(DNA unwinding involved in replication);GO:0006270(DNA-dependent DNA replication initiation);GO:0008134(transc…	NA	chrNC_023664.1:42757891-42778929	SV40	Ctr	OK	1.74763	3.31026	-0.921543	down	0.0009	0.0305615	no
TCONS_00093279	"="	XM_008015324.1	XLOC_029136	CPEB4	gene29035	cytoplasmic polyadenylation element binding protein 4%2C transcript variant X4	GO:0000166(nucleotide binding);GO:0003723(RNA binding)	04114(Oocyte meiosis);04320(Dorso-ventral axis formation);04914(Progesterone-mediated oocyte maturation)	chrNC_023664.1:76039117-76110564	SV40	Ctr	OK	0.847962	2.43589	-1.52238	down	0.0009	0.0305615	yes
TCONS_00106525	"="	XM_008018342.1	XLOC_033331	WBSCR22	gene32678	Williams Beuren syndrome chromosome region 22	GO:0005634(nucleus);GO:0008168(methyltransferase activity)	00340(Histidine metabolism);00350(Tyrosine metabolism);00450(Selenoamino acid metabolism);00626(Naphthalene and anthracene degradation)	chrNC_023669.1:9347494-9382951	SV40	Ctr	OK	89.7162	48.6417	0.883176	up	0.0009	0.0305615	no
TCONS_00111021	"="	XR_497086.1	XLOC_034757	LOC103232191	gene34049	uncharacterized LOC103232191%2C transcript variant X2	NA	NA	chrNC_023671.1:63392807-63440245	SV40	Ctr	OK	3.39694	10.7979	-1.66844	down	0.0009	0.0305615	yes
TCONS_00111199	"="	XM_007992295.1	XLOC_034823	GLA	gene34224	galactosidase%2C alpha	GO:0005102(receptor binding);GO:0005576(extracellular region);GO:0005764(lysosome);GO:0005794(Golgi apparatus);GO:0009311(oligosaccharide metabolic process);GO:0016139(glycoside catabolic process);GO:0042803(protein homodimerization activity);GO:0043169(cation binding);GO:0045019(negative regulation of nitric oxide biosynthetic process);GO:0046477(glycosylceramide catabolic process);GO:0046479(gl…	00052(Galactose metabolism);00561(Glycerolipid metabolism);00600(Sphingolipid metabolism);00603(Glycosphingolipid biosynthesis - globo series);04142(Lysosome)	chrNC_023671.1:89738096-89749740	SV40	Ctr	OK	34.2903	22.5264	0.606186	up	0.0009	0.0305615	no
TCONS_00023244	"="	XM_007995107.1	XLOC_007455	TIMM44	gene6422	translocase of inner mitochondrial membrane 44 homolog (yeast)	GO:0005524(ATP binding);GO:0005744(mitochondrial inner membrane presequence translocase complex);GO:0005759(mitochondrial matrix);GO:0006626(protein targeting to mitochondrion);GO:0015450(P-P-bond-hydrolysis-driven protein transmembrane transporter activity)	NA	chrNC_023647.1:7375854-7396512	SV40	Ctr	OK	30.1286	18.3557	0.714904	up	0.00095	0.0318548	no
TCONS_00024449	"="	XM_007996839.1	XLOC_007841	SERTAD1	gene7188	SERTA domain containing 1	GO:0000079(regulation of cyclin-dependent protein kinase activity);GO:0006351(transcription, DNA-dependent);GO:0008284(positive regulation of cell proliferation)	NA	chrNC_023647.1:34878782-34882548	SV40	Ctr	OK	37.0673	24.1153	0.620197	up	0.00095	0.0318548	no
TCONS_00051863	"="	XM_007969147.1	XLOC_016118	RRAGA	gene15694	Ras-related GTP binding A	GO:0005525(GTP binding);GO:0005634(nucleus);GO:0005764(lysosome);GO:0006915(apoptosis);GO:0034613(cellular protein localization);GO:0071230(cellular response to amino acid stimulus)	NA	chrNC_023653.1:60669840-60671482	SV40	Ctr	OK	33.7927	21.8732	0.627547	up	0.00095	0.0318548	no
TCONS_00063996	"="	XM_008012008.1	XLOC_020083	C16H17orf58	gene20392	chromosome 16 open reading frame%2C human C17orf58	NA	NA	chrNC_023657.1:53470936-53473347	SV40	Ctr	OK	20.3772	13.0526	0.642612	up	0.00095	0.0318548	no
TCONS_00082434	"="	XM_007979289.1	XLOC_025777	MFSD2A	gene24937	major facilitator superfamily domain containing 2A	GO:0005789(endoplasmic reticulum membrane);GO:0016021(integral to membrane);GO:0055085(transmembrane transport)	NA	chrNC_023661.1:92926216-92941191	SV40	Ctr	OK	9.21183	4.82509	0.932931	up	0.00095	0.0318548	no
TCONS_00084935	"="	XM_007982526.1	XLOC_026593	BCAP29	gene26536	B-cell receptor-associated protein 29%2C transcript variant X2	GO:0005789(endoplasmic reticulum membrane);GO:0006886(intracellular protein transport);GO:0006915(apoptosis);GO:0016021(integral to membrane);GO:0016192(vesicle-mediated transport)	NA	chrNC_023662.1:76501098-76543751	SV40	Ctr	OK	0.933501	2.15168	-1.20474	down	0.00095	0.0318548	yes
TCONS_00111600	"="	XM_007992831.1	XLOC_034950	LOC103232654	gene34498	60S ribosomal protein L8-like	GO:0003735(structural constituent of ribosome);GO:0015934(large ribosomal subunit);GO:0019843(rRNA binding)	03010(Ribosome)	chrNC_023671.1:112291846-112302540	SV40	Ctr	OK	208.37	138.2	0.592388	up	0.00095	0.0318548	no
TCONS_00000995	"="	XM_007998342.1	XLOC_000335	TIMM10	gene602	translocase of inner mitochondrial membrane 10 homolog (yeast)%2C transcript variant X2	GO:0005215(transporter activity);GO:0005744(mitochondrial inner membrane presequence translocase complex);GO:0007605(sensory perception of sound);GO:0008270(zinc ion binding);GO:0042719(mitochondrial intermembrane space protein transporter complex);GO:0042803(protein homodimerization activity);GO:0045039(protein import into mitochondrial inner membrane);GO:0051087(chaperone binding);GO:0055085(tr…	NA	chrNC_023642.1:15701585-15703867	SV40	Ctr	OK	45.2316	28.5062	0.666057	up	0.001	0.0328203	no
TCONS_00004167	"="	XM_007994372.1	XLOC_001331	NUDT22	gene366	nudix (nucleoside diphosphate linked moiety X)-type motif 22%2C transcript variant X1	GO:0016787(hydrolase activity)	NA	chrNC_023642.1:10006095-10009529	SV40	Ctr	OK	41.6481	23.305	0.837612	up	0.001	0.0328203	no
TCONS_00006502	"="	XM_008021290.1	XLOC_002136	SCN3B	gene1971	sodium channel%2C voltage-gated%2C type III%2C beta subunit%2C transcript variant X3	GO:0005244(voltage-gated ion channel activity);GO:0005272(sodium channel activity);GO:0016021(integral to membrane)	NA	chrNC_023642.1:115029156-115057841	SV40	Ctr	OK	1.04504	2.41078	-1.20594	down	0.001	0.0328203	yes
TCONS_00019758	"="	XM_007994724.1	XLOC_006367	THOP1	gene6246	thimet oligopeptidase 1	GO:0004222(metalloendopeptidase activity);GO:0005737(cytoplasm);GO:0006508(proteolysis);GO:0046872(metal ion binding)	04614(Renin-angiotensin system)	chrNC_023647.1:2564444-2590029	SV40	Ctr	OK	47.7392	31.4388	0.602631	up	0.001	0.0328203	no
TCONS_00021824	"="	XM_007997293.1	XLOC_006991	PPP5C	gene7378	protein phosphatase 5%2C catalytic subunit	GO:0004722(protein serine/threonine phosphatase activity);GO:0004871(signal transducer activity);GO:0005634(nucleus);GO:0005794(Golgi apparatus);GO:0006351(transcription, DNA-dependent);GO:0006470(protein dephosphorylation);GO:0007067(mitosis);GO:0042802(identical protein binding);GO:0043123(positive regulation of I-kappaB kinase/NF-kappaB cascade);GO:0046872(metal ion binding)	04010(MAPK signaling pathway)	chrNC_023647.1:39726626-39775992	SV40	Ctr	OK	40.2625	26.4858	0.604215	up	0.001	0.0328203	no
TCONS_00023565	"="	XM_007995455.1	XLOC_007556	GADD45GIP1	gene6599	growth arrest and DNA-damage-inducible%2C gamma interacting protein 1	GO:0005634(nucleus);GO:0007049(cell cycle)	NA	chrNC_023647.1:11634434-11637462	SV40	Ctr	OK	116.478	77.3142	0.591254	up	0.001	0.0328203	no
TCONS_00067423	"="	XM_008012454.1	XLOC_021158	C16H17orf53	gene20569	chromosome 16 open reading frame%2C human C17orf53%2C transcript variant X7	NA	05416(Viral myocarditis)	chrNC_023657.1:62230432-62251090	SV40	Ctr	OK	4.13665	1.79487	1.20458	up	0.001	0.0328203	yes
TCONS_00075868	"="	XM_007975914.1	XLOC_023886	PHF5A	gene23377	PHD finger protein 5A	GO:0000398(nuclear mRNA splicing, via spliceosome);GO:0003677(DNA binding);GO:0003700(sequence-specific DNA binding transcription factor activity);GO:0005686(U2 snRNP);GO:0005689(U12-type spliceosomal complex);GO:0016607(nuclear speck);GO:0045893(positive regulation of transcription, DNA-dependent)	NA	chrNC_023660.1:23998276-24008504	SV40	Ctr	OK	57.9511	36.4798	0.667738	up	0.001	0.0328203	no
TCONS_00079543	"="	XM_007980498.1	XLOC_024938	DHRS3	gene25455	dehydrogenase/reductase (SDR family) member 3	GO:0000166(nucleotide binding);GO:0007601(visual perception);GO:0009055(electron carrier activity);GO:0016021(integral to membrane);GO:0042572(retinol metabolic process);GO:0052650(NADP-retinol dehydrogenase activity)	00830(Retinol metabolism)	chrNC_023661.1:119181284-119236953	SV40	Ctr	OK	0.970726	3.17224	-1.70837	down	0.001	0.0328203	yes
TCONS_00081162	"="	XM_007977840.1	XLOC_025457	AGL	gene24285	amylo-alpha-1%2C 6-glucosidase%2C 4-alpha-glucanotransferase%2C transcript variant X4	NA	00500(Starch and sucrose metabolism)	chrNC_023661.1:33422805-33491335	SV40	Ctr	OK	1.26662	2.75268	-1.11985	down	0.001	0.0328203	yes
TCONS_00085592	"="	XM_007983408.1	XLOC_026824	ATP6V0E2	gene27033	ATPase%2C H+ transporting V0 subunit e2%2C transcript variant X2	GO:0015078(hydrogen ion transmembrane transporter activity);GO:0015991(ATP hydrolysis coupled proton transport);GO:0016021(integral to membrane);GO:0016787(hydrolase activity);GO:0033179(proton-transporting V-type ATPase, V0 domain)	00190(Oxidative phosphorylation);04145(Phagosome);04966(Collecting duct acid secretion);05110(Vibrio cholerae infection);05120(Epithelial cell signaling in Helicobacter pylori infection)	chrNC_023662.1:118438434-118446060	SV40	Ctr	OK	42.1379	27.3962	0.621144	up	0.001	0.0328203	no
TCONS_00088059	"="	XM_007983798.1	XLOC_027587	SS18L2	gene27199	synovial sarcoma translocation gene on chromosome 18-like 2%2C transcript variant X1	NA	NA	chrNC_023663.1:4038275-4046447	SV40	Ctr	OK	20.8389	12.9181	0.689883	up	0.001	0.0328203	no
TCONS_00100612	"="	XM_007989216.1	XLOC_031559	RGL1	gene30855	ral guanine nucleotide dissociation stimulator-like 1%2C transcript variant X1	GO:0005829(cytosol);GO:0007264(small GTPase mediated signal transduction);GO:0008321(Ral guanyl-nucleotide exchange factor activity);GO:0044255(cellular lipid metabolic process);GO:0051056(regulation of small GTPase mediated signal transduction)	05200(Pathways in cancer);05210(Colorectal cancer);05212(Pancreatic cancer)	chrNC_023666.1:45444441-45730912	SV40	Ctr	OK	1.42824	2.95208	-1.0475	down	0.001	0.0328203	yes
TCONS_00103678	"="	XM_008016602.1	XLOC_032406	SCG3	gene31792	secretogranin III	GO:0002576(platelet degranulation);GO:0005576(extracellular region);GO:0030141(stored secretory granule);GO:0030168(platelet activation)	NA	chrNC_023667.1:31654549-31693585	SV40	Ctr	OK	0.358372	1.18865	-1.72979	down	0.001	0.0328203	yes
TCONS_00111629	"="	XM_007992849.1	XLOC_034956	ATP11C	gene34514	ATPase%2C class VI%2C type 11C%2C transcript variant X6	NA	NA	chrNC_023671.1:114812947-115014415	SV40	Ctr	OK	1.03419	2.30962	-1.15916	down	0.001	0.0328203	yes
TCONS_00018509	"="	XM_007990065.1	XLOC_005944	SEPHS2	gene5425	selenophosphate synthetase 2	GO:0004756(selenide, water dikinase activity);GO:0005524(ATP binding);GO:0016260(selenocysteine biosynthetic process)	00450(Selenoamino acid metabolism)	chrNC_023646.1:27130107-27132376	SV40	Ctr	OK	21.9407	14.2506	0.622584	up	0.00105	0.0341564	no
TCONS_00018830	"="	XM_007993496.1	XLOC_006066	C5H16orf80	gene5710	chromosome 5 open reading frame%2C human C16orf80	GO:0007275(multicellular organismal development)	NA	chrNC_023646.1:44047859-44063605	SV40	Ctr	OK	44.5905	28.9716	0.622095	up	0.00105	0.0341564	no
TCONS_00023814	"="	XM_007995850.1	XLOC_007655	HOMER3	gene6788	homer homolog 3 (Drosophila)%2C transcript variant X1	GO:0005515(protein binding);GO:0005737(cytoplasm);GO:0005886(plasma membrane);GO:0006605(protein targeting);GO:0007216(metabotropic glutamate receptor signaling pathway);GO:0014069(postsynaptic density);GO:0030054(cell junction);GO:0045211(postsynaptic membrane)	NA	chrNC_023647.1:17385175-17408322	SV40	Ctr	OK	13.4751	8.3548	0.689618	up	0.00105	0.0341564	no
TCONS_00043683	"="	XM_008003743.1	XLOC_013678	SHMT2	gene13949	serine hydroxymethyltransferase 2 (mitochondrial)%2C transcript variant X4	GO:0003682(chromatin binding);GO:0004372(glycine hydroxymethyltransferase activity);GO:0008168(methyltransferase activity);GO:0015630(microtubule cytoskeleton);GO:0042645(mitochondrial nucleoid)	00260(Glycine, serine and threonine metabolism);00460(Cyanoamino acid metabolism);00670(One carbon pool by folate);00680(Methane metabolism)	chrNC_023652.1:53141434-53146625	SV40	Ctr	OK	38.5218	24.4713	0.654584	up	0.00105	0.0341564	no
TCONS_00045940	"="	XM_007968136.1	XLOC_014410	SYT10	gene13547	synaptotagmin X%2C transcript variant X3	GO:0005215(transporter activity);GO:0016021(integral to membrane);GO:0030054(cell junction);GO:0030672(synaptic vesicle membrane);GO:0046872(metal ion binding)	NA	chrNC_023652.1:32846424-32914946	SV40	Ctr	OK	1.36447	4.6565	-1.77091	down	0.00105	0.0341564	yes
TCONS_00105716	"="	XM_008018127.1	XLOC_033035	WHSC1	gene32540	Wolf-Hirschhorn syndrome candidate 1%2C transcript variant X4	NA	00310(Lysine degradation)	chrNC_023668.1:46787324-46896898	SV40	Ctr	OK	20.49	13.104	0.644911	up	0.00105	0.0341564	no
TCONS_00014926	"="	XM_007972641.1	XLOC_004838	DHX29	gene4537	DEAH (Asp-Glu-Ala-His) box polypeptide 29%2C transcript variant X2	GO:0003743(translation initiation factor activity);GO:0005524(ATP binding);GO:0005737(cytoplasm);GO:0008026(ATP-dependent helicase activity)	00230(Purine metabolism)	chrNC_023645.1:51491355-51543889	SV40	Ctr	OK	4.64863	7.17837	-0.626849	down	0.0011	0.0353141	no
TCONS_00019940	"="	XM_007994972.1	XLOC_006430	CLPP	gene6362	caseinolytic mitochondrial matrix peptidase proteolytic subunit	GO:0004252(serine-type endopeptidase activity);GO:0005515(protein binding);GO:0005524(ATP binding);GO:0005759(mitochondrial matrix);GO:0006508(proteolysis)	04112(Cell cycle - Caulobacter)	chrNC_023647.1:5949285-5984926	SV40	Ctr	OK	56.7245	36.3016	0.643938	up	0.0011	0.0353141	no
TCONS_00020629	"="	XM_007995793.1	XLOC_006647	GDF15	gene6769	growth differentiation factor 15	GO:0005125(cytokine activity);GO:0005615(extracellular space);GO:0007179(transforming growth factor beta receptor signaling pathway);GO:0007267(cell-cell signaling);GO:0008083(growth factor activity)	NA	chrNC_023647.1:16853396-16861924	SV40	Ctr	OK	44.9824	29.4969	0.608799	up	0.0011	0.0353141	no
TCONS_00052616	"="	XM_008006550.1	XLOC_016381	SLC35A1	gene16259	solute carrier family 35 (CMP-sialic acid transporter)%2C member A1%2C transcript variant X2	GO:0000139(Golgi membrane);GO:0005351(sugar:hydrogen symporter activity);GO:0005456(CMP-N-acetylneuraminate transmembrane transporter activity);GO:0005887(integral to plasma membrane);GO:0005975(carbohydrate metabolic process);GO:0006464(protein modification process)	NA	chrNC_023654.1:11957785-11993746	SV40	Ctr	OK	3.04503	5.09597	-0.742899	down	0.0011	0.0353141	no
TCONS_00054503	"="	XM_008007025.1	XLOC_017026	ENPP1	gene16548	ectonucleotide pyrophosphatase/phosphodiesterase 1	GO:0003676(nucleic acid binding);GO:0004528(phosphodiesterase I activity);GO:0004551(nucleotide diphosphatase activity);GO:0005044(scavenger receptor activity);GO:0005158(insulin receptor binding);GO:0005524(ATP binding);GO:0005615(extracellular space);GO:0006091(generation of precursor metabolites and energy);GO:0006767(water-soluble vitamin metabolic process);GO:0006796(phosphate metabolic proc…	00230(Purine metabolism);00500(Starch and sucrose metabolism);00740(Riboflavin metabolism);00760(Nicotinate and nicotinamide metabolism);00770(Pantothenate and CoA biosynthesis)	chrNC_023654.1:41670415-41755566	SV40	Ctr	OK	6.1787	9.8768	-0.676739	down	0.0011	0.0353141	no
TCONS_00061389	"="	XM_008008913.1	XLOC_019293	SPSB4	gene18953	splA/ryanodine receptor domain and SOCS box containing 4	GO:0005515(protein binding);GO:0005737(cytoplasm);GO:0035556(intracellular signal transduction)	NA	chrNC_023656.1:49442816-49529654	SV40	Ctr	OK	1.36372	0.674504	1.01564	up	0.0011	0.0353141	yes
TCONS_00062118	"="	XM_008010692.1	XLOC_019499	RPA1	gene19412	replication protein A1%2C 70kDa	GO:0000075(cell cycle checkpoint);GO:0000082(G1/S transition of mitotic cell cycle);GO:0000084(S phase of mitotic cell cycle);GO:0000216(M/G1 transition of mitotic cell cycle);GO:0000718(nucleotide-excision repair, DNA damage removal);GO:0000722(telomere maintenance via recombination);GO:0000730(DNA recombinase assembly);GO:0003697(single-stranded DNA binding);GO:0005515(protein binding);GO:00056…	03030(DNA replication);03420(Nucleotide excision repair);03430(Mismatch repair);03440(Homologous recombination)	chrNC_023657.1:1470374-1537603	SV40	Ctr	OK	48.6198	31.115	0.643932	up	0.0011	0.0353141	no
TCONS_00071045	"="	XM_007973411.1	XLOC_022366	ZNF391	gene21820	zinc finger protein 391	GO:0003677(DNA binding);GO:0005634(nucleus);GO:0006351(transcription, DNA-dependent);GO:0006355(regulation of transcription, DNA-dependent);GO:0008270(zinc ion binding)	NA	chrNC_023658.1:45117453-45129971	SV40	Ctr	OK	0.888031	1.76872	-0.994025	down	0.0011	0.0353141	no
TCONS_00093557	"="	XM_008014045.1	XLOC_029230	CHD1	gene28328	chromodomain helicase DNA binding protein 1%2C transcript variant X1	GO:0003677(DNA binding);GO:0004003(ATP-dependent DNA helicase activity);GO:0005524(ATP binding);GO:0005634(nucleus);GO:0005737(cytoplasm);GO:0006351(transcription, DNA-dependent);GO:0006357(regulation of transcription from RNA polymerase II promoter);GO:0016568(chromatin modification);GO:0035064(methylated histone residue binding)	NA	chrNC_023664.1:2433293-2507850	SV40	Ctr	OK	1.92744	3.77796	-0.970923	down	0.0011	0.0353141	no
TCONS_00111744	"="	XM_007993052.1	XLOC_035002	HAUS7	gene34626	HAUS augmin-like complex%2C subunit 7%2C transcript variant X4	GO:0005730(nucleolus);GO:0005813(centrosome);GO:0005819(spindle);GO:0005874(microtubule);GO:0005886(plasma membrane);GO:0007067(mitosis);GO:0031996(thioesterase binding);GO:0051225(spindle assembly);GO:0051297(centrosome organization);GO:0051301(cell division);GO:0070652(HAUS complex)	NA	chrNC_023671.1:127878890-127940485	SV40	Ctr	OK	19.4869	8.21448	1.24626	up	0.0011	0.0353141	yes
TCONS_00001116	"="	XM_007999516.1	XLOC_000370	PSMC3	gene685	proteasome (prosome%2C macropain) 26S subunit%2C ATPase%2C 3%2C transcript variant X2	GO:0000082(G1/S transition of mitotic cell cycle);GO:0000084(S phase of mitotic cell cycle);GO:0000209(protein polyubiquitination);GO:0000216(M/G1 transition of mitotic cell cycle);GO:0000502(proteasome complex);GO:0002474(antigen processing and presentation of peptide antigen via MHC class I);GO:0003713(transcription coactivator activity);GO:0003714(transcription corepressor activity);GO:0005515…	03050(Proteasome)	chrNC_023642.1:17867271-17896942	SV40	Ctr	OK	63.5353	38.7109	0.71482	up	0.00115	0.0362466	no
TCONS_00006489	"="	XM_008021265.1	XLOC_002131	HSPA8	gene1958	heat shock 70kDa protein 8%2C transcript variant X1	GO:0005524(ATP binding);GO:0006950(response to stress);GO:0030529(ribonucleoprotein complex);GO:0042470(melanosome);GO:0045892(negative regulation of transcription, DNA-dependent)	03040(Spliceosome);04010(MAPK signaling pathway);04144(Endocytosis);04612(Antigen processing and presentation)	chrNC_023642.1:114447347-114452693	SV40	Ctr	OK	464.674	253.24	0.875713	up	0.00115	0.0362466	no
TCONS_00009456	"="	XM_008014525.1	XLOC_003039	DDX27	gene2393	DEAD (Asp-Glu-Ala-Asp) box polypeptide 27	NA	00230(Purine metabolism)	chrNC_023643.1:14741881-14766903	SV40	Ctr	OK	21.2888	14.017	0.602916	up	0.00115	0.0362466	no
TCONS_00037809	"="	XM_007964426.1	XLOC_011932	MKI67	gene11627	marker of proliferation Ki-67%2C transcript variant X1	GO:0005524(ATP binding);GO:0005694(chromosome);GO:0005730(nucleolus);GO:0007049(cell cycle);GO:0008022(protein C-terminus binding);GO:0008283(cell proliferation)	NA	chrNC_023650.1:120694058-120727039	SV40	Ctr	OK	2.62176	4.72342	-0.849297	down	0.00115	0.0362466	no
TCONS_00048085	"="	XM_008005439.1	XLOC_015029	ZMYND19	gene14840	zinc finger%2C MYND-type containing 19%2C transcript variant X1	GO:0005794(Golgi apparatus);GO:0005886(plasma membrane);GO:0008270(zinc ion binding)	NA	chrNC_023653.1:621598-652493	SV40	Ctr	OK	21.8175	12.4311	0.811525	up	0.00115	0.0362466	no
TCONS_00056824	"="	XM_007971171.1	XLOC_017803	PREB	gene18147	prolactin regulatory element binding%2C transcript variant X2	GO:0003677(DNA binding);GO:0005634(nucleus);GO:0005789(endoplasmic reticulum membrane);GO:0006351(transcription, DNA-dependent);GO:0006355(regulation of transcription, DNA-dependent);GO:0015031(protein transport);GO:0016021(integral to membrane);GO:0018279(protein N-linked glycosylation via asparagine);GO:0043687(post-translational protein modification);GO:0048208(COPII vesicle coating)	NA	chrNC_023655.1:80485177-80495723	SV40	Ctr	OK	28.5072	18.4231	0.629809	up	0.00115	0.0362466	no
TCONS_00058013	"="	XM_007970290.1	XLOC_018211	MPHOSPH10	gene17617	M-phase phosphoprotein 10 (U3 small nucleolar ribonucleoprotein)	GO:0000375(RNA splicing, via transesterification reactions);GO:0005515(protein binding);GO:0005694(chromosome);GO:0005730(nucleolus);GO:0005732(small nucleolar ribonucleoprotein complex);GO:0006364(rRNA processing)	04110(Cell cycle);04111(Cell cycle - yeast)	chrNC_023655.1:36018447-36038295	SV40	Ctr	OK	3.25886	5.19849	-0.673724	down	0.00115	0.0362466	no
TCONS_00083915	"="	XM_007981250.1	XLOC_026242	CHCHD2	gene25865	coiled-coil-helix-coiled-coil-helix domain containing 2	GO:0005739(mitochondrion)	NA	chrNC_023662.1:2675521-2680406	SV40	Ctr	OK	701.24	477.229	0.555227	up	0.00115	0.0362466	no
TCONS_00088187	"="	XM_007983908.1	XLOC_027615	EXOSC7	gene27247	exosome component 7%2C transcript variant X2	GO:0000175(3'-5'-exoribonuclease activity);GO:0000178(exosome (RNase complex));GO:0003723(RNA binding);GO:0005515(protein binding);GO:0005730(nucleolus);GO:0005829(cytosol);GO:0006364(rRNA processing);GO:0043928(exonucleolytic nuclear-transcribed mRNA catabolic process involved in deadenylation-dependent decay)	NA	chrNC_023663.1:6452154-6485411	SV40	Ctr	OK	41.0233	26.7541	0.616681	up	0.00115	0.0362466	no
TCONS_00090732	"="	XM_007984621.1	XLOC_028329	LOC103227769	gene27486	selenoprotein K	GO:0005783(endoplasmic reticulum);GO:0006979(response to oxidative stress)	NA	chrNC_023663.1:15267914-15274861	SV40	Ctr	OK	46.9734	30.8155	0.608187	up	0.00115	0.0362466	no
TCONS_00091302	"="	XM_007985336.1	XLOC_028451	MRPS25	gene27752	mitochondrial ribosomal protein S25	GO:0003735(structural constituent of ribosome);GO:0005763(mitochondrial small ribosomal subunit);GO:0006412(translation)	NA	chrNC_023663.1:50985397-50997603	SV40	Ctr	OK	21.695	14.2573	0.605657	up	0.00115	0.0362466	no
TCONS_00098181	"="	XM_007988276.1	XLOC_030836	PYCR2	gene30417	pyrroline-5-carboxylate reductase family%2C member 2%2C transcript variant X2	GO:0004735(pyrroline-5-carboxylate reductase activity);GO:0005488(binding);GO:0005737(cytoplasm);GO:0006561(proline biosynthetic process);GO:0016616(oxidoreductase activity, acting on the CH-OH group of donors, NAD or NADP as acceptor)	00330(Arginine and proline metabolism)	chrNC_023666.1:3846517-3850976	SV40	Ctr	OK	22.8808	14.3941	0.668659	up	0.00115	0.0362466	no
TCONS_00099871	"="	XM_007988373.1	XLOC_031378	MIA3	gene30458	melanoma inhibitory activity family%2C member 3%2C transcript variant X1	NA	04530(Tight junction);05416(Viral myocarditis)	chrNC_023666.1:6901890-6954556	SV40	Ctr	OK	4.34764	7.1181	-0.71126	down	0.00115	0.0362466	no
TCONS_00007608	"="	XM_008019207.1	XLOC_002455	MRPS26	gene2630	mitochondrial ribosomal protein S26	GO:0005763(mitochondrial small ribosomal subunit);GO:0042769(DNA damage response, detection of DNA damage);GO:0043043(peptide biosynthetic process)	NA	chrNC_023643.1:33725929-33728206	SV40	Ctr	OK	112.257	76.2115	0.558729	up	0.0012	0.0371848	no
TCONS_00013497	"="	XM_007961271.1	XLOC_004399	CDH6	gene4358	cadherin 6%2C type 2%2C K-cadherin (fetal kidney)%2C transcript variant X2	GO:0005509(calcium ion binding);GO:0005634(nucleus);GO:0005737(cytoplasm);GO:0005886(plasma membrane);GO:0007156(homophilic cell adhesion);GO:0016021(integral to membrane);GO:0034329(cell junction assembly);GO:0034332(adherens junction organization)	NA	chrNC_023645.1:30457522-30597774	SV40	Ctr	OK	7.78042	22.1507	-1.50943	down	0.0012	0.0371848	yes
TCONS_00036154	"="	XM_008002681.1	XLOC_011421	LOC103238076	gene10625	X-linked retinitis pigmentosa GTPase regulator-like%2C transcript variant X1	GO:0001750(photoreceptor outer segment);GO:0005085(guanyl-nucleotide exchange factor activity);GO:0005515(protein binding);GO:0005794(Golgi apparatus);GO:0006886(intracellular protein transport);GO:0007601(visual perception);GO:0050896(response to stimulus)	04120(Ubiquitin mediated proteolysis)	chrNC_023650.1:30008680-30033475	SV40	Ctr	OK	3.11827	5.51421	-0.82241	down	0.0012	0.0371848	no
TCONS_00065731	"="	XM_008010272.1	XLOC_020638	AURKB	gene19638	aurora kinase B%2C transcript variant X1	GO:0000236(mitotic prometaphase);GO:0000780(condensed nuclear chromosome, centromeric region);GO:0004674(protein serine/threonine kinase activity);GO:0005515(protein binding);GO:0005524(ATP binding);GO:0005819(spindle);GO:0005829(cytosol);GO:0031145(anaphase-promoting complex-dependent proteasomal ubiquitin-dependent protein catabolic process);GO:0032133(chromosome passenger complex);GO:0034501(p…	NA	chrNC_023657.1:7571254-7583034	SV40	Ctr	OK	17.47	8.73493	1.00001	up	0.0012	0.0371848	yes
TCONS_00069020	"="	XM_007972992.1	XLOC_021685	TAP2	gene21483	transporter 2%2C ATP-binding cassette%2C sub-family B (MDR/TAP)	GO:0001916(positive regulation of T cell mediated cytotoxicity);GO:0002481(antigen processing and presentation of exogenous protein antigen via MHC class Ib, TAP-dependent);GO:0002485(antigen processing and presentation of endogenous peptide antigen via MHC class I via ER pathway, TAP-dependent);GO:0002489(antigen processing and presentation of endogenous peptide antigen via MHC class Ib via ER p…	02010(ABC transporters);04145(Phagosome);04612(Antigen processing and presentation);05340(Primary immunodeficiency)	chrNC_023658.1:39266869-39280208	SV40	Ctr	OK	11.8558	6.74236	0.814265	up	0.0012	0.0371848	no
TCONS_00076956	"="	XM_007977282.1	XLOC_024202	RBM8A	gene23980	RNA binding motif protein 8A%2C transcript variant X1	GO:0000166(nucleotide binding);GO:0000184(nuclear-transcribed mRNA catabolic process, nonsense-mediated decay);GO:0003723(RNA binding);GO:0005737(cytoplasm);GO:0006397(mRNA processing);GO:0006417(regulation of translation);GO:0008380(RNA splicing);GO:0016607(nuclear speck);GO:0051028(mRNA transport)	NA	chrNC_023661.1:12819890-12821656	SV40	Ctr	OK	52.0478	33.1587	0.650452	up	0.0012	0.0371848	no
TCONS_00082685	"="	XM_007979602.1	XLOC_025849	EIF3I	gene25075	eukaryotic translation initiation factor 3%2C subunit I	GO:0003743(translation initiation factor activity);GO:0005515(protein binding);GO:0005829(cytosol);GO:0005852(eukaryotic translation initiation factor 3 complex)	NA	chrNC_023661.1:100627953-100648822	SV40	Ctr	OK	155.106	105.252	0.559405	up	0.0012	0.0371848	no
TCONS_00086979	"="	XM_007982563.1	XLOC_027207	LAMB1	gene26544	laminin%2C beta 1	GO:0005201(extracellular matrix structural constituent);GO:0005606(laminin-1 complex);GO:0005607(laminin-2 complex);GO:0005615(extracellular space);GO:0007411(axon guidance);GO:0030335(positive regulation of cell migration);GO:0034446(substrate adhesion-dependent cell spreading);GO:0042476(odontogenesis);GO:0043257(laminin-8 complex);GO:0043259(laminin-10 complex);GO:0048471(perinuclear region of…	04510(Focal adhesion);04512(ECM-receptor interaction);05200(Pathways in cancer);05222(Small cell lung cancer)	chrNC_023662.1:76829286-76914348	SV40	Ctr	OK	28.8854	42.331	-0.551372	down	0.0012	0.0371848	no
TCONS_00091745	"="	XM_007985896.1	XLOC_028622	DZIP3	gene28059	DAZ interacting zinc finger protein 3%2C transcript variant X6	NA	NA	chrNC_023663.1:72094369-72237291	SV40	Ctr	OK	2.10031	4.72369	-1.16931	down	0.0012	0.0371848	yes
TCONS_00111360	"="	XM_007992565.1	XLOC_034871	AMMECR1	gene34338	Alport syndrome%2C mental retardation%2C midface hypoplasia and elliptocytosis chromosomal region gene 1%2C transcript variant X3	NA	NA	chrNC_023671.1:98030336-98163146	SV40	Ctr	OK	1.50905	2.42103	-0.681978	down	0.0012	0.0371848	no
TCONS_00111821	"="	XM_007993147.1	XLOC_035023	UBL4A	gene34667	ubiquitin-like 4A	GO:0006464(protein modification process);GO:0006810(transport);GO:0019787(small conjugating protein ligase activity);GO:0071816(tail-anchored membrane protein insertion into ER membrane);GO:0071818(BAT3 complex)	NA	chrNC_023671.1:128733218-128736150	SV40	Ctr	OK	12.9179	8.45175	0.612049	up	0.0012	0.0371848	no
TCONS_00001712	"="	XM_008006632.1	XLOC_000551	DKK3	gene1062	dickkopf WNT signaling pathway inhibitor 3%2C transcript variant X3	GO:0005615(extracellular space);GO:0009653(anatomical structure morphogenesis);GO:0016055(Wnt receptor signaling pathway);GO:0030325(adrenal gland development);GO:0032348(negative regulation of aldosterone biosynthetic process);GO:0045892(negative regulation of transcription, DNA-dependent);GO:0090090(negative regulation of canonical Wnt receptor signaling pathway);GO:2000065(negative regulation …	NA	chrNC_023642.1:52823414-52868891	SV40	Ctr	OK	1.65677	0.780367	1.08615	up	0.00125	0.0384104	yes
TCONS_00028201	"="	XM_007999676.1	XLOC_008977	PRDM5	gene8526	PR domain containing 5%2C transcript variant X1	GO:0000278(mitotic cell cycle);GO:0005634(nucleus);GO:0006351(transcription, DNA-dependent);GO:0008270(zinc ion binding);GO:0016575(histone deacetylation);GO:0043565(sequence-specific DNA binding);GO:0044212(transcription regulatory region DNA binding);GO:0045892(negative regulation of transcription, DNA-dependent);GO:0051567(histone H3-K9 methylation);GO:0070491(repressing transcription factor b…	NA	chrNC_023648.1:67985386-68210618	SV40	Ctr	OK	1.74608	3.14323	-0.848125	down	0.00125	0.0384104	no
TCONS_00046951	"="	XM_008004113.1	XLOC_014685	PAWR	gene14159	PRKC%2C apoptosis%2C WT1%2C regulator	GO:0000122(negative regulation of transcription from RNA polymerase II promoter);GO:0003714(transcription corepressor activity);GO:0003779(actin binding);GO:0005634(nucleus);GO:0005737(cytoplasm);GO:0005886(plasma membrane);GO:0006351(transcription, DNA-dependent);GO:0006915(apoptosis);GO:0006917(induction of apoptosis);GO:0019899(enzyme binding);GO:0043522(leucine zipper domain binding);GO:00510…	NA	chrNC_023652.1:75127628-75219726	SV40	Ctr	OK	10.5506	16.4976	-0.644931	down	0.00125	0.0384104	no
TCONS_00069369	"="	XM_007973405.1	XLOC_021828	LOC103221944	gene21765	histone H1.5	GO:0000786(nucleosome);GO:0003677(DNA binding);GO:0005634(nucleus);GO:0006334(nucleosome assembly)	NA	chrNC_023658.1:44657961-44703428	SV40	Ctr	OK	596.607	318.013	0.907695	up	0.00125	0.0384104	no
TCONS_00089197	"="	XM_007985313.1	XLOC_027901	LSM3	gene27743	LSM3 homolog%2C U6 small nuclear RNA associated (S. cerevisiae)	GO:0003723(RNA binding);GO:0006397(mRNA processing);GO:0008380(RNA splicing)	NA	chrNC_023663.1:50121673-50141071	SV40	Ctr	OK	56.9972	37.6812	0.597045	up	0.00125	0.0384104	no
TCONS_00091040	"="	XM_007984935.1	XLOC_028382	TMF1	gene27576	TATA element modulatory factor 1%2C transcript variant X1	GO:0000139(Golgi membrane);GO:0003677(DNA binding);GO:0003712(transcription cofactor activity);GO:0005515(protein binding);GO:0005634(nucleus);GO:0006355(regulation of transcription, DNA-dependent);GO:0006366(transcription from RNA polymerase II promoter)	04530(Tight junction);05416(Viral myocarditis)	chrNC_023663.1:30047410-30078604	SV40	Ctr	OK	4.21767	8.47303	-1.00643	down	0.00125	0.0384104	yes
TCONS_00035551	"="	XM_007964455.1	XLOC_011241	DPYSL4	gene11661	dihydropyrimidinase-like 4	GO:0005829(cytosol);GO:0006208(pyrimidine base catabolic process);GO:0007411(axon guidance);GO:0016812(hydrolase activity, acting on carbon-nitrogen (but not peptide) bonds, in cyclic amides)	04360(Axon guidance)	chrNC_023650.1:124778081-124795738	SV40	Ctr	OK	9.34629	6.15275	0.603163	up	0.0013	0.0394114	no
TCONS_00038964	"="	XM_007965788.1	XLOC_012314	SGOL2	gene12445	shugoshin-like 2 (S. pombe)%2C transcript variant X3	GO:0000236(mitotic prometaphase);GO:0000777(condensed chromosome kinetochore);GO:0005515(protein binding);GO:0005829(cytosol);GO:0030892(mitotic cohesin complex);GO:0051301(cell division)	NA	chrNC_023651.1:86019473-86075905	SV40	Ctr	OK	0.778906	1.52875	-0.972836	down	0.0013	0.0394114	no
TCONS_00064559	"="	XM_008012631.1	XLOC_020225	PTRF	gene20645	polymerase I and transcript release factor	GO:0005515(protein binding);GO:0005654(nucleoplasm);GO:0005739(mitochondrion);GO:0005783(endoplasmic reticulum);GO:0005792(microsome);GO:0005829(cytosol);GO:0005901(caveola);GO:0006355(regulation of transcription, DNA-dependent);GO:0006361(transcription initiation from RNA polymerase I promoter);GO:0006363(termination of RNA polymerase I transcription);GO:0042134(rRNA primary transcript binding)	04530(Tight junction);05416(Viral myocarditis)	chrNC_023657.1:63840692-63863162	SV40	Ctr	OK	245.173	166.491	0.558359	up	0.0013	0.0394114	no
TCONS_00075059	"="	XM_007974808.1	XLOC_023629	ATP6V1E1	gene22887	ATPase%2C H+ transporting%2C lysosomal 31kDa%2C V1 subunit E1	GO:0005515(protein binding);GO:0005768(endosome);GO:0005829(cytosol);GO:0006879(cellular iron ion homeostasis);GO:0008286(insulin receptor signaling pathway);GO:0016324(apical plasma membrane);GO:0033178(proton-transporting two-sector ATPase complex, catalytic domain);GO:0033572(transferrin transport);GO:0046961(proton-transporting ATPase activity, rotational mechanism)	00190(Oxidative phosphorylation);04145(Phagosome);04966(Collecting duct acid secretion);05110(Vibrio cholerae infection);05120(Epithelial cell signaling in Helicobacter pylori infection)	chrNC_023660.1:1808335-1840567	SV40	Ctr	OK	102.532	69.8575	0.553581	up	0.0013	0.0394114	no
TCONS_00092240	"="	XM_008014172.1	XLOC_028817	LOC103244355	gene28412	39S ribosomal protein L49%2C mitochondrial-like	GO:0003735(structural constituent of ribosome);GO:0005761(mitochondrial ribosome);GO:0006412(translation)	NA	chrNC_023664.1:18109370-18111408	SV40	Ctr	OK	1.78414	0.957705	0.897579	up	0.0013	0.0394114	no
TCONS_00108708	"="	XM_007991497.1	XLOC_034027	JADE3	gene33752	jade family PHD finger 3%2C transcript variant X1	GO:0000123(histone acetyltransferase complex);GO:0008270(zinc ion binding);GO:0043966(histone H3 acetylation);GO:0043981(histone H4-K5 acetylation);GO:0043982(histone H4-K8 acetylation);GO:0043983(histone H4-K12 acetylation)	NA	chrNC_023671.1:44119479-44266268	SV40	Ctr	OK	7.25917	11.1138	-0.614471	down	0.0013	0.0394114	no
TCONS_00007344	"="	XM_008016390.1	XLOC_002384	RIMS4	gene2477	regulating synaptic membrane exocytosis 4	GO:0006836(neurotransmitter transport);GO:0006887(exocytosis);GO:0030054(cell junction);GO:0045202(synapse)	04010(MAPK signaling pathway);04011(MAPK signaling pathway - yeast);04012(ErbB signaling pathway);04020(Calcium signaling pathway);04070(Phosphatidylinositol signaling system);04270(Vascular smooth muscle contraction);04310(Wnt signaling pathway);04370(VEGF signaling pathway);04510(Focal adhesion);04530(Tight junction);04540(Gap junction);04650(Natural killer cell mediated cytotoxicity);04666(Fc …	chrNC_023643.1:19001515-19065551	SV40	Ctr	OK	0.734965	0.368908	0.994415	up	0.00135	0.040386	no
TCONS_00021442	"="	XM_007998491.1	XLOC_006861	TIMM50	gene7157	translocase of inner mitochondrial membrane 50 homolog (S. cerevisiae)	GO:0001836(release of cytochrome c from mitochondria);GO:0003723(RNA binding);GO:0004722(protein serine/threonine phosphatase activity);GO:0004725(protein tyrosine phosphatase activity);GO:0005134(interleukin-2 receptor binding);GO:0005744(mitochondrial inner membrane presequence translocase complex);GO:0007006(mitochondrial membrane organization);GO:0015031(protein transport);GO:0016021(integral…	NA	chrNC_023647.1:34089042-34098574	SV40	Ctr	OK	48.9495	30.6929	0.67339	up	0.00135	0.040386	no
TCONS_00024815	"="	XM_007998507.1	XLOC_007947	SLC1A5	gene7396	solute carrier family 1 (neutral amino acid transporter)%2C member 5	GO:0016021(integral to membrane);GO:0017153(sodium:dicarboxylate symporter activity);GO:0042470(melanosome)	NA	chrNC_023647.1:40139416-40150312	SV40	Ctr	OK	26.566	17.6383	0.590871	up	0.00135	0.040386	no
TCONS_00027273	"="	XM_008000418.1	XLOC_008708	SLC25A4	gene8964	solute carrier family 25 (mitochondrial carrier%3B adenine nucleotide translocator)%2C member 4	GO:0000002(mitochondrial genome maintenance);GO:0005743(mitochondrial inner membrane);GO:0005887(integral to plasma membrane);GO:0006112(energy reserve metabolic process);GO:0015207(adenine transmembrane transporter activity);GO:0016032(viral reproduction);GO:0044419(interspecies interaction between organisms);GO:0050796(regulation of insulin secretion);GO:0060547(negative regulation of necrotic …	04020(Calcium signaling pathway);05012(Parkinson's disease);05016(Huntington's disease)	chrNC_023648.1:131102076-131106076	SV40	Ctr	OK	58.5329	39.3576	0.572605	up	0.00135	0.040386	no
TCONS_00032979	"="	XM_008002001.1	XLOC_010509	RPL8	gene10272	ribosomal protein L8%2C transcript variant X2	GO:0003735(structural constituent of ribosome);GO:0015934(large ribosomal subunit);GO:0019843(rRNA binding)	03010(Ribosome)	chrNC_023649.1:138990087-138992564	SV40	Ctr	OK	2018.67	1385.41	0.54309	up	0.00135	0.040386	no
TCONS_00038431	"="	XM_007965215.1	XLOC_012136	CSRNP3	gene12081	cysteine-serine-rich nuclear protein 3%2C transcript variant X4	GO:0003677(DNA binding);GO:0003700(sequence-specific DNA binding transcription factor activity);GO:0005634(nucleus);GO:0006915(apoptosis);GO:0043065(positive regulation of apoptosis);GO:0045944(positive regulation of transcription from RNA polymerase II promoter)	NA	chrNC_023651.1:50967137-51184378	SV40	Ctr	OK	0.864769	1.76156	-1.02646	down	0.00135	0.040386	yes
TCONS_00038776	"="	XM_007965576.1	XLOC_012261	FAM171B	gene12326	family with sequence similarity 171%2C member B	GO:0003677(DNA binding);GO:0016021(integral to membrane)	NA	chrNC_023651.1:72229784-72301767	SV40	Ctr	OK	1.34841	2.16932	-0.68598	down	0.00135	0.040386	no
TCONS_00058134	"="	XM_007970491.1	XLOC_018258	COMMD1	gene17727	copper metabolism (Murr1) domain containing 1%2C transcript variant X2	GO:0005507(copper ion binding);GO:0005730(nucleolus);GO:0005737(cytoplasm);GO:0030054(cell junction);GO:0031398(positive regulation of protein ubiquitination);GO:0031462(Cul2-RING ubiquitin ligase complex);GO:0032088(negative regulation of NF-kappaB transcription factor activity);GO:0032434(regulation of proteasomal ubiquitin-dependent protein catabolic process);GO:0042803(protein homodimerizatio…	NA	chrNC_023655.1:44839459-45068764	SV40	Ctr	OK	23.2956	14.9339	0.641466	up	0.00135	0.040386	no
TCONS_00082142	"="	XM_007978998.1	XLOC_025713	KIF2C	gene24832	kinesin family member 2C%2C transcript variant X3	GO:0000236(mitotic prometaphase);GO:0000777(condensed chromosome kinetochore);GO:0003777(microtubule motor activity);GO:0005524(ATP binding);GO:0005634(nucleus);GO:0005737(cytoplasm);GO:0005829(cytosol);GO:0005871(kinesin complex);GO:0005874(microtubule);GO:0007018(microtubule-based movement);GO:0007019(microtubule depolymerization);GO:0007059(chromosome segregation);GO:0007067(mitosis);GO:000759…	NA	chrNC_023661.1:88023249-88054715	SV40	Ctr	OK	17.6932	9.24398	0.936606	up	0.00135	0.040386	no
TCONS_00023255	"="	XM_007995115.1	XLOC_007461	CD320	gene6428	CD320 molecule	GO:0001558(regulation of cell growth);GO:0005783(endoplasmic reticulum);GO:0008083(growth factor activity);GO:0016021(integral to membrane)	NA	chrNC_023647.1:7665946-7673441	SV40	Ctr	OK	35.1783	19.3689	0.860944	up	0.0014	0.0415018	no
TCONS_00058099	"="	XM_007970438.1	XLOC_018244	SLC1A4	gene17696	solute carrier family 1 (glutamate/neutral amino acid transporter)%2C member 4	GO:0005254(chloride channel activity);GO:0005882(intermediate filament);GO:0005887(integral to plasma membrane);GO:0015180(L-alanine transmembrane transporter activity);GO:0015184(L-cystine transmembrane transporter activity);GO:0015193(L-proline transmembrane transporter activity);GO:0015194(L-serine transmembrane transporter activity);GO:0015195(L-threonine transmembrane transporter activity);G…	NA	chrNC_023655.1:41999215-42032326	SV40	Ctr	OK	27.9933	18.8704	0.568955	up	0.0014	0.0415018	no
TCONS_00066908	"="	XM_008011800.1	XLOC_021018	ICT1	gene20308	immature colon carcinoma transcript 1	GO:0004045(aminoacyl-tRNA hydrolase activity);GO:0005762(mitochondrial large ribosomal subunit);GO:0016150(translation release factor activity, codon nonspecific);GO:0070126(mitochondrial translational termination)	NA	chrNC_023657.1:46652000-46664069	SV40	Ctr	OK	49.901	33.1943	0.588132	up	0.0014	0.0415018	no
TCONS_00067663	"="	XM_008012824.1	XLOC_021253	PSMD3	gene20759	proteasome (prosome%2C macropain) 26S subunit%2C non-ATPase%2C 3	GO:0000082(G1/S transition of mitotic cell cycle);GO:0000084(S phase of mitotic cell cycle);GO:0000209(protein polyubiquitination);GO:0000216(M/G1 transition of mitotic cell cycle);GO:0000502(proteasome complex);GO:0002474(antigen processing and presentation of peptide antigen via MHC class I);GO:0005488(binding);GO:0005654(nucleoplasm);GO:0005829(cytosol);GO:0006521(regulation of cellular amino …	03050(Proteasome)	chrNC_023657.1:66172832-66189851	SV40	Ctr	OK	147.032	100.54	0.548362	up	0.0014	0.0415018	no
TCONS_00077523	"="	XM_007977903.1	XLOC_024364	ARHGAP29	gene24319	Rho GTPase activating protein 29%2C transcript variant X3	GO:0005100(Rho GTPase activator activity);GO:0005829(cytosol);GO:0007266(Rho protein signal transduction);GO:0046872(metal ion binding)	04530(Tight junction);05200(Pathways in cancer);05220(Chronic myeloid leukemia);05416(Viral myocarditis)	chrNC_023661.1:39021351-39096227	SV40	Ctr	OK	16.2105	32.2027	-0.990249	down	0.0014	0.0415018	no
TCONS_00078801	"="	XM_007979540.1	XLOC_024736	YARS	gene25056	tyrosyl-tRNA synthetase	GO:0000049(tRNA binding);GO:0004831(tyrosine-tRNA ligase activity);GO:0004871(signal transducer activity);GO:0005153(interleukin-8 receptor binding);GO:0005524(ATP binding);GO:0005615(extracellular space);GO:0005625(soluble fraction);GO:0005634(nucleus);GO:0005829(cytosol);GO:0006437(tyrosyl-tRNA aminoacylation);GO:0006915(apoptosis)	00970(Aminoacyl-tRNA biosynthesis)	chrNC_023661.1:99997626-100096719	SV40	Ctr	OK	36.858	23.0393	0.67788	up	0.0014	0.0415018	no
TCONS_00082424	"="	XM_007979277.1	XLOC_025775	RLF	gene24933	rearranged L-myc fusion%2C transcript variant X2	GO:0003677(DNA binding);GO:0005515(protein binding);GO:0005634(nucleus);GO:0006351(transcription, DNA-dependent);GO:0008270(zinc ion binding);GO:0009294(DNA mediated transformation);GO:0015074(DNA integration);GO:0045944(positive regulation of transcription from RNA polymerase II promoter);GO:0051276(chromosome organization)	NA	chrNC_023661.1:92665615-92744867	SV40	Ctr	OK	3.36855	5.67902	-0.753513	down	0.0014	0.0415018	no
TCONS_00015113	"="	XM_007975125.1	XLOC_004902	FOXD1	gene4689	forkhead box D1	GO:0001755(neural crest cell migration);GO:0003690(double-stranded DNA binding);GO:0003704(specific RNA polymerase II transcription factor activity);GO:0003705(sequence-specific enhancer binding RNA polymerase II transcription factor activity);GO:0005667(transcription factor complex);GO:0007422(peripheral nervous system development);GO:0008134(transcription factor binding);GO:0008301(DNA bending …	NA	chrNC_023645.1:67754303-67796901	SV40	Ctr	OK	1.17852	0.638833	0.883468	up	0.00145	0.0424703	no
TCONS_00029936	"="	XM_008000905.1	XLOC_009505	TMEM70	gene9656	transmembrane protein 70%2C transcript variant X2	GO:0005743(mitochondrial inner membrane);GO:0032592(integral to mitochondrial membrane);GO:0033615(mitochondrial proton-transporting ATP synthase complex assembly)	NA	chrNC_023649.1:69576785-69582478	SV40	Ctr	OK	40.8223	25.7714	0.663585	up	0.00145	0.0424703	no
TCONS_00030465	"="	XM_008001416.1	XLOC_009646	MED30	gene9989	mediator complex subunit 30%2C transcript variant X2	GO:0001104(RNA polymerase II transcription cofactor activity);GO:0004872(receptor activity);GO:0006367(transcription initiation from RNA polymerase II promoter);GO:0016592(mediator complex);GO:0030374(ligand-dependent nuclear receptor transcription coactivator activity);GO:0030521(androgen receptor signaling pathway);GO:0042809(vitamin D receptor binding);GO:0045893(positive regulation of transcr…	NA	chrNC_023649.1:112162111-112181630	SV40	Ctr	OK	29.044	18.8254	0.625559	up	0.00145	0.0424703	no
TCONS_00041714	"="	XM_007966370.1	XLOC_013090	TUBA4A	gene12719	tubulin%2C alpha 4a%2C transcript variant X3	GO:0003924(GTPase activity);GO:0005198(structural molecule activity);GO:0005525(GTP binding);GO:0005874(microtubule);GO:0007018(microtubule-based movement);GO:0051258(protein polymerization)	04145(Phagosome);04540(Gap junction);05130(Pathogenic Escherichia coli infection)	chrNC_023651.1:105154927-105159340	SV40	Ctr	OK	63.2506	42.8858	0.560579	up	0.00145	0.0424703	no
TCONS_00045094	"="	XM_008005342.1	XLOC_014151	ZNF84	gene14824	zinc finger protein 84%2C transcript variant X3	NA	NA	chrNC_023652.1:128341863-128362848	SV40	Ctr	OK	1.33152	3.15563	-1.24485	down	0.00145	0.0424703	yes
TCONS_00060104	"="	XM_008009228.1	XLOC_018904	OXNAD1	gene19092	oxidoreductase NAD-binding domain containing 1%2C transcript variant X5	GO:0016491(oxidoreductase activity)	NA	chrNC_023656.1:61111203-61148583	SV40	Ctr	OK	10.3443	5.77467	0.841025	up	0.00145	0.0424703	no
TCONS_00067880	"="	XM_008013059.1	XLOC_021320	ZNF652	gene20874	zinc finger protein 652	GO:0003677(DNA binding);GO:0005515(protein binding);GO:0005634(nucleus);GO:0006351(transcription, DNA-dependent);GO:0006355(regulation of transcription, DNA-dependent);GO:0008270(zinc ion binding)	NA	chrNC_023657.1:69689887-69762250	SV40	Ctr	OK	1.85061	3.79647	-1.03666	down	0.00145	0.0424703	yes
TCONS_00082664	"="	XM_007979554.1	XLOC_025840	KIAA1522	gene25057	KIAA1522 ortholog%2C transcript variant X3	NA	04144(Endocytosis);04320(Dorso-ventral axis formation);04666(Fc gamma R-mediated phagocytosis)	chrNC_023661.1:100096979-100131965	SV40	Ctr	OK	6.91871	11.5839	-0.743549	down	0.00145	0.0424703	no
TCONS_00092688	"="	XM_008014652.1	XLOC_028943	CYSTM1	gene28692	cysteine-rich transmembrane module containing 1%2C transcript variant X2	GO:0000122(negative regulation of transcription from RNA polymerase II promoter);GO:0000792(heterochromatin);GO:0000902(cell morphogenesis);GO:0001570(vasculogenesis);GO:0001832(blastocyst growth);GO:0001835(blastocyst hatching);GO:0001889(liver development);GO:0003677(DNA binding);GO:0003682(chromatin binding);GO:0003714(transcription corepressor activity);GO:0004386(helicase activity);GO:000552…	04144(Endocytosis);04510(Focal adhesion);04512(ECM-receptor interaction)	chrNC_023664.1:42826311-42891610	SV40	Ctr	OK	48.7717	31.652	0.623748	up	0.00145	0.0424703	no
TCONS_00015912	"="	XM_007991374.1	XLOC_005139	DNAJA3	gene5130	DnaJ (Hsp40) homolog%2C subfamily A%2C member 3	GO:0000122(negative regulation of transcription from RNA polymerase II promoter);GO:0005133(interferon-gamma receptor binding);GO:0005524(ATP binding);GO:0005634(nucleus);GO:0005759(mitochondrial matrix);GO:0005829(cytosol);GO:0006457(protein folding);GO:0006469(negative regulation of protein kinase activity);GO:0006919(activation of caspase activity);GO:0007528(neuromuscular junction development…	NA	chrNC_023646.1:4109576-4139789	SV40	Ctr	OK	26.1819	14.5212	0.850415	up	0.0015	0.0435015	no
TCONS_00017065	"="	XM_007993793.1	XLOC_005498	PSMD7	gene5841	proteasome (prosome%2C macropain) 26S subunit%2C non-ATPase%2C 7	GO:0000082(G1/S transition of mitotic cell cycle);GO:0000084(S phase of mitotic cell cycle);GO:0000209(protein polyubiquitination);GO:0000216(M/G1 transition of mitotic cell cycle);GO:0002474(antigen processing and presentation of peptide antigen via MHC class I);GO:0005654(nucleoplasm);GO:0005829(cytosol);GO:0005838(proteasome regulatory particle);GO:0006521(regulation of cellular amino acid met…	03050(Proteasome)	chrNC_023646.1:57433468-57443013	SV40	Ctr	OK	59.6525	40.8943	0.544682	up	0.0015	0.0435015	no
TCONS_00066184	"="	XM_008010880.1	XLOC_020789	NUFIP2	gene19904	nuclear fragile X mental retardation protein interacting protein 2	GO:0003723(RNA binding);GO:0005515(protein binding);GO:0005634(nucleus);GO:0042788(polysomal ribosome)	04320(Dorso-ventral axis formation)	chrNC_023657.1:23012706-23049736	SV40	Ctr	OK	21.2675	31.3471	-0.559683	down	0.0015	0.0435015	no
TCONS_00078349	"="	XM_007978955.1	XLOC_024589	PRDX1	gene24810	peroxiredoxin 1	GO:0001501(skeletal system development);GO:0005515(protein binding);GO:0005634(nucleus);GO:0005739(mitochondrion);GO:0008283(cell proliferation);GO:0008379(thioredoxin peroxidase activity);GO:0042470(melanosome);GO:0042744(hydrogen peroxide catabolic process)	NA	chrNC_023661.1:87267025-87277634	SV40	Ctr	OK	743.905	480.251	0.631328	up	0.0015	0.0435015	no
TCONS_00078970	"="	XM_007979803.1	XLOC_024775	RPA2	gene25143	replication protein A2%2C 32kDa	GO:0000075(cell cycle checkpoint);GO:0000082(G1/S transition of mitotic cell cycle);GO:0000084(S phase of mitotic cell cycle);GO:0000216(M/G1 transition of mitotic cell cycle);GO:0000718(nucleotide-excision repair, DNA damage removal);GO:0000722(telomere maintenance via recombination);GO:0000730(DNA recombinase assembly);GO:0003697(single-stranded DNA binding);GO:0005662(DNA replication factor A …	03030(DNA replication);03420(Nucleotide excision repair);03430(Mismatch repair);03440(Homologous recombination)	chrNC_023661.1:104882738-104904612	SV40	Ctr	OK	29.8041	18.2123	0.710594	up	0.0015	0.0435015	no
TCONS_00079928	"="	XM_007981016.1	XLOC_025058	MXRA8	gene25659	matrix-remodelling associated 8%2C transcript variant X11	GO:0016021(integral to membrane)	NA	chrNC_023661.1:130092279-130104646	SV40	Ctr	OK	22.2306	34.7393	-0.644025	down	0.0015	0.0435015	no
TCONS_00100218	"="	XM_007988754.1	XLOC_031472	TMCC2	gene30648	transmembrane and coiled-coil domain family 2%2C transcript variant X2	GO:0005515(protein binding);GO:0016021(integral to membrane)	04530(Tight junction);05416(Viral myocarditis)	chrNC_023666.1:24066162-24110847	SV40	Ctr	OK	3.55125	2.24072	0.664367	up	0.0015	0.0435015	no
TCONS_00002669	"="	XM_008020783.1	XLOC_000873	FDX1	gene1711	ferredoxin 1	GO:0005506(iron ion binding);GO:0005759(mitochondrial matrix);GO:0006810(transport);GO:0009055(electron carrier activity);GO:0022900(electron transport chain);GO:0051537(2 iron, 2 sulfur cluster binding)	NA	chrNC_023642.1:101777449-101813975	SV40	Ctr	OK	17.879	11.406	0.648473	up	0.00155	0.0444691	no
TCONS_00017984	"="	XM_007991366.1	XLOC_005781	CREBBP	gene5118	CREB binding protein	GO:0000123(histone acetyltransferase complex);GO:0001666(response to hypoxia);GO:0002039(p53 binding);GO:0003700(sequence-specific DNA binding transcription factor activity);GO:0003713(transcription coactivator activity);GO:0004402(histone acetyltransferase activity);GO:0004871(signal transducer activity);GO:0005737(cytoplasm);GO:0006461(protein complex assembly);GO:0008270(zinc ion binding);GO:0…	04110(Cell cycle);04310(Wnt signaling pathway);04330(Notch signaling pathway);04350(TGF-beta signaling pathway);04520(Adherens junction);04630(Jak-STAT signaling pathway);04720(Long-term potentiation);04916(Melanogenesis);05016(Huntington's disease);05200(Pathways in cancer);05211(Renal cell carcinoma);05215(Prostate cancer)	chrNC_023646.1:3415547-3570035	SV40	Ctr	OK	1.0014	2.04833	-1.03243	down	0.00155	0.0444691	yes
TCONS_00026016	"="	XM_007998899.1	XLOC_008317	AREG	gene8141	amphiregulin	GO:0005125(cytokine activity);GO:0005615(extracellular space);GO:0007173(epidermal growth factor receptor signaling pathway);GO:0007186(G-protein coupled receptor protein signaling pathway);GO:0007267(cell-cell signaling);GO:0008083(growth factor activity);GO:0008283(cell proliferation);GO:0009986(cell surface);GO:0016021(integral to membrane);GO:0045740(positive regulation of DNA replication)	04012(ErbB signaling pathway)	chrNC_023648.1:22979573-22990179	SV40	Ctr	OK	3.55114	2.13744	0.732395	up	0.00155	0.0444691	no
TCONS_00039453	"="	XM_007966279.1	XLOC_012435	RQCD1	gene12689	RCD1 required for cell differentiation1 homolog (S. pombe)%2C transcript variant X1	GO:0000932(cytoplasmic mRNA processing body);GO:0005488(binding);GO:0005634(nucleus);GO:0006351(transcription, DNA-dependent);GO:0006355(regulation of transcription, DNA-dependent)	NA	chrNC_023651.1:104473214-104502321	SV40	Ctr	OK	20.8723	14.0066	0.575488	up	0.00155	0.0444691	no
TCONS_00048458	"="	XM_008005878.1	XLOC_015131	MED27	gene15013	mediator complex subunit 27%2C transcript variant X2	GO:0003713(transcription coactivator activity);GO:0005667(transcription factor complex);GO:0005730(nucleolus);GO:0005737(cytoplasm);GO:0006357(regulation of transcription from RNA polymerase II promoter);GO:0006367(transcription initiation from RNA polymerase II promoter)	NA	chrNC_023653.1:6062603-6281039	SV40	Ctr	OK	19.3664	12.0986	0.678722	up	0.00155	0.0444691	no
TCONS_00050921	"="	XM_008006098.1	XLOC_015846	SLC25A25	gene15099	solute carrier family 25 (mitochondrial carrier%3B phosphate carrier)%2C member 25%2C transcript variant X6	GO:0005509(calcium ion binding);GO:0005743(mitochondrial inner membrane);GO:0016021(integral to membrane);GO:0055085(transmembrane transport)	NA	chrNC_023653.1:10017774-10059013	SV40	Ctr	OK	4.98053	2.67779	0.895258	up	0.00155	0.0444691	no
TCONS_00054423	"="	XR_499904.1	XLOC_016995	LOC103240289	gene16464	prohibitin pseudogene	NA	NA	chrNC_023654.1:34715021-34716064	SV40	Ctr	OK	1.66878	0.583982	1.51479	up	0.00155	0.0444691	yes
TCONS_00057961	"="	XM_007970212.1	XLOC_018201	ALMS1	gene17593	Alstrom syndrome 1%2C transcript variant X7	GO:0000086(G2/M transition of mitotic cell cycle);GO:0000922(spindle pole);GO:0005813(centrosome);GO:0005829(cytosol);GO:0005929(cilium);GO:0005932(microtubule basal body)	NA	chrNC_023655.1:33571893-33795404	SV40	Ctr	OK	1.02261	2.46792	-1.27104	down	0.00155	0.0444691	yes
TCONS_00085756	"="	XM_007983615.1	XLOC_026878	NOM1	gene27124	nucleolar protein with MIF4G domain 1	GO:0005515(protein binding);GO:0005730(nucleolus);GO:0016070(RNA metabolic process)	NA	chrNC_023662.1:125078089-125098819	SV40	Ctr	OK	11.4116	7.56898	0.592329	up	0.00155	0.0444691	no
TCONS_00090428	"="	XM_007984222.1	XLOC_028267	RHOA	gene27358	ras homolog family member A	GO:0005525(GTP binding);GO:0005856(cytoskeleton);GO:0005886(plasma membrane);GO:0007264(small GTPase mediated signal transduction);GO:0030334(regulation of cell migration);GO:0043123(positive regulation of I-kappaB kinase/NF-kappaB cascade)	04062(Chemokine signaling pathway);04144(Endocytosis);04270(Vascular smooth muscle contraction);04310(Wnt signaling pathway);04350(TGF-beta signaling pathway);04360(Axon guidance);04510(Focal adhesion);04520(Adherens junction);04530(Tight junction);04660(T cell receptor signaling pathway);04670(Leukocyte transendothelial migration);04722(Neurotrophin signaling pathway);04810(Regulation of actin c…	chrNC_023663.1:10757380-10809257	SV40	Ctr	OK	181.26	124.353	0.543613	up	0.00155	0.0444691	no
TCONS_00098471	"="	XM_007988650.1	XLOC_030935	YOD1	gene30602	YOD1 deubiquitinase	GO:0004843(ubiquitin-specific protease activity);GO:0005515(protein binding);GO:0005622(intracellular);GO:0006520(cellular amino acid metabolic process);GO:0008270(zinc ion binding);GO:0030433(ER-associated protein catabolic process);GO:0030968(endoplasmic reticulum unfolded protein response);GO:0070536(protein K63-linked deubiquitination);GO:0071108(protein K48-linked deubiquitination)	00632(Benzoate degradation via CoA ligation);00903(Limonene and pinene degradation);01040(Biosynthesis of unsaturated fatty acids)	chrNC_023666.1:22307702-22315131	SV40	Ctr	OK	1.82935	3.33838	-0.867819	down	0.00155	0.0444691	no
TCONS_00043903	"="	XM_008003981.1	XLOC_013745	LYZ	gene14078	lysozyme	GO:0003796(lysozyme activity);GO:0016998(cell wall macromolecule catabolic process);GO:0019835(cytolysis);GO:0042742(defense response to bacterium)	NA	chrNC_023652.1:64978152-64984351	SV40	Ctr	OK	26.4182	40.4092	-0.613151	down	0.0016	0.0455922	no
TCONS_00071060	"="	XM_007973426.1	XLOC_022378	LOC103221971	gene21843	histone H4	GO:0000786(nucleosome);GO:0003677(DNA binding);GO:0005654(nucleoplasm);GO:0006334(nucleosome assembly)	05322(Systemic lupus erythematosus)	chrNC_023658.1:45362970-45383980	SV40	Ctr	OK	489.302	206.542	1.24429	up	0.0016	0.0455922	yes
TCONS_00073742	"="	XM_007974860.1	XLOC_023232	USP18	gene22899	ubiquitin specific peptidase 18%2C transcript variant X2	GO:0004221(ubiquitin thiolesterase activity);GO:0004843(ubiquitin-specific protease activity);GO:0005634(nucleus);GO:0005829(cytosol);GO:0006511(ubiquitin-dependent protein catabolic process);GO:0060337(type I interferon-mediated signaling pathway);GO:0060338(regulation of type I interferon-mediated signaling pathway)	NA	chrNC_023660.1:2358048-2380080	SV40	Ctr	OK	1.2401	0.47168	1.39458	up	0.0016	0.0455922	yes
TCONS_00004091	"="	XM_007991884.1	XLOC_001314	ARL2	gene333	ADP-ribosylation factor-like 2%2C transcript variant X1	GO:0003924(GTPase activity);GO:0005095(GTPase inhibitor activity);GO:0005515(protein binding);GO:0005525(GTP binding);GO:0005634(nucleus);GO:0005758(mitochondrial intermembrane space);GO:0005813(centrosome);GO:0007021(tubulin complex assembly);GO:0007049(cell cycle);GO:0007264(small GTPase mediated signal transduction);GO:0010811(positive regulation of cell-substrate adhesion);GO:0016328(lateral …	NA	chrNC_023642.1:9212902-9219985	SV40	Ctr	OK	177.875	120.798	0.558265	up	0.00165	0.0467002	no
TCONS_00048454	"="	XM_008005868.1	XLOC_015130	SETX	gene15010	senataxin%2C transcript variant X6	NA	NA	chrNC_023653.1:5773121-5872398	SV40	Ctr	OK	3.04774	5.72219	-0.908827	down	0.00165	0.0467002	no
TCONS_00075123	"="	XM_007974873.1	XLOC_023640	GNAZ	gene22913	guanine nucleotide binding protein (G protein)%2C alpha z polypeptide	GO:0003924(GTPase activity);GO:0004435(phosphatidylinositol phospholipase C activity);GO:0005057(receptor signaling protein activity);GO:0005085(guanyl-nucleotide exchange factor activity);GO:0005525(GTP binding);GO:0005635(nuclear envelope);GO:0005783(endoplasmic reticulum);GO:0005834(heterotrimeric G-protein complex);GO:0031683(G-protein beta/gamma-subunit complex binding);GO:0031821(metabotrop…	04730(Long-term depression)	chrNC_023660.1:2740896-2824054	SV40	Ctr	OK	6.3673	4.08025	0.642025	up	0.00165	0.0467002	no
TCONS_00084063	"="	XM_007981415.1	XLOC_026300	LOC103226127	gene25963	histone H2A.V%2C transcript variant X3	GO:0000786(nucleosome);GO:0003677(DNA binding);GO:0005634(nucleus);GO:0006334(nucleosome assembly)	05322(Systemic lupus erythematosus)	chrNC_023662.1:13829358-13850572	SV40	Ctr	OK	223.172	137.037	0.703592	up	0.00165	0.0467002	no
TCONS_00105752	"="	XM_008018152.1	XLOC_033042	TACC3	gene32544	transforming%2C acidic coiled-coil containing protein 3%2C transcript variant X3	GO:0005813(centrosome)	04144(Endocytosis);04145(Phagosome);04530(Tight junction);05416(Viral myocarditis)	chrNC_023668.1:47021969-47045571	SV40	Ctr	OK	7.3937	3.24454	1.18828	up	0.00165	0.0467002	yes
TCONS_00008164	"="	XM_007963030.1	XLOC_002643	TCF15	gene2961	transcription factor 15 (basic helix-loop-helix)	GO:0003677(DNA binding);GO:0003700(sequence-specific DNA binding transcription factor activity);GO:0005634(nucleus);GO:0006357(regulation of transcription from RNA polymerase II promoter)	NA	chrNC_023643.1:55909944-55916186	SV40	Ctr	OK	4.29685	2.45448	0.807864	up	0.0017	0.0476113	no
TCONS_00043822	"="	XM_008003895.1	XLOC_013720	TBK1	gene14031	TANK-binding kinase 1%2C transcript variant X1	GO:0002756(MyD88-independent toll-like receptor signaling pathway);GO:0004674(protein serine/threonine kinase activity);GO:0005524(ATP binding);GO:0005829(cytosol);GO:0005886(plasma membrane);GO:0007249(I-kappaB kinase/NF-kappaB cascade);GO:0008063(Toll signaling pathway);GO:0009615(response to virus);GO:0010008(endosome membrane);GO:0032480(negative regulation of type I interferon production);GO…	04620(Toll-like receptor signaling pathway);04622(RIG-I-like receptor signaling pathway);04623(Cytosolic DNA-sensing pathway)	chrNC_023652.1:60136161-60182354	SV40	Ctr	OK	3.07604	4.99922	-0.700627	down	0.0017	0.0476113	no
TCONS_00044427	"="	XM_008004556.1	XLOC_013926	BTBD11	gene14419	BTB (POZ) domain containing 11%2C transcript variant X5	GO:0003677(DNA binding);GO:0016021(integral to membrane)	NA	chrNC_023652.1:102535451-102882324	SV40	Ctr	OK	1.91388	1.05192	0.863476	up	0.0017	0.0476113	no
TCONS_00049963	"="	XM_007969560.1	XLOC_015580	PSAT1	gene15909	phosphoserine aminotransferase 1	GO:0004648(O-phospho-L-serine:2-oxoglutarate aminotransferase activity);GO:0006564(L-serine biosynthetic process);GO:0008615(pyridoxine biosynthetic process);GO:0030170(pyridoxal phosphate binding)	00260(Glycine, serine and threonine metabolism);00750(Vitamin B6 metabolism)	chrNC_023653.1:89223462-89256017	SV40	Ctr	OK	52.7059	35.7275	0.560931	up	0.0017	0.0476113	no
TCONS_00053770	"="	XM_008007729.1	XLOC_016762	ACAT2	gene17003	acetyl-CoA acetyltransferase 2	GO:0003985(acetyl-CoA C-acetyltransferase activity);GO:0005730(nucleolus);GO:0005739(mitochondrion);GO:0006629(lipid metabolic process)	00071(Fatty acid metabolism);00072(Synthesis and degradation of ketone bodies);00280(Valine, leucine and isoleucine degradation);00310(Lysine degradation);00380(Tryptophan metabolism);00620(Pyruvate metabolism);00632(Benzoate degradation via CoA ligation);00640(Propanoate metabolism);00650(Butanoate metabolism);00900(Terpenoid backbone biosynthesis);02020(Two-component system)	chrNC_023654.1:87363518-87388692	SV40	Ctr	OK	166.05	95.5444	0.797373	up	0.0017	0.0476113	no
TCONS_00053977	"="	XM_008007892.1	XLOC_016842	PSMB1	gene17155	proteasome (prosome%2C macropain) subunit%2C beta type%2C 1	GO:0000082(G1/S transition of mitotic cell cycle);GO:0000084(S phase of mitotic cell cycle);GO:0000209(protein polyubiquitination);GO:0000216(M/G1 transition of mitotic cell cycle);GO:0002474(antigen processing and presentation of peptide antigen via MHC class I);GO:0004298(threonine-type endopeptidase activity);GO:0005515(protein binding);GO:0005654(nucleoplasm);GO:0005829(cytosol);GO:0005839(pr…	03050(Proteasome)	chrNC_023654.1:97682500-97701339	SV40	Ctr	OK	253.542	176.233	0.524742	up	0.0017	0.0476113	no
TCONS_00063118	"="	XR_500834.1	XLOC_019791	LOC103242702	gene19961	uncharacterized LOC103242702	NA	NA	chrNC_023657.1:26426559-26449171	SV40	Ctr	OK	2.01162	0.638874	1.65475	up	0.0017	0.0476113	yes
TCONS_00063555	"="	XM_008011515.1	XLOC_019924	LRRC59	gene20190	leucine rich repeat containing 59	GO:0005789(endoplasmic reticulum membrane);GO:0005792(microsome);GO:0016021(integral to membrane);GO:0042645(mitochondrial nucleoid)	00230(Purine metabolism);04113(Meiosis - yeast)	chrNC_023657.1:42931725-42962554	SV40	Ctr	OK	58.1854	35.9454	0.694852	up	0.0017	0.0476113	no
TCONS_00077516	"="	XM_007977899.1	XLOC_024363	F3	gene24315	coagulation factor III (thromboplastin%2C tissue factor)	GO:0001938(positive regulation of endothelial cell proliferation);GO:0002020(protease binding);GO:0002541(activation of plasma proteins involved in acute inflammatory response);GO:0002543(activation of blood coagulation via clotting cascade);GO:0005543(phospholipid binding);GO:0005615(extracellular space);GO:0006916(anti-apoptosis);GO:0006919(activation of caspase activity);GO:0007598(blood coagu…	04610(Complement and coagulation cascades)	chrNC_023661.1:38726689-38739071	SV40	Ctr	OK	1.60273	0.526262	1.60668	up	0.0017	0.0476113	yes
TCONS_00016701	"="	XM_007993261.1	XLOC_005383	RBL2	gene5615	retinoblastoma-like 2%2C transcript variant X4	GO:0003677(DNA binding);GO:0005515(protein binding);GO:0005730(nucleolus);GO:0005737(cytoplasm);GO:0006351(transcription, DNA-dependent);GO:0006355(regulation of transcription, DNA-dependent);GO:0007049(cell cycle);GO:0016568(chromatin modification);GO:0043550(regulation of lipid kinase activity);GO:0051726(regulation of cell cycle)	04110(Cell cycle);04350(TGF-beta signaling pathway)	chrNC_023646.1:39225790-39283550	SV40	Ctr	OK	11.4349	17.2172	-0.59041	down	0.00175	0.0484123	no
TCONS_00021364	"="	XM_007996689.1	XLOC_006839	FAM98C	gene7114	family with sequence similarity 98%2C member C	NA	NA	chrNC_023647.1:33045850-33054525	SV40	Ctr	OK	33.3072	22.1086	0.591227	up	0.00175	0.0484123	no
TCONS_00043188	"="	XM_008003130.1	XLOC_013527	LOC103238262	gene13662	tubulin alpha-1C chain	GO:0003924(GTPase activity);GO:0005198(structural molecule activity);GO:0005525(GTP binding);GO:0007018(microtubule-based movement);GO:0030705(cytoskeleton-dependent intracellular transport);GO:0051084('de novo' posttranslational protein folding);GO:0051258(protein polymerization);GO:0051301(cell division)	04145(Phagosome);04540(Gap junction);05130(Pathogenic Escherichia coli infection)	chrNC_023652.1:45494972-45502786	SV40	Ctr	OK	384.719	266.131	0.53167	up	0.00175	0.0484123	no
TCONS_00047227	"="	XM_008004437.1	XLOC_014778	NUP37	gene14333	nucleoporin 37kDa%2C transcript variant X2	GO:0000236(mitotic prometaphase);GO:0000777(condensed chromosome kinetochore);GO:0005515(protein binding);GO:0005829(cytosol);GO:0005975(carbohydrate metabolic process);GO:0007059(chromosome segregation);GO:0010827(regulation of glucose transport);GO:0015031(protein transport);GO:0015758(glucose transport);GO:0016032(viral reproduction);GO:0031080(Nup107-160 complex);GO:0051028(mRNA transport);GO…	NA	chrNC_023652.1:97319979-97367237	SV40	Ctr	OK	21.4318	14.0257	0.611676	up	0.00175	0.0484123	no
TCONS_00061356	"="	XM_008008866.1	XLOC_019280	ATP1B3	gene18942	ATPase%2C Na+/K+ transporting%2C beta 3 polypeptide%2C transcript variant X2	GO:0005391(sodium:potassium-exchanging ATPase activity);GO:0005890(sodium:potassium-exchanging ATPase complex);GO:0006754(ATP biosynthetic process);GO:0007596(blood coagulation);GO:0042470(melanosome);GO:0050900(leukocyte migration)	04260(Cardiac muscle contraction);04960(Aldosterone-regulated sodium reabsorption);04964(Proximal tubule bicarbonate reclamation)	chrNC_023656.1:48483001-48742336	SV40	Ctr	OK	36.1895	18.931	0.934819	up	0.00175	0.0484123	no
TCONS_00070214	"="	XM_007972436.1	XLOC_022109	MAD2L1BP	gene21250	MAD2L1 binding protein	GO:0005515(protein binding);GO:0005634(nucleus);GO:0005737(cytoplasm);GO:0005819(spindle);GO:0007093(mitotic cell cycle checkpoint);GO:0007096(regulation of exit from mitosis)	NA	chrNC_023658.1:28524121-28529162	SV40	Ctr	OK	19.6161	12.9878	0.594878	up	0.00175	0.0484123	no
TCONS_00073899	"="	XM_007975040.1	XLOC_023291	UFD1L	gene23017	ubiquitin fusion degradation 1 like (yeast)%2C transcript variant X2	GO:0001501(skeletal system development);GO:0004843(ubiquitin-specific protease activity);GO:0005515(protein binding);GO:0005634(nucleus);GO:0005829(cytosol);GO:0006511(ubiquitin-dependent protein catabolic process)	NA	chrNC_023660.1:6275833-6315006	SV40	Ctr	OK	21.5416	12.3512	0.802472	up	0.00175	0.0484123	no
TCONS_00090766	"="	XM_007984657.1	XLOC_028335	FAM208A	gene27497	family with sequence similarity 208%2C member A%2C transcript variant X6	NA	NA	chrNC_023663.1:17902131-18020887	SV40	Ctr	OK	2.69644	5.04046	-0.902502	down	0.00175	0.0484123	no
TCONS_00106007	"="	XM_008018360.1	XLOC_033125	NSUN5	gene32691	NOP2/Sun domain family%2C member 5%2C transcript variant X1	GO:0008168(methyltransferase activity)	NA	chrNC_023669.1:9737721-9796532	SV40	Ctr	OK	35.4323	21.1529	0.74421	up	0.00175	0.0484123	no
TCONS_00108733	"="	XM_007991523.1	XLOC_034032	USP11	gene33760	ubiquitin specific peptidase 11%2C transcript variant X3	GO:0004197(cysteine-type endopeptidase activity);GO:0004221(ubiquitin thiolesterase activity);GO:0004843(ubiquitin-specific protease activity);GO:0005515(protein binding);GO:0005634(nucleus);GO:0005737(cytoplasm);GO:0006511(ubiquitin-dependent protein catabolic process);GO:0016579(protein deubiquitination)	NA	chrNC_023671.1:44420304-44438564	SV40	Ctr	OK	16.9771	10.9012	0.639096	up	0.00175	0.0484123	no
TCONS_00006010	"="	XM_008020673.1	XLOC_001974	DCUN1D5	gene1637	DCN1%2C defective in cullin neddylation 1%2C domain containing 5%2C transcript variant X1	NA	NA	chrNC_023642.1:94436497-94467027	SV40	Ctr	OK	22.2033	13.9691	0.66853	up	0.0018	0.0492396	no
TCONS_00015796	"="	XM_007983200.1	XLOC_005104	PAQR4	gene5059	progestin and adipoQ receptor family member IV	GO:0004872(receptor activity);GO:0016021(integral to membrane)	NA	chrNC_023646.1:2708806-2722122	SV40	Ctr	OK	17.2088	10.294	0.741346	up	0.0018	0.0492396	no
TCONS_00015914	"="	XM_007984272.1	XLOC_005140	HMOX2	gene5132	heme oxygenase (decycling) 2	GO:0004392(heme oxygenase (decyclizing) activity);GO:0005783(endoplasmic reticulum);GO:0005792(microsome);GO:0006788(heme oxidation);GO:0046872(metal ion binding)	00860(Porphyrin and chlorophyll metabolism)	chrNC_023646.1:4142962-4201223	SV40	Ctr	OK	35.955	20.8199	0.788228	up	0.0018	0.0492396	no
TCONS_00022970	"="	XM_007994775.1	XLOC_007364	DOHH	gene6268	deoxyhypusine hydroxylase/monooxygenase%2C transcript variant X3	GO:0005515(protein binding);GO:0005829(cytosol);GO:0008612(peptidyl-lysine modification to hypusine);GO:0019135(deoxyhypusine monooxygenase activity);GO:0043687(post-translational protein modification);GO:0046872(metal ion binding)	NA	chrNC_023647.1:3256087-3272082	SV40	Ctr	OK	12.9368	6.98014	0.890158	up	0.0018	0.0492396	no
TCONS_00034666	"="	XM_007963496.1	XLOC_010973	IFIT2	gene11154	interferon-induced protein with tetratricopeptide repeats 2	GO:0005515(protein binding);GO:0005829(cytosol);GO:0009615(response to virus);GO:0032091(negative regulation of protein binding);GO:0060337(type I interferon-mediated signaling pathway)	NA	chrNC_023650.1:82711646-82718983	SV40	Ctr	OK	1.65957	2.67764	-0.690157	down	0.0018	0.0492396	no
TCONS_00075881	"="	XM_007975921.1	XLOC_023890	NHP2L1	gene23385	NHP2 non-histone chromosome protein 2-like 1 (S. cerevisiae)%2C transcript variant X2	GO:0005681(spliceosomal complex);GO:0005730(nucleolus);GO:0006397(mRNA processing);GO:0008380(RNA splicing);GO:0042254(ribosome biogenesis)	NA	chrNC_023660.1:24209355-24223431	SV40	Ctr	OK	132.125	82.3622	0.681852	up	0.0018	0.0492396	no
TCONS_00078772	"="	XM_007979513.1	XLOC_024724	PHC2	gene25040	polyhomeotic homolog 2 (Drosophila)%2C transcript variant X7	NA	NA	chrNC_023661.1:99447098-99558783	SV40	Ctr	OK	41.6996	25.5058	0.709208	up	0.0018	0.0492396	no
TCONS_00104023	"="	XM_008016996.1	XLOC_032504	RAD51	gene31983	RAD51 recombinase%2C transcript variant X2	GO:0000730(DNA recombinase assembly);GO:0003684(damaged DNA binding);GO:0003690(double-stranded DNA binding);GO:0003697(single-stranded DNA binding);GO:0005524(ATP binding);GO:0005634(nucleus);GO:0005759(mitochondrial matrix);GO:0006268(DNA unwinding involved in replication);GO:0006312(mitotic recombination);GO:0007131(reciprocal meiotic recombination);GO:0008022(protein C-terminus binding);GO:00…	03440(Homologous recombination);05200(Pathways in cancer);05212(Pancreatic cancer)	chrNC_023667.1:42243831-42319394	SV40	Ctr	OK	13.5412	4.61914	1.55166	up	0.0018	0.0492396	yes
TCONS_00001535	"="	XM_008005053.1	XLOC_000527	SAAL1	gene1005	serum amyloid A-like 1%2C transcript variant X3	GO:0005488(binding);GO:0005576(extracellular region);GO:0006953(acute-phase response)	NA	chrNC_023642.1:46868004-46894634	SV40	Ctr	OK	9.34074	5.1226	0.866662	up	0.00185	0.0500948	no
TCONS_00008804	"="	XM_007969665.1	XLOC_002844	PWP2	gene3328	PWP2 periodic tryptophan protein homolog (yeast)%2C transcript variant X2	GO:0004871(signal transducer activity);GO:0005730(nucleolus);GO:0005737(cytoplasm)	NA	chrNC_023643.1:87858002-87881072	SV40	Ctr	OK	21.4575	13.9626	0.619913	up	0.00185	0.0500948	no
TCONS_00017001	"="	XM_007993650.1	XLOC_005473	DDX19A	gene5786	DEAD (Asp-Glu-Ala-Asp) box polypeptide 19A	GO:0003723(RNA binding);GO:0005524(ATP binding);GO:0005643(nuclear pore);GO:0005737(cytoplasm);GO:0008026(ATP-dependent helicase activity);GO:0015031(protein transport);GO:0031965(nuclear membrane);GO:0051028(mRNA transport);GO:0055085(transmembrane transport)	NA	chrNC_023646.1:53438551-53523014	SV40	Ctr	OK	19.3442	11.4512	0.756408	up	0.00185	0.0500948	no
TCONS_00020852	"="	XM_007996122.1	XLOC_006713	POP4	gene6914	processing of precursor 4%2C ribonuclease P/MRP subunit (S. cerevisiae)%2C transcript variant X2	GO:0000172(ribonuclease MRP complex);GO:0003723(RNA binding);GO:0004526(ribonuclease P activity);GO:0005655(nucleolar ribonuclease P complex);GO:0006364(rRNA processing);GO:0006379(mRNA cleavage);GO:0008033(tRNA processing)	NA	chrNC_023647.1:24673363-24683017	SV40	Ctr	OK	7.29375	4.07414	0.840167	up	0.00185	0.0500948	no
TCONS_00032935	"="	XM_008001955.1	XLOC_010503	RECQL4	gene10264	RecQ protein-like 4%2C transcript variant X2	GO:0000405(bubble DNA binding);GO:0000739(DNA strand annealing activity);GO:0005524(ATP binding);GO:0005634(nucleus);GO:0005737(cytoplasm);GO:0006260(DNA replication);GO:0006281(DNA repair);GO:0006310(DNA recombination);GO:0007275(multicellular organismal development);GO:0008270(zinc ion binding);GO:0032508(DNA duplex unwinding);GO:0043140(ATP-dependent 3'-5' DNA helicase activity)	NA	chrNC_023649.1:138725493-138736348	SV40	Ctr	OK	5.67268	1.99079	1.51069	up	0.00185	0.0500948	yes
TCONS_00040504	"="	XM_007964973.1	XLOC_012740	STAM2	gene11954	signal transducing adaptor molecule (SH3 domain and ITAM motif) 2%2C transcript variant X2	GO:0005515(protein binding);GO:0005829(cytosol);GO:0006886(intracellular protein transport);GO:0007173(epidermal growth factor receptor signaling pathway);GO:0016044(cellular membrane organization);GO:0016197(endosome transport);GO:0031901(early endosome membrane);GO:0042059(negative regulation of epidermal growth factor receptor signaling pathway)	04144(Endocytosis);04630(Jak-STAT signaling pathway)	chrNC_023651.1:37518342-37591854	SV40	Ctr	OK	1.43272	2.76846	-0.95033	down	0.00185	0.0500948	no
TCONS_00068234	"="	XM_008013473.1	XLOC_021441	COL12A1	gene21034	collagen%2C type XII%2C alpha 1%2C transcript variant X3	GO:0001501(skeletal system development);GO:0005595(collagen type XII);GO:0005615(extracellular space);GO:0007155(cell adhesion);GO:0030020(extracellular matrix structural constituent conferring tensile strength);GO:0030199(collagen fibril organization)	NA	chrNC_023658.1:83469-205705	SV40	Ctr	OK	0.435601	1.01873	-1.22569	down	0.00185	0.0500948	yes
TCONS_00071198	"="	XM_007973548.1	XLOC_022439	MRS2	gene21959	MRS2 magnesium transporter	GO:0005743(mitochondrial inner membrane);GO:0006811(ion transport);GO:0016021(integral to membrane)	NA	chrNC_023658.1:47811800-47831675	SV40	Ctr	OK	1.79061	3.76637	-1.07272	down	0.00185	0.0500948	yes
TCONS_00103070	"="	XM_008015718.1	XLOC_032237	IREB2	gene31432	iron-responsive element binding protein 2	GO:0005515(protein binding);GO:0005737(cytoplasm);GO:0008152(metabolic process);GO:0046872(metal ion binding);GO:0051539(4 iron, 4 sulfur cluster binding)	00020(Citrate cycle (TCA cycle);00630(Glyoxylate and dicarboxylate metabolism);00720(Reductive carboxylate cycle (CO2 fixation))	chrNC_023667.1:4842327-4905941	SV40	Ctr	OK	6.85643	10.1469	-0.565503	down	0.00185	0.0500948	no
TCONS_00021923	"="	XM_007997413.1	XLOC_007019	EMP3	gene7443	epithelial membrane protein 3	GO:0008285(negative regulation of cell proliferation);GO:0016021(integral to membrane);GO:0016049(cell growth)	NA	chrNC_023647.1:41591144-41596723	SV40	Ctr	OK	160.12	110.606	0.533718	up	0.0019	0.0509328	no
TCONS_00021975	"="	XM_007997482.1	XLOC_007042	RUVBL2	gene7481	RuvB-like AAA ATPase 2%2C transcript variant X2	GO:0003684(damaged DNA binding);GO:0004003(ATP-dependent DNA helicase activity);GO:0005524(ATP binding);GO:0005737(cytoplasm);GO:0006281(DNA repair);GO:0006310(DNA recombination);GO:0006351(transcription, DNA-dependent);GO:0006355(regulation of transcription, DNA-dependent);GO:0006457(protein folding);GO:0016020(membrane);GO:0016363(nuclear matrix);GO:0031011(Ino80 complex);GO:0034644(cellular re…	NA	chrNC_023647.1:42227981-42247204	SV40	Ctr	OK	91.4064	63.1473	0.533575	up	0.0019	0.0509328	no
TCONS_00050532	"="	XM_008005626.1	XLOC_015735	PMPCA	gene14913	peptidase (mitochondrial processing) alpha%2C transcript variant X1	GO:0004222(metalloendopeptidase activity);GO:0005743(mitochondrial inner membrane);GO:0005759(mitochondrial matrix);GO:0006508(proteolysis);GO:0008270(zinc ion binding)	NA	chrNC_023653.1:1778375-1800874	SV40	Ctr	OK	52.9161	33.5692	0.656566	up	0.0019	0.0509328	no
TCONS_00062218	"="	XM_008009937.1	XLOC_019540	MED11	gene19481	mediator complex subunit 11	GO:0001104(RNA polymerase II transcription cofactor activity);GO:0005515(protein binding);GO:0006357(regulation of transcription from RNA polymerase II promoter);GO:0016592(mediator complex)	04010(MAPK signaling pathway);04062(Chemokine signaling pathway);04144(Endocytosis);04744(Phototransduction)	chrNC_023657.1:4211591-4213639	SV40	Ctr	OK	19.521	12.6004	0.631558	up	0.0019	0.0509328	no
TCONS_00070679	"="	XM_007972990.1	XLOC_022227	PSMB9	gene21480	proteasome (prosome%2C macropain) subunit%2C beta type%2C 9	GO:0000082(G1/S transition of mitotic cell cycle);GO:0000084(S phase of mitotic cell cycle);GO:0000209(protein polyubiquitination);GO:0000216(M/G1 transition of mitotic cell cycle);GO:0002474(antigen processing and presentation of peptide antigen via MHC class I);GO:0004298(threonine-type endopeptidase activity);GO:0005515(protein binding);GO:0005654(nucleoplasm);GO:0005829(cytosol);GO:0005839(pr…	03050(Proteasome)	chrNC_023658.1:39246355-39251852	SV40	Ctr	OK	34.0861	21.7976	0.645013	up	0.0019	0.0509328	no
TCONS_00074942	"="	XM_007976156.1	XLOC_023590	CRELD2	gene23530	cysteine-rich with EGF-like domains 2%2C transcript variant X1	GO:0005509(calcium ion binding);GO:0005576(extracellular region);GO:0005783(endoplasmic reticulum)	04320(Dorso-ventral axis formation);04330(Notch signaling pathway)	chrNC_023660.1:32420314-32445426	SV40	Ctr	OK	21.0885	12.9876	0.699321	up	0.0019	0.0509328	no
TCONS_00080616	"="	XM_007977226.1	XLOC_025283	PSMD4	gene23958	proteasome (prosome%2C macropain) 26S subunit%2C non-ATPase%2C 4	GO:0000082(G1/S transition of mitotic cell cycle);GO:0000084(S phase of mitotic cell cycle);GO:0000209(protein polyubiquitination);GO:0000216(M/G1 transition of mitotic cell cycle);GO:0000502(proteasome complex);GO:0002474(antigen processing and presentation of peptide antigen via MHC class I);GO:0005515(protein binding);GO:0005654(nucleoplasm);GO:0005829(cytosol);GO:0006281(DNA repair);GO:000635…	03050(Proteasome)	chrNC_023661.1:12424556-12434929	SV40	Ctr	OK	139.924	96.2103	0.54038	up	0.0019	0.0509328	no
TCONS_00082369	"="	XM_007979229.1	XLOC_025766	CTPS1	gene24914	CTP synthase 1%2C transcript variant X1	GO:0003883(CTP synthase activity);GO:0005524(ATP binding);GO:0005829(cytosol);GO:0006241(CTP biosynthetic process);GO:0006541(glutamine metabolic process);GO:0015949(nucleobase, nucleoside and nucleotide interconversion);GO:0042493(response to drug)	00240(Pyrimidine metabolism)	chrNC_023661.1:91905451-91938188	SV40	Ctr	OK	37.3673	17.6634	1.08102	up	0.0019	0.0509328	yes
TCONS_00007956	"="	XM_007960881.1	XLOC_002565	MGME1	gene2817	mitochondrial genome maintenance exonuclease 1%2C transcript variant X2	NA	NA	chrNC_023643.1:47028567-47050950	SV40	Ctr	OK	16.3984	10.6655	0.620607	up	0.00195	0.0520832	no
TCONS_00039742	"="	XM_007966598.1	XLOC_012513	ITM2C	gene12845	integral membrane protein 2C	NA	NA	chrNC_023651.1:116902784-116917332	SV40	Ctr	OK	63.5604	43.5194	0.546469	up	0.00195	0.0520832	no
TCONS_00051964	"="	XM_007969343.1	XLOC_016152	RCL1	gene15788	RNA terminal phosphate cyclase-like 1%2C transcript variant X2	GO:0003963(RNA-3'-phosphate cyclase activity);GO:0005730(nucleolus);GO:0006396(RNA processing);GO:0042254(ribosome biogenesis)	NA	chrNC_023653.1:74688283-74754184	SV40	Ctr	OK	11.9858	7.00876	0.774101	up	0.00195	0.0520832	no
TCONS_00071005	"="	XM_007973404.1	XLOC_022337	LOC103221943	gene21766	histone H2A type 1	GO:0000786(nucleosome);GO:0003677(DNA binding);GO:0005634(nucleus);GO:0006334(nucleosome assembly)	05322(Systemic lupus erythematosus)	chrNC_023658.1:44657961-44703428	SV40	Ctr	OK	613.196	263.339	1.21943	up	0.00195	0.0520832	yes
TCONS_00015955	"="	XM_007984858.1	XLOC_005152	ALG1	gene5154	ALG1%2C chitobiosyldiphosphodolichol beta-mannosyltransferase%2C transcript variant X2	GO:0004578(chitobiosyldiphosphodolichol beta-mannosyltransferase activity);GO:0005789(endoplasmic reticulum membrane);GO:0006488(dolichol-linked oligosaccharide biosynthetic process);GO:0009103(lipopolysaccharide biosynthetic process);GO:0016021(integral to membrane);GO:0018279(protein N-linked glycosylation via asparagine);GO:0043687(post-translational protein modification)	00510(N-Glycan biosynthesis)	chrNC_023646.1:4739018-4768240	SV40	Ctr	OK	12.9133	7.59981	0.764823	up	0.002	0.0531772	no
TCONS_00039188	"="	XM_007966001.1	XLOC_012361	FASTKD2	gene12537	FAST kinase domains 2%2C transcript variant X1	GO:0004672(protein kinase activity);GO:0005524(ATP binding);GO:0005739(mitochondrion);GO:0006915(apoptosis);GO:0045333(cellular respiration)	NA	chrNC_023651.1:92511705-92585657	SV40	Ctr	OK	7.07055	11.4436	-0.694641	down	0.002	0.0531772	no
TCONS_00051720	"="	XM_007968878.1	XLOC_016065	DNAJB5	gene15533	DnaJ (Hsp40) homolog%2C subfamily B%2C member 5%2C transcript variant X6	GO:0006457(protein folding);GO:0006986(response to unfolded protein);GO:0031072(heat shock protein binding);GO:0051082(unfolded protein binding)	NA	chrNC_023653.1:45620080-45628916	SV40	Ctr	OK	11.0341	7.24234	0.607438	up	0.002	0.0531772	no
TCONS_00091341	"="	XM_007985398.1	XLOC_028467	HMCES	gene27770	5-hydroxymethylcytosine (hmC) binding%2C ES cell-specific%2C transcript variant X2	NA	NA	chrNC_023663.1:51759775-51785966	SV40	Ctr	OK	14.478	7.51427	0.946161	up	0.002	0.0531772	no
TCONS_00012073	"="	XM_008021635.1	XLOC_003923	SAP18	gene3440	Sin3A-associated protein%2C 18kDa	GO:0000118(histone deacetylase complex);GO:0003714(transcription corepressor activity);GO:0005515(protein binding);GO:0005737(cytoplasm);GO:0005886(plasma membrane);GO:0006351(transcription, DNA-dependent);GO:0006357(regulation of transcription from RNA polymerase II promoter)	NA	chrNC_023644.1:63735-72521	SV40	Ctr	OK	84.6553	58.6145	0.530342	up	0.00205	0.0543102	no
TCONS_00061979	"="	XM_008009576.1	XLOC_019449	LSG1	gene19292	large 60S subunit nuclear export GTPase 1	GO:0005525(GTP binding);GO:0005783(endoplasmic reticulum);GO:0015030(Cajal body);GO:0015031(protein transport);GO:0016787(hydrolase activity);GO:0051168(nuclear export)	NA	chrNC_023656.1:88729015-88758421	SV40	Ctr	OK	7.07575	4.71206	0.586525	up	0.00205	0.0543102	no
TCONS_00063007	"="	XM_008010940.1	XLOC_019758	CPD	gene19920	carboxypeptidase D	GO:0004181(metallocarboxypeptidase activity);GO:0004185(serine-type carboxypeptidase activity);GO:0006508(proteolysis);GO:0008270(zinc ion binding);GO:0016021(integral to membrane)	NA	chrNC_023657.1:24106405-24196998	SV40	Ctr	OK	36.4063	53.2811	-0.549435	down	0.00205	0.0543102	no
TCONS_00020131	"="	XM_007995192.1	XLOC_006483	UBL5	gene6472	ubiquitin-like 5	GO:0005737(cytoplasm)	NA	chrNC_023647.1:8899888-8902462	SV40	Ctr	OK	721.705	501.534	0.525061	up	0.0021	0.0551381	no
TCONS_00024484	"="	XM_007996898.1	XLOC_007854	B9D2	gene7215	B9 protein domain 2%2C transcript variant X2	GO:0000236(mitotic prometaphase);GO:0005634(nucleus);GO:0005813(centrosome);GO:0005829(cytosol);GO:0005932(microtubule basal body);GO:0035085(cilium axoneme);GO:0042384(cilium assembly);GO:0043015(gamma-tubulin binding)	NA	chrNC_023647.1:35674785-35684646	SV40	Ctr	OK	9.78904	2.77303	1.81971	up	0.0021	0.0551381	yes
TCONS_00042442	"="	XM_007967340.1	XLOC_013316	TAPBPL	gene13167	TAP binding protein-like%2C transcript variant X2	GO:0005789(endoplasmic reticulum membrane);GO:0005792(microsome);GO:0005886(plasma membrane);GO:0016021(integral to membrane);GO:0019885(antigen processing and presentation of endogenous peptide antigen via MHC class I)	NA	chrNC_023652.1:6500156-6520429	SV40	Ctr	OK	5.90476	11.559	-0.969069	down	0.0021	0.0551381	no
TCONS_00056134	"="	XM_007970440.1	XLOC_017579	SERTAD2	gene17702	SERTA domain containing 2%2C transcript variant X1	GO:0005634(nucleus);GO:0005737(cytoplasm);GO:0006351(transcription, DNA-dependent);GO:0006355(regulation of transcription, DNA-dependent);GO:0030308(negative regulation of cell growth)	NA	chrNC_023655.1:42264678-42386713	SV40	Ctr	OK	4.61298	7.10843	-0.623831	down	0.0021	0.0551381	no
TCONS_00062189	"="	XM_008009877.1	XLOC_019526	EMC6	gene19453	ER membrane protein complex subunit 6	GO:0016021(integral to membrane)	NA	chrNC_023657.1:3171346-3172287	SV40	Ctr	OK	73.7947	49.8402	0.566206	up	0.0021	0.0551381	no
TCONS_00072718	"="	XM_008013818.1	XLOC_022946	DOK6	gene22336	docking protein 6	GO:0005158(insulin receptor binding)	04722(Neurotrophin signaling pathway)	chrNC_023659.1:9917537-10349029	SV40	Ctr	OK	0.916848	1.56429	-0.770753	down	0.0021	0.0551381	no
TCONS_00099073	"="	XM_007989419.1	XLOC_031120	MRPS14	gene30951	mitochondrial ribosomal protein S14	GO:0003735(structural constituent of ribosome);GO:0005761(mitochondrial ribosome);GO:0006412(translation)	NA	chrNC_023666.1:54231604-54240724	SV40	Ctr	OK	69.0632	46.5954	0.567731	up	0.0021	0.0551381	no
TCONS_00106371	"="	XM_008018878.1	XLOC_033260	INTS1	gene32930	integrator complex subunit 1%2C transcript variant X2	NA	NA	chrNC_023669.1:20098154-20132683	SV40	Ctr	OK	36.3912	24.9853	0.542509	up	0.0021	0.0551381	no
TCONS_00017981	"="	XM_007983989.1	XLOC_005780	TRAP1	gene5117	TNF receptor-associated protein 1	GO:0005164(tumor necrosis factor receptor binding);GO:0005524(ATP binding);GO:0005739(mitochondrion);GO:0006457(protein folding);GO:0034599(cellular response to oxidative stress);GO:0051082(unfolded protein binding)	NA	chrNC_023646.1:3310852-3405218	SV40	Ctr	OK	80.377	55.3312	0.53869	up	0.00215	0.0561501	no
TCONS_00050655	"="	XR_499639.1	XLOC_015768	LOC103239693	gene14982	uncharacterized LOC103239693	NA	NA	chrNC_023653.1:4785843-4786431	SV40	Ctr	OK	1170.75	813.07	0.525988	up	0.00215	0.0561501	no
TCONS_00074561	"="	XM_007975776.1	XLOC_023458	TOMM22	gene23318	translocase of outer mitochondrial membrane 22 homolog (yeast)	GO:0000299(integral to membrane of membrane fraction);GO:0004872(receptor activity);GO:0005515(protein binding);GO:0005742(mitochondrial outer membrane translocase complex);GO:0008320(protein transmembrane transporter activity);GO:0016021(integral to membrane);GO:0045040(protein import into mitochondrial outer membrane)	NA	chrNC_023660.1:21344845-21347709	SV40	Ctr	OK	103.455	71.3256	0.536505	up	0.00215	0.0561501	no
TCONS_00109288	"="	XM_007992272.1	XLOC_034220	CENPI	gene34216	centromere protein I%2C transcript variant X7	GO:0000236(mitotic prometaphase);GO:0000776(kinetochore);GO:0005515(protein binding);GO:0005654(nucleoplasm);GO:0005829(cytosol);GO:0034080(CenH3-containing nucleosome assembly at centromere)	NA	chrNC_023671.1:89434710-89504337	SV40	Ctr	OK	4.66993	2.359	0.985227	up	0.00215	0.0561501	no
TCONS_00035029	"="	XM_007963949.1	XLOC_011071	NOLC1	gene11356	nucleolar and coiled-body phosphoprotein 1%2C transcript variant X1	GO:0005524(ATP binding);GO:0005525(GTP binding);GO:0005730(nucleolus);GO:0005737(cytoplasm);GO:0006364(rRNA processing);GO:0007067(mitosis)	NA	chrNC_023650.1:95185276-95195201	SV40	Ctr	OK	26.9835	16.9301	0.672485	up	0.0022	0.057101	no
TCONS_00040024	"="	XM_007966841.1	XLOC_012587	FAM132B	gene12969	family with sequence similarity 132%2C member B%2C transcript variant X3	GO:0005576(extracellular region)	NA	chrNC_023651.1:124180013-124190445	SV40	Ctr	OK	2.05089	1.10995	0.885756	up	0.0022	0.057101	no
TCONS_00040449	"="	XM_007964916.1	XLOC_012714	ZEB2	gene11895	zinc finger E-box binding homeobox 2%2C transcript variant X2	GO:0003700(sequence-specific DNA binding transcription factor activity);GO:0005730(nucleolus);GO:0005737(cytoplasm);GO:0008270(zinc ion binding);GO:0019208(phosphatase regulator activity);GO:0043565(sequence-specific DNA binding);GO:0046332(SMAD binding)	NA	chrNC_023651.1:29732933-29864157	SV40	Ctr	OK	1.0926	3.93782	-1.84963	down	0.0022	0.057101	yes
TCONS_00062233	"="	XM_008009953.1	XLOC_019544	PSMB6	gene19487	proteasome (prosome%2C macropain) subunit%2C beta type%2C 6%2C transcript variant X2	GO:0000082(G1/S transition of mitotic cell cycle);GO:0000084(S phase of mitotic cell cycle);GO:0000209(protein polyubiquitination);GO:0000216(M/G1 transition of mitotic cell cycle);GO:0002474(antigen processing and presentation of peptide antigen via MHC class I);GO:0004298(threonine-type endopeptidase activity);GO:0005654(nucleoplasm);GO:0005829(cytosol);GO:0005839(proteasome core complex);GO:00…	03050(Proteasome)	chrNC_023657.1:4272008-4274451	SV40	Ctr	OK	117.571	80.1201	0.553291	up	0.0022	0.057101	no
TCONS_00097496	"="	XM_007987350.1	XLOC_030554	TGFB3	gene29852	transforming growth factor%2C beta 3	GO:0001701(in utero embryonic development);GO:0002576(platelet degranulation);GO:0005114(type II transforming growth factor beta receptor binding);GO:0006917(induction of apoptosis);GO:0007179(transforming growth factor beta receptor signaling pathway);GO:0007435(salivary gland morphogenesis);GO:0008083(growth factor activity);GO:0008156(negative regulation of DNA replication);GO:0008285(negative…	NA	chrNC_023665.1:53203165-53228065	SV40	Ctr	OK	2.14704	3.60184	-0.746386	down	0.0022	0.057101	no
TCONS_00105407	"="	XM_008017806.1	XLOC_032950	LAP3	gene32384	leucine aminopeptidase 3	GO:0000287(magnesium ion binding);GO:0004177(aminopeptidase activity);GO:0005634(nucleus);GO:0006508(proteolysis);GO:0008235(metalloexopeptidase activity);GO:0008270(zinc ion binding);GO:0030145(manganese ion binding)	00330(Arginine and proline metabolism);00480(Glutathione metabolism)	chrNC_023668.1:32616276-32647839	SV40	Ctr	OK	37.72	25.805	0.547678	up	0.0022	0.057101	no
TCONS_00068961	"="	XM_007972915.1	XLOC_021663	BAK1	gene21447	BCL2-antagonist/killer 1%2C transcript variant X1	GO:0001836(release of cytochrome c from mitochondria);GO:0008624(induction of apoptosis by extracellular signals);GO:0008629(induction of apoptosis by intracellular signals);GO:0008633(activation of pro-apoptotic gene products);GO:0010248(establishment or maintenance of transmembrane electrochemical gradient);GO:0031307(integral to mitochondrial outer membrane);GO:0034644(cellular response to UV)…	04115(p53 signaling pathway);04210(Apoptosis);04722(Neurotrophin signaling pathway);05014(Amyotrophic lateral sclerosis (ALS);05016(Huntington's disease);05020(Prion diseases);05200(Pathways in cancer);05210(Colorectal cancer)	chrNC_023658.1:38492775-38502534	SV40	Ctr	OK	22.7703	15.3786	0.566233	up	0.00225	0.0579893	no
TCONS_00082798	"="	XR_494421.1	XLOC_025880	LOC103225253	gene25124	uncharacterized LOC103225253	NA	NA	chrNC_023661.1:104159363-104164805	SV40	Ctr	OK	1.19584	0.520786	1.19926	up	0.00225	0.0579893	yes
TCONS_00086323	"="	XM_007981824.1	XLOC_027049	SNX10	gene26177	sorting nexin 10%2C transcript variant X3	GO:0005545(1-phosphatidylinositol binding);GO:0007032(endosome organization);GO:0007154(cell communication);GO:0015031(protein transport);GO:0031313(extrinsic to endosome membrane)	NA	chrNC_023662.1:31999252-32044967	SV40	Ctr	OK	1.05414	1.88961	-0.842026	down	0.00225	0.0579893	no
TCONS_00107177	"="	XM_007990326.1	XLOC_033533	AEN	gene33038	apoptosis enhancing nuclease%2C transcript variant X2	GO:0003676(nucleic acid binding);GO:0004527(exonuclease activity);GO:0005654(nucleoplasm);GO:0005730(nucleolus);GO:0006915(apoptosis);GO:0010212(response to ionizing radiation);GO:0042771(DNA damage response, signal transduction by p53 class mediator resulting in induction of apoptosis)	NA	chrNC_023670.1:7160444-7175650	SV40	Ctr	OK	15.8708	10.4171	0.607423	up	0.00225	0.0579893	no
TCONS_00049331	"="	XM_007968865.1	XLOC_015398	STOML2	gene15527	stomatin (EPB72)-like 2	GO:0005102(receptor binding);GO:0005856(cytoskeleton)	04110(Cell cycle);04111(Cell cycle - yeast);04120(Ubiquitin mediated proteolysis);04914(Progesterone-mediated oocyte maturation)	chrNC_023653.1:45513577-45516876	SV40	Ctr	OK	131.047	90.2242	0.5385	up	0.0023	0.0589678	no
TCONS_00000731	"="	XM_007994027.1	XLOC_000224	BAD	gene359	BCL2-associated agonist of cell death%2C transcript variant X1	GO:0005543(phospholipid binding);GO:0005741(mitochondrial outer membrane);GO:0005829(cytosol);GO:0008543(fibroblast growth factor receptor signaling pathway);GO:0008624(induction of apoptosis by extracellular signals);GO:0008629(induction of apoptosis by intracellular signals);GO:0008633(activation of pro-apoptotic gene products);GO:0008656(caspase activator activity);GO:0010918(positive regulati…	04012(ErbB signaling pathway);04210(Apoptosis);04370(VEGF signaling pathway);04510(Focal adhesion);04722(Neurotrophin signaling pathway);04910(Insulin signaling pathway);05010(Alzheimer's disease);05014(Amyotrophic lateral sclerosis (ALS);05200(Pathways in cancer);05210(Colorectal cancer);05212(Pancreatic cancer);05213(Endometrial cancer);05215(Prostate cancer);05218(Melanoma);05220(Chronic myelo…	chrNC_023642.1:9949716-9964433	SV40	Ctr	OK	66.1631	45.3243	0.54574	up	0.00235	0.0595745	no
TCONS_00000927	"="	XM_007996579.1	XLOC_000287	PRPF19	gene484	pre-mRNA processing factor 19	GO:0000151(ubiquitin ligase complex);GO:0000209(protein polyubiquitination);GO:0000245(spliceosome assembly);GO:0003677(DNA binding);GO:0005819(spindle);GO:0006281(DNA repair);GO:0016607(nuclear speck);GO:0034450(ubiquitin-ubiquitin ligase activity);GO:0042802(identical protein binding);GO:0071013(catalytic step 2 spliceosome)	03040(Spliceosome);04120(Ubiquitin mediated proteolysis)	chrNC_023642.1:12942237-12958853	SV40	Ctr	OK	55.6699	38.1613	0.544786	up	0.00235	0.0595745	no
TCONS_00001146	"="	XM_007999979.1	XLOC_000379	ARHGAP1	gene703	Rho GTPase activating protein 1%2C transcript variant X3	GO:0005070(SH3/SH2 adaptor activity);GO:0005829(cytosol);GO:0007266(Rho protein signal transduction);GO:0017124(SH3 domain binding);GO:0043231(intracellular membrane-bounded organelle)	04144(Endocytosis)	chrNC_023642.1:18627533-18648984	SV40	Ctr	OK	31.0044	45.0242	-0.538226	down	0.00235	0.0595745	no
TCONS_00012189	"="	XM_008021770.1	XLOC_003960	RNF6	gene3519	ring finger protein (C3H2C3 type) 6%2C transcript variant X2	GO:0004842(ubiquitin-protein ligase activity);GO:0005737(cytoplasm);GO:0006511(ubiquitin-dependent protein catabolic process);GO:0008270(zinc ion binding);GO:0016605(PML body);GO:0030424(axon);GO:0030517(negative regulation of axon extension);GO:0044314(protein K27-linked ubiquitination);GO:0045893(positive regulation of transcription, DNA-dependent);GO:0050681(androgen receptor binding);GO:00607…	NA	chrNC_023644.1:5461052-5471562	SV40	Ctr	OK	2.56673	4.40028	-0.777663	down	0.00235	0.0595745	no
TCONS_00021203	"="	XM_007996488.1	XLOC_006805	ZNF146	gene7053	zinc finger protein 146%2C transcript variant X10	GO:0003677(DNA binding);GO:0005730(nucleolus);GO:0005737(cytoplasm);GO:0006355(regulation of transcription, DNA-dependent);GO:0008201(heparin binding);GO:0008270(zinc ion binding)	NA	chrNC_023647.1:31111464-31140138	SV40	Ctr	OK	2.42142	5.63542	-1.21867	down	0.00235	0.0595745	yes
TCONS_00063199	"="	XM_008011122.1	XLOC_019837	HNF1B	gene20036	HNF1 homeobox B%2C transcript variant X1	GO:0031018(endocrine pancreas development);GO:0042803(protein homodimerization activity);GO:0043565(sequence-specific DNA binding);GO:0048806(genitalia development)	04950(Maturity onset diabetes of the young)	chrNC_023657.1:30026461-30097106	SV40	Ctr	OK	21.6554	35.3156	-0.70558	down	0.00235	0.0595745	no
TCONS_00072427	"="	XM_007974657.1	XLOC_022842	TWSG1	gene22795	twisted gastrulation BMP signaling modulator 1	NA	NA	chrNC_023659.1:68225349-68289458	SV40	Ctr	OK	14.0324	20.6753	-0.559144	down	0.00235	0.0595745	no
TCONS_00090612	"="	XM_007984474.1	XLOC_028309	LOC103227720	gene27440	twinfilin-2%2C transcript variant X2	GO:0002237(response to molecule of bacterial origin);GO:0003785(actin monomer binding);GO:0004888(transmembrane signaling receptor activity);GO:0005080(protein kinase C binding);GO:0005149(interleukin-1 receptor binding);GO:0005524(ATP binding);GO:0005546(phosphatidylinositol-4,5-bisphosphate binding);GO:0005576(extracellular region);GO:0005764(lysosome);GO:0005789(endoplasmic reticulum membrane)…	04620(Toll-like receptor signaling pathway);05142(Chagas disease);05144(Malaria)	chrNC_023663.1:13581101-13598830	SV40	Ctr	OK	95.1907	65.9973	0.528414	up	0.00235	0.0595745	no
TCONS_00106891	"="	XM_008018737.1	XLOC_033439	KDELR2	gene32861	KDEL (Lys-Asp-Glu-Leu) endoplasmic reticulum protein retention receptor 2%2C transcript variant X1	GO:0004872(receptor activity);GO:0005046(KDEL sequence binding);GO:0005789(endoplasmic reticulum membrane);GO:0006621(protein retention in ER lumen);GO:0006886(intracellular protein transport);GO:0016021(integral to membrane);GO:0016192(vesicle-mediated transport)	05110(Vibrio cholerae infection)	chrNC_023669.1:15671313-15694192	SV40	Ctr	OK	172.393	121.429	0.505586	up	0.00235	0.0595745	no
TCONS_00108132	"="	XM_007990755.1	XLOC_033841	RAB2B	gene33303	RAB2B%2C member RAS oncogene family	GO:0000139(Golgi membrane);GO:0005525(GTP binding);GO:0005789(endoplasmic reticulum membrane);GO:0005886(plasma membrane);GO:0007264(small GTPase mediated signal transduction);GO:0015031(protein transport);GO:0016192(vesicle-mediated transport);GO:0045921(positive regulation of exocytosis)	NA	chrNC_023670.1:21927470-21946206	SV40	Ctr	OK	11.833	7.38004	0.681117	up	0.00235	0.0595745	no
TCONS_00018014	"="	XM_007984219.1	XLOC_005791	PAM16	gene5126	presequence translocase-associated motor 16 homolog (S. cerevisiae)	GO:0005743(mitochondrial inner membrane);GO:0015031(protein transport);GO:0055085(transmembrane transport)	NA	chrNC_023646.1:4020115-4031233	SV40	Ctr	OK	76.0959	50.7335	0.58488	up	0.0024	0.0603221	no
TCONS_00019416	"="	XM_007994261.1	XLOC_006239	GINS2	gene6031	GINS complex subunit 2 (Psf2 homolog)	GO:0000084(S phase of mitotic cell cycle);GO:0005515(protein binding);GO:0005654(nucleoplasm);GO:0006271(DNA strand elongation involved in DNA replication)	NA	chrNC_023646.1:70585175-71099845	SV40	Ctr	OK	8.5969	3.06319	1.48878	up	0.0024	0.0603221	yes
TCONS_00038636	"="	XM_007965398.1	XLOC_012196	SCRN3	gene12200	secernin 3%2C transcript variant X2	GO:0006508(proteolysis);GO:0016805(dipeptidase activity)	NA	chrNC_023651.1:59911753-59940368	SV40	Ctr	OK	0.710225	1.61249	-1.18294	down	0.0024	0.0603221	yes
TCONS_00078199	"="	XM_007978765.1	XLOC_024556	NRD1	gene24726	nardilysin (N-arginine dibasic convertase)%2C transcript variant X2	GO:0004222(metalloendopeptidase activity);GO:0005829(cytosol);GO:0006508(proteolysis);GO:0007528(neuromuscular junction development);GO:0008270(zinc ion binding);GO:0008283(cell proliferation);GO:0009986(cell surface);GO:0016477(cell migration);GO:0048408(epidermal growth factor binding);GO:0051044(positive regulation of membrane protein ectodomain proteolysis);GO:0052548(regulation of endopeptid…	NA	chrNC_023661.1:81075670-81175469	SV40	Ctr	OK	29.2471	20.0757	0.542842	up	0.0024	0.0603221	no
TCONS_00081055	"="	XM_007977764.1	XLOC_025429	FAM102B	gene24225	family with sequence similarity 102%2C member B	NA	NA	chrNC_023661.1:24944382-25045432	SV40	Ctr	OK	1.5908	2.73406	-0.781295	down	0.0024	0.0603221	no
TCONS_00090329	"="	XM_007984131.1	XLOC_028243	UCN2	gene27326	urocortin 2	GO:0005179(hormone activity);GO:0006171(cAMP biosynthetic process);GO:0006950(response to stress);GO:0007586(digestion);GO:0042562(hormone binding)	04080(Neuroactive ligand-receptor interaction)	chrNC_023663.1:9962338-9964553	SV40	Ctr	OK	1.56133	2.67636	-0.777497	down	0.0024	0.0603221	no
TCONS_00093097	"="	XM_008015112.1	XLOC_029060	MRPL22	gene28891	mitochondrial ribosomal protein L22	GO:0003735(structural constituent of ribosome);GO:0005739(mitochondrion);GO:0006412(translation);GO:0015934(large ribosomal subunit)	NA	chrNC_023664.1:57385898-57411184	SV40	Ctr	OK	41.9281	27.9404	0.585562	up	0.0024	0.0603221	no
TCONS_00098031	"="	XM_007988023.1	XLOC_030771	CDCA4	gene30265	cell division cycle associated 4%2C transcript variant X2	GO:0005634(nucleus)	NA	chrNC_023665.1:82924324-82943701	SV40	Ctr	OK	12.6366	5.51124	1.19716	up	0.0024	0.0603221	yes
TCONS_00004035	"="	XM_007986825.1	XLOC_001301	FRMD8	gene309	FERM domain containing 8	GO:0005488(binding);GO:0005856(cytoskeleton)	NA	chrNC_023642.1:8824965-8853292	SV40	Ctr	OK	13.2014	8.50532	0.634252	up	0.00245	0.0610052	no
TCONS_00040054	"="	XM_007966904.1	XLOC_012600	GPC1	gene13004	glypican 1	GO:0005578(proteinaceous extracellular matrix);GO:0005615(extracellular space);GO:0005887(integral to plasma membrane);GO:0007411(axon guidance);GO:0031225(anchored to membrane);GO:0043395(heparan sulfate proteoglycan binding)	NA	chrNC_023651.1:126464382-126496686	SV40	Ctr	OK	15.6411	10.5442	0.568889	up	0.00245	0.0610052	no
TCONS_00067136	"="	XR_501033.1	XLOC_021087	LOC103243203	gene20439	uncharacterized LOC103243203	NA	NA	chrNC_023657.1:57014053-57129921	SV40	Ctr	OK	27.3095	10.3913	1.39403	up	0.00245	0.0610052	yes
TCONS_00067538	"="	XM_008012622.1	XLOC_021191	MLX	gene20639	MLX%2C MAX dimerization protein%2C transcript variant X1	NA	NA	chrNC_023657.1:63709350-63720466	SV40	Ctr	OK	48.8033	30.8824	0.660193	up	0.00245	0.0610052	no
TCONS_00086920	"="	XM_007982474.1	XLOC_027194	RELN	gene26505	reelin%2C transcript variant X1	GO:0001764(neuron migration);GO:0004712(protein serine/threonine/tyrosine kinase activity);GO:0005578(proteinaceous extracellular matrix);GO:0005615(extracellular space);GO:0005737(cytoplasm);GO:0007155(cell adhesion);GO:0007411(axon guidance);GO:0008236(serine-type peptidase activity);GO:0010001(glial cell differentiation);GO:0018108(peptidyl-tyrosine phosphorylation);GO:0021511(spinal cord patt…	04510(Focal adhesion);04512(ECM-receptor interaction)	chrNC_023662.1:72440987-72951173	SV40	Ctr	OK	15.6914	22.6472	-0.529356	down	0.00245	0.0610052	no
TCONS_00088534	"="	XM_007984470.1	XLOC_027697	ALAS1	gene27439	aminolevulinate%2C delta-%2C synthase 1%2C transcript variant X3	GO:0003870(5-aminolevulinate synthase activity);GO:0005759(mitochondrial matrix);GO:0006783(heme biosynthetic process);GO:0016769(transferase activity, transferring nitrogenous groups);GO:0030170(pyridoxal phosphate binding)	00260(Glycine, serine and threonine metabolism);00860(Porphyrin and chlorophyll metabolism)	chrNC_023663.1:13556669-13573740	SV40	Ctr	OK	31.5714	19.9899	0.659345	up	0.00245	0.0610052	no
TCONS_00094645	"="	XM_008015491.1	XLOC_029627	ZNF354A	gene29119	zinc finger protein 354A%2C transcript variant X2	GO:0003677(DNA binding);GO:0005634(nucleus);GO:0006351(transcription, DNA-dependent);GO:0006357(regulation of transcription from RNA polymerase II promoter);GO:0007605(sensory perception of sound);GO:0008270(zinc ion binding)	NA	chrNC_023664.1:80407133-80425920	SV40	Ctr	OK	2.39169	3.80726	-0.670722	down	0.00245	0.0610052	no
TCONS_00013943	"="	XM_007974383.1	XLOC_004524	PIK3R1	gene4641	phosphoinositide-3-kinase%2C regulatory subunit 1 (alpha)%2C transcript variant X2	GO:0005942(phosphatidylinositol 3-kinase complex);GO:0007165(signal transduction);GO:0035014(phosphatidylinositol 3-kinase regulator activity)	04012(ErbB signaling pathway);04062(Chemokine signaling pathway);04070(Phosphatidylinositol signaling system);04150(mTOR signaling pathway);04210(Apoptosis);04370(VEGF signaling pathway);04510(Focal adhesion);04620(Toll-like receptor signaling pathway);04630(Jak-STAT signaling pathway);04650(Natural killer cell mediated cytotoxicity);04660(T cell receptor signaling pathway);04662(B cell receptor …	chrNC_023645.1:64321091-64406188	SV40	Ctr	OK	4.90942	10.594	-1.10963	down	0.0025	0.0617275	yes
TCONS_00014607	"="	XM_007961251.1	XLOC_004731	ZNF622	gene4310	zinc finger protein 622	GO:0003676(nucleic acid binding);GO:0005634(nucleus);GO:0005737(cytoplasm);GO:0008270(zinc ion binding)	NA	chrNC_023645.1:16131214-16145772	SV40	Ctr	OK	24.6365	15.78	0.6427	up	0.0025	0.0617275	no
TCONS_00018118	"="	XM_007985484.1	XLOC_005825	EMP2	gene5187	epithelial membrane protein 2%2C transcript variant X2	GO:0008283(cell proliferation);GO:0016021(integral to membrane)	NA	chrNC_023646.1:10011530-10060880	SV40	Ctr	OK	3.36092	2.0699	0.699297	up	0.0025	0.0617275	no
TCONS_00035644	"="	XM_008002107.1	XLOC_011270	IDI1	gene10321	isopentenyl-diphosphate delta isomerase 1%2C transcript variant X1	GO:0004452(isopentenyl-diphosphate delta-isomerase activity);GO:0005777(peroxisome);GO:0006695(cholesterol biosynthetic process);GO:0008299(isoprenoid biosynthetic process);GO:0016787(hydrolase activity);GO:0046872(metal ion binding)	00900(Terpenoid backbone biosynthesis)	chrNC_023650.1:995607-1011226	SV40	Ctr	OK	39.5949	22.4739	0.817061	up	0.0025	0.0617275	no
TCONS_00043256	"="	XM_008003211.1	XLOC_013547	LOC103238297	gene13698	cytochrome c oxidase assembly protein COX14%2C transcript variant X2	GO:0016021(integral to membrane)	00564(Glycerophospholipid metabolism)	chrNC_023652.1:46339900-46349088	SV40	Ctr	OK	34.6578	22.2307	0.640625	up	0.0025	0.0617275	no
TCONS_00068984	"="	XM_007972952.1	XLOC_021668	WDR46	gene21459	WD repeat domain 46	NA	NA	chrNC_023658.1:38787931-38800195	SV40	Ctr	OK	36.8669	23.4014	0.655734	up	0.0025	0.0617275	no
TCONS_00079499	"="	XM_007980379.1	XLOC_024916	EPHA2	gene25400	EPH receptor A2%2C transcript variant X2	GO:0001525(angiogenesis);GO:0001649(osteoblast differentiation);GO:0005003(ephrin receptor activity);GO:0005524(ATP binding);GO:0005887(integral to plasma membrane);GO:0005925(focal adhesion);GO:0006915(apoptosis);GO:0010591(regulation of lamellipodium assembly);GO:0030316(osteoclast differentiation);GO:0031258(lamellipodium membrane);GO:0032587(ruffle membrane);GO:0032863(activation of Rac GTPas…	04360(Axon guidance)	chrNC_023661.1:116147076-116178647	SV40	Ctr	OK	16.6743	11.0926	0.588029	up	0.0025	0.0617275	no
TCONS_00096251	"="	XM_007987813.1	XLOC_030147	EML1	gene30160	echinoderm microtubule associated protein like 1%2C transcript variant X9	GO:0005509(calcium ion binding);GO:0005515(protein binding);GO:0005737(cytoplasm);GO:0005874(microtubule);GO:0005875(microtubule associated complex)	03022(Basal transcription factors);03040(Spliceosome);04120(Ubiquitin mediated proteolysis);04310(Wnt signaling pathway)	chrNC_023665.1:77694930-77907586	SV40	Ctr	OK	4.16928	2.48004	0.749435	up	0.0025	0.0617275	no
TCONS_00024152	"="	XM_007996481.1	XLOC_007770	ZNF565	gene7052	zinc finger protein 565%2C transcript variant X8	GO:0003677(DNA binding);GO:0005634(nucleus);GO:0006351(transcription, DNA-dependent);GO:0006355(regulation of transcription, DNA-dependent);GO:0008270(zinc ion binding)	NA	chrNC_023647.1:31079652-31111433	SV40	Ctr	OK	2.25623	0.852263	1.40454	up	0.00255	0.0624378	yes
TCONS_00035074	"="	XM_007963984.1	XLOC_011082	SFXN2	gene11373	sideroflexin 2%2C transcript variant X2	GO:0008324(cation transmembrane transporter activity);GO:0016021(integral to membrane);GO:0055072(iron ion homeostasis)	NA	chrNC_023650.1:95743060-95775849	SV40	Ctr	OK	5.69089	1.30015	2.12998	up	0.00255	0.0624378	yes
TCONS_00042521	"="	XM_007967448.1	XLOC_013337	EMG1	gene13204	EMG1 N1-specific pseudouridine methyltransferase	GO:0005730(nucleolus);GO:0005737(cytoplasm);GO:0019843(rRNA binding);GO:0042274(ribosomal small subunit biogenesis);GO:0070037(rRNA (pseudouridine) methyltransferase activity)	NA	chrNC_023652.1:7004506-7009702	SV40	Ctr	OK	55.9988	38.0913	0.555935	up	0.00255	0.0624378	no
TCONS_00065313	"="	XM_008009806.1	XLOC_020507	YWHAE	gene19392	tyrosine 3-monooxygenase/tryptophan 5-monooxygenase activation protein%2C epsilon%2C transcript variant X2	GO:0042470(melanosome)	04110(Cell cycle);04114(Oocyte meiosis);04722(Neurotrophin signaling pathway)	chrNC_023657.1:1031839-1086950	SV40	Ctr	OK	163.442	114.15	0.517843	up	0.00255	0.0624378	no
TCONS_00079086	"="	XM_007979951.1	XLOC_024808	STMN1	gene25210	stathmin 1%2C transcript variant X2	GO:0005737(cytoplasm);GO:0005874(microtubule);GO:0007399(nervous system development);GO:0030154(cell differentiation);GO:0035556(intracellular signal transduction)	04010(MAPK signaling pathway)	chrNC_023661.1:106866718-106873314	SV40	Ctr	OK	68.0399	40.0261	0.765439	up	0.00255	0.0624378	no
TCONS_00109367	"="	XM_007992343.1	XLOC_034242	GPRASP2	gene34250	G protein-coupled receptor associated sorting protein 2%2C transcript variant X2	NA	NA	chrNC_023671.1:90692723-90735910	SV40	Ctr	OK	7.39651	4.00329	0.885659	up	0.00255	0.0624378	no
TCONS_00049863	"="	XM_007969433.1	XLOC_015543	TJP2	gene15837	tight junction protein 2%2C transcript variant X1	NA	04530(Tight junction);05110(Vibrio cholerae infection)	chrNC_023653.1:80224496-80358495	SV40	Ctr	OK	2.36357	0.875543	1.43272	up	0.0026	0.0634508	yes
TCONS_00015673	"="	XM_007982350.1	XLOC_005073	RAB26	gene5022	RAB26%2C member RAS oncogene family%2C transcript variant X1	GO:0005525(GTP binding);GO:0007264(small GTPase mediated signal transduction);GO:0015031(protein transport);GO:0017157(regulation of exocytosis);GO:0031226(intrinsic to plasma membrane);GO:0035272(exocrine system development)	NA	chrNC_023646.1:2041870-2049695	SV40	Ctr	OK	4.8352	2.95429	0.710762	up	0.00265	0.0642975	no
TCONS_00088712	"="	XM_007986214.1	XLOC_027735	RPP14	gene27521	ribonuclease P/MRP 14kDa subunit	GO:0003723(RNA binding);GO:0004526(ribonuclease P activity);GO:0005634(nucleus);GO:0008033(tRNA processing)	NA	chrNC_023663.1:19600137-19602703	SV40	Ctr	OK	13.1495	7.71984	0.768366	up	0.00265	0.0642975	no
TCONS_00107584	"="	XM_007990881.1	XLOC_033675	NGDN	gene33394	neuroguidin%2C EIF4E binding protein	GO:0005634(nucleus);GO:0005737(cytoplasm);GO:0006417(regulation of translation);GO:0030175(filopodium);GO:0030424(axon);GO:0030425(dendrite)	NA	chrNC_023670.1:23840582-23848726	SV40	Ctr	OK	21.3483	14.3941	0.568645	up	0.00265	0.0642975	no
TCONS_00108987	"="	XM_007991871.1	XLOC_034110	LOC103232061	gene33924	histone H3.3-like	GO:0000786(nucleosome);GO:0003677(DNA binding);GO:0006334(nucleosome assembly)	05322(Systemic lupus erythematosus)	chrNC_023671.1:52835498-52836751	SV40	Ctr	OK	53.7916	36.3787	0.564286	up	0.00265	0.0642975	no
TCONS_00110631	"="	XM_007991635.1	XLOC_034647	TIMM17B	gene33811	translocase of inner mitochondrial membrane 17 homolog B (yeast)%2C transcript variant X1	GO:0005744(mitochondrial inner membrane presequence translocase complex);GO:0006626(protein targeting to mitochondrion);GO:0015450(P-P-bond-hydrolysis-driven protein transmembrane transporter activity);GO:0015630(microtubule cytoskeleton);GO:0031305(integral to mitochondrial inner membrane)	NA	chrNC_023671.1:46010163-46014616	SV40	Ctr	OK	74.6361	50.8295	0.554209	up	0.00265	0.0642975	no
TCONS_00000511	"="	XM_007976717.1	XLOC_000155	YIF1A	gene257	Yip1 interacting factor homolog A (S. cerevisiae)	GO:0000139(Golgi membrane);GO:0005789(endoplasmic reticulum membrane);GO:0005793(endoplasmic reticulum-Golgi intermediate compartment);GO:0005813(centrosome);GO:0015031(protein transport);GO:0016021(integral to membrane);GO:0016192(vesicle-mediated transport)	NA	chrNC_023642.1:7977689-7982313	SV40	Ctr	OK	83.1313	57.1716	0.540092	up	0.0027	0.0651879	no
TCONS_00038769	"="	XM_007965572.1	XLOC_012258	ZC3H15	gene12324	zinc finger CCCH-type containing 15	GO:0003676(nucleic acid binding);GO:0005730(nucleolus);GO:0005737(cytoplasm);GO:0005886(plasma membrane);GO:0008270(zinc ion binding)	NA	chrNC_023651.1:72020593-72044050	SV40	Ctr	OK	6.43511	10.0729	-0.646444	down	0.0027	0.0651879	no
TCONS_00080158	"="	XM_007976518.1	XLOC_025134	PEA15	gene23660	phosphoprotein enriched in astrocytes 15	GO:0005737(cytoplasm);GO:0006915(apoptosis);GO:0008643(carbohydrate transport);GO:0042981(regulation of apoptosis)	NA	chrNC_023661.1:3731657-3741614	SV40	Ctr	OK	88.1487	61.4419	0.520717	up	0.0027	0.0651879	no
TCONS_00000755	"="	XM_007994462.1	XLOC_000230	MACROD1	gene370	MACRO domain containing 1%2C transcript variant X1	NA	NA	chrNC_023642.1:10072237-10247121	SV40	Ctr	OK	22.9265	14.6818	0.642986	up	0.00275	0.0659619	no
TCONS_00060766	"="	XM_007971905.1	XLOC_019098	PSMD2	gene18583	proteasome (prosome%2C macropain) 26S subunit%2C non-ATPase%2C 2	GO:0000082(G1/S transition of mitotic cell cycle);GO:0000084(S phase of mitotic cell cycle);GO:0000209(protein polyubiquitination);GO:0000216(M/G1 transition of mitotic cell cycle);GO:0002474(antigen processing and presentation of peptide antigen via MHC class I);GO:0005515(protein binding);GO:0005654(nucleoplasm);GO:0005829(cytosol);GO:0005838(proteasome regulatory particle);GO:0006521(regulatio…	03050(Proteasome)	chrNC_023656.1:5111126-5121159	SV40	Ctr	OK	204.49	144.756	0.498406	up	0.00275	0.0659619	no
TCONS_00071151	"="	XM_007973925.1	XLOC_022423	LOC103222374	gene21921	uncharacterized LOC103222374	GO:0000786(nucleosome);GO:0003677(DNA binding);GO:0005515(protein binding);GO:0006334(nucleosome assembly)	05322(Systemic lupus erythematosus)	chrNC_023658.1:46151892-46233808	SV40	Ctr	OK	393.726	181.661	1.11594	up	0.00275	0.0659619	yes
TCONS_00071522	"="	XM_007973868.1	XLOC_022548	FOXQ1	gene22204	forkhead box Q1	GO:0003690(double-stranded DNA binding);GO:0003704(specific RNA polymerase II transcription factor activity);GO:0003705(sequence-specific enhancer binding RNA polymerase II transcription factor activity);GO:0005667(transcription factor complex);GO:0006309(DNA fragmentation involved in apoptotic nuclear change);GO:0007389(pattern specification process);GO:0008134(transcription factor binding);GO:0…	NA	chrNC_023658.1:70751136-70967157	SV40	Ctr	OK	1.1435	2.38869	-1.06277	down	0.00275	0.0659619	yes
TCONS_00086454	"="	XM_007981926.1	XLOC_027076	ITGB8	gene26240	integrin%2C beta 8%2C transcript variant X3	GO:0004872(receptor activity);GO:0005488(binding);GO:0007160(cell-matrix adhesion);GO:0007229(integrin-mediated signaling pathway);GO:0008305(integrin complex);GO:0060674(placenta blood vessel development)	04510(Focal adhesion);04512(ECM-receptor interaction);04514(Cell adhesion molecules (CAMs);04810(Regulation of actin cytoskeleton);05410(Hypertrophic cardiomyopathy (HCM);05412(Arrhythmogenic right ventricular cardiomyopathy (ARVC);05414(Dilated cardiomyopathy)	chrNC_023662.1:37811441-37896650	SV40	Ctr	OK	1.89827	3.12581	-0.719548	down	0.00275	0.0659619	no
TCONS_00003827	"="	XM_007968626.1	XLOC_001247	ADRBK1	gene217	adrenergic%2C beta%2C receptor kinase 1	GO:0002029(desensitization of G-protein coupled receptor protein signaling pathway);GO:0003108(negative regulation of the force of heart contraction by chemical signal);GO:0004703(G-protein coupled receptor kinase activity);GO:0004871(signal transducer activity);GO:0005524(ATP binding);GO:0005625(soluble fraction);GO:0005829(cytosol);GO:0007202(activation of phospholipase C activity);GO:0007213(m…	04062(Chemokine signaling pathway);04144(Endocytosis);04745(Phototransduction - fly)	chrNC_023642.1:6975201-6995369	SV40	Ctr	OK	21.5278	14.7851	0.542061	up	0.0028	0.0667799	no
TCONS_00005077	"="	XM_008005495.1	XLOC_001676	NUCB2	gene1018	nucleobindin 2%2C transcript variant X2	GO:0003677(DNA binding);GO:0005509(calcium ion binding);GO:0005615(extracellular space);GO:0005793(endoplasmic reticulum-Golgi intermediate compartment);GO:0005794(Golgi apparatus);GO:0005829(cytosol);GO:0005886(plasma membrane)	04530(Tight junction);05416(Viral myocarditis)	chrNC_023642.1:47634424-47690723	SV40	Ctr	OK	7.4046	12.4419	-0.748712	down	0.0028	0.0667799	no
TCONS_00081850	"="	XM_007978542.1	XLOC_025614	FGGY	gene24623	FGGY carbohydrate kinase domain containing%2C transcript variant X2	GO:0005975(carbohydrate metabolic process);GO:0008219(cell death);GO:0016301(kinase activity);GO:0016773(phosphotransferase activity, alcohol group as acceptor);GO:0070050(neuron homeostasis)	00040(Pentose and glucuronate interconversions)	chrNC_023661.1:73249684-73690591	SV40	Ctr	OK	8.87618	3.52094	1.33398	up	0.0028	0.0667799	yes
TCONS_00085508	"="	XM_007983719.1	XLOC_026795	LOC103227416	gene26970	olfactory receptor 5T2-like	GO:0004930(G-protein coupled receptor activity);GO:0004984(olfactory receptor activity);GO:0005886(plasma membrane);GO:0016021(integral to membrane)	04740(Olfactory transduction)	chrNC_023662.1:112930269-112940394	SV40	Ctr	OK	0.368341	1.08024	-1.55224	down	0.0028	0.0667799	yes
TCONS_00014992	"="	XM_007973343.1	XLOC_004862	PDE4D	gene4576	phosphodiesterase 4D%2C cAMP-specific%2C transcript variant X8	GO:0005815(microtubule organizing center);GO:0006198(cAMP catabolic process);GO:0006939(smooth muscle contraction);GO:0007165(signal transduction);GO:0016020(membrane);GO:0046872(metal ion binding)	00230(Purine metabolism)	chrNC_023645.1:55147201-56672241	SV40	Ctr	OK	1.82543	3.63066	-0.991991	down	0.00285	0.0674255	no
TCONS_00017050	"="	XM_007993787.1	XLOC_005489	DHODH	gene5820	dihydroorotate dehydrogenase (quinone)	GO:0004158(dihydroorotate oxidase activity);GO:0005743(mitochondrial inner membrane);GO:0006207('de novo' pyrimidine base biosynthetic process);GO:0006222(UMP biosynthetic process);GO:0016021(integral to membrane);GO:0046134(pyrimidine nucleoside biosynthetic process)	00240(Pyrimidine metabolism)	chrNC_023646.1:55161787-55177618	SV40	Ctr	OK	7.10611	4.10069	0.793194	up	0.00285	0.0674255	no
TCONS_00064590	"="	XR_501092.1	XLOC_020230	LOC103243415	gene20650	interferon-induced transmembrane protein 3 pseudogene	NA	NA	chrNC_023657.1:64081511-64082146	SV40	Ctr	OK	142.919	210.34	-0.557522	down	0.00285	0.0674255	no
TCONS_00072321	"="	XM_007974498.1	XLOC_022806	TYMS	gene22717	thymidylate synthetase%2C transcript variant X1	GO:0000083(regulation of transcription involved in G1/S phase of mitotic cell cycle);GO:0004799(thymidylate synthase activity);GO:0005654(nucleoplasm);GO:0005829(cytosol);GO:0006206(pyrimidine base metabolic process);GO:0006260(DNA replication);GO:0006281(DNA repair);GO:0046134(pyrimidine nucleoside biosynthetic process);GO:0046683(response to organophosphorus);GO:0048015(phosphatidylinositol-med…	00240(Pyrimidine metabolism);00670(One carbon pool by folate)	chrNC_023659.1:60030639-60080954	SV40	Ctr	OK	64.8851	35.2878	0.878717	up	0.00285	0.0674255	no
TCONS_00087305	"="	XM_007982975.1	XLOC_027312	AKR1B1	gene26734	aldo-keto reductase family 1%2C member B1 (aldose reductase)	GO:0004032(alditol:NADP+ 1-oxidoreductase activity);GO:0005615(extracellular space);GO:0005634(nucleus);GO:0005829(cytosol);GO:0005975(carbohydrate metabolic process);GO:0006700(C21-steroid hormone biosynthetic process);GO:0006950(response to stress);GO:0009055(electron carrier activity)	00040(Pentose and glucuronate interconversions);00051(Fructose and mannose metabolism);00052(Galactose metabolism);00561(Glycerolipid metabolism);00620(Pyruvate metabolism)	chrNC_023662.1:103060017-103076844	SV40	Ctr	OK	1204.76	852.396	0.499145	up	0.00285	0.0674255	no
TCONS_00089006	"="	XM_007985091.1	XLOC_027856	LMCD1	gene27656	LIM and cysteine-rich domains 1	GO:0003714(transcription corepressor activity);GO:0005615(extracellular space);GO:0005634(nucleus);GO:0005737(cytoplasm);GO:0006351(transcription, DNA-dependent);GO:0008270(zinc ion binding);GO:0010611(regulation of cardiac muscle hypertrophy);GO:0070886(positive regulation of calcineurin-NFAT signaling pathway)	04310(Wnt signaling pathway)	chrNC_023663.1:44531440-44598612	SV40	Ctr	OK	19.6186	11.2403	0.803546	up	0.00285	0.0674255	no
TCONS_00095898	"="	XM_007987415.1	XLOC_030010	SLIRP	gene29886	SRA stem-loop interacting RNA binding protein	GO:0000166(nucleotide binding);GO:0003723(RNA binding);GO:0005634(nucleus);GO:0005739(mitochondrion);GO:0006351(transcription, DNA-dependent);GO:0006355(regulation of transcription, DNA-dependent)	NA	chrNC_023665.1:54967399-54976596	SV40	Ctr	OK	176.056	116.548	0.595114	up	0.00285	0.0674255	no
TCONS_00015261	"="	XR_493940.1	XLOC_004952	ACOT12	gene4787	acyl-CoA thioesterase 12%2C transcript variant X1	GO:0003986(acetyl-CoA hydrolase activity);GO:0004091(carboxylesterase activity);GO:0005829(cytosol);GO:0006631(fatty acid metabolic process);GO:0006637(acyl-CoA metabolic process)	00620(Pyruvate metabolism)	chrNC_023645.1:75379180-75441986	SV40	Ctr	OK	0.793322	1.31947	-0.733979	down	0.0029	0.0681153	no
[truncated: 55,649 more rows]
