# Supplementary material for: Unique expression signatures of circular RNAs in response to DNA tumor virus SV40 infection
Source: Oncotarget. 2017 Oct 9;8(58):98609–22. doi: 10.18632/oncotarget.21694 (PMC5716754; doi:10.18632/oncotarget.21694)
Supplement: Supplementary file 9 [file oncotarget-08-98609-s009.xlsx]

## Sheet: Top 20 circRNA-mRNA pairs
miRNA	circRNA	mRNA	gene	Pearson correlation coefficient	P value
NC_023658.1_20825	circRNA1856	XM_007983021.1	CNOT4	0.966497	0.00166489
NC_023658.1_20825	circRNA2190	XM_007983021.1	CNOT4	0.863547	0.0266587
NC_023666.1_29685	circRNA2389	XM_007968135.1	SYT10	0.959143	0.00246981
NC_023658.1_20825	circRNA2674	XM_007989817.1	LOC103230770	0.916234	0.0102313
NC_023658.1_20825	circRNA10078	XM_008004842.1	MED13L	-0.926249	0.00795815
NC_023666.1_29685	circRNA10160	XM_007968135.1	SYT10	-0.923743	0.00850105
NC_023658.1_20825	circRNA1791	XM_008004842.1	MED13L	-0.965284	0.00178685
NC_023658.1_20825	circRNA5444	XM_007983021.1	CNOT4	-0.856462	0.0294259
NC_023658.1_20825	circRNA8830	XM_008004842.1	MED13L	-0.906815	0.0126205
NC_023666.1_29685	circRNA9157	XM_007968135.1	SYT10	-0.924797	0.00827068
NC_023666.1_29685	circRNA9302	XM_007968135.1	SYT10	-0.927719	0.00764796
NC_023658.1_20825	circRNA9500	XM_008004842.1	MED13L	-0.917661	0.00989053
NC_023658.1_20825	circRNA9500	XM_007983021.1	CNOT4	-0.868097	0.0249502
NC_023658.1_20825	circRNA9652	XM_008004842.1	MED13L	-0.929321	0.0073168
NC_023658.1_20825	circRNA9652	XM_007983021.1	CNOT4	-0.863667	0.0266132
NC_023666.1_29685	circRNA9841	XM_007968135.1	SYT10	-0.94828	0.00394332
NC_023658.1_20825	circRNA9915	XM_008004842.1	MED13L	-0.920521	0.00922429
NC_023658.1_20825	circRNA9915	XM_007983021.1	CNOT4	-0.875072	0.0224356
NC_023658.1_20825	circRNA9993	XM_008004842.1	MED13L	-0.906541	0.0126938
NC_023658.1_20825	circRNA9993	XM_007983021.1	CNOT4	-0.869941	0.0242732

## Sheet: All circRNA-mRNA pairs
Supplementary Table 8: CircRNA–mRNA interaction pairs mediated by shared cellular miRNAs
circRNA_id	mRNA_id	Pearson_correlation	Pvalue
ciRNA207	XM_008013561.1	0.902872	0.0136928
ciRNA207	XM_007961376.1	0.574413	0.233144
ciRNA207	XR_495878.1	-0.705745	0.11714
ciRNA207	XM_007990512.1	0.79282	0.0599389
ciRNA207	XM_008002565.1	-0.513605	0.297335
ciRNA207	XM_008003282.1	-0.915078	0.0105114
ciRNA207	XM_008003252.1	-0.694686	0.125595
ciRNA207	XM_008009984.1	-0.41854	0.408849
ciRNA207	XM_008006632.1	0.636874	0.173849
ciRNA207	XM_008020121.1	-0.829367	0.0411895
ciRNA207	XM_008020544.1	-0.728065	0.100868
ciRNA207	XM_008020600.1	-0.638342	0.172543
ciRNA207	XM_008020620.1	-0.551788	0.25632
ciRNA207	XM_008020653.1	-0.609406	0.19905
ciRNA207	XM_008020745.1	-0.580572	0.226986
ciRNA207	XM_008020751.1	-0.471168	0.345547
ciRNA207	XM_008008843.1	0.668805	0.146371
ciRNA207	XM_008009010.1	0.982233	0.000470699
ciRNA207	XM_008018194.1	0.865976	0.02574
ciRNA207	XM_007988098.1	0.931695	0.00683899
ciRNA207	XM_007995889.1	0.949545	0.00375429
ciRNA207	XM_007998272.1	-0.930936	0.00699002
ciRNA207	XM_008004652.1	-0.959849	0.0023858
ciRNA207	XM_008006648.1	-0.553425	0.254614
ciRNA207	XM_008007206.1	0.584883	0.222716
ciRNA207	XM_008020010.1	0.957578	0.00266125
ciRNA207	XM_008020259.1	-0.508079	0.30346
ciRNA207	XR_503215.1	-0.902785	0.0137168
ciRNA207	XM_008020624.1	-0.674771	0.14146
ciRNA207	XM_008020667.1	-0.638905	0.172043
ciRNA207	XM_008020726.1	-0.322892	0.532495
ciRNA207	XM_008020857.1	-0.721927	0.105236
ciRNA207	XM_008020970.1	-0.912146	0.0112384
ciRNA207	XM_008020982.1	-0.772858	0.0715306
ciRNA207	XR_503377.1	0.876857	0.0218126
ciRNA207	XM_008021290.1	-0.92528	0.00816611
ciRNA207	XM_008021378.1	0.911288	0.0114556
ciRNA207	XM_008010790.1	0.849384	0.0323195
ciRNA207	XM_008014635.1	0.743332	0.0903634
ciRNA207	XM_008018941.1	0.969841	0.0013506
ciRNA207	XM_008021651.1	0.71842	0.107768
ciRNA207	XM_007961165.1	0.941806	0.00498119
ciRNA207	XM_007962306.1	0.8642	0.0264103
ciRNA207	XM_007963017.1	0.946796	0.00417064
ciRNA207	XM_007965011.1	0.938563	0.0055458
ciRNA207	XM_007965753.1	-0.43821	0.38476
ciRNA207	XM_007966946.1	-0.661787	0.152238
ciRNA207	XM_008011694.1	0.973783	0.00102199
ciRNA207	XM_008015746.1	0.901596	0.0140486
ciRNA207	XM_008016871.1	0.76757	0.074757
ciRNA207	XM_008017300.1	0.916622	0.0101379
ciRNA207	XM_008021122.1	0.920719	0.00917916
ciRNA207	XM_007960516.1	-0.710166	0.113832
ciRNA207	XM_007961465.1	0.805212	0.0532183
ciRNA207	XM_007962807.1	-0.921847	0.0089231
ciRNA207	XM_007965698.1	-0.460717	0.357821
ciRNA207	XM_007966176.1	-0.70386	0.118563
ciRNA207	XM_007968190.1	-0.632251	0.177992
ciRNA207	XM_007969385.1	0.888238	0.0180382
ciRNA207	XM_007960098.1	-0.461692	0.356669
ciRNA207	XM_007960394.1	-0.500028	0.312469
ciRNA207	XM_007960679.1	-0.811915	0.0497373
ciRNA207	XM_007960719.1	-0.644004	0.167541
ciRNA207	XM_007960838.1	-0.723675	0.103984
ciRNA207	XM_007960836.1	-0.731476	0.0984767
ciRNA207	XM_008021679.1	-0.675176	0.141129
ciRNA207	XM_008021715.1	-0.500308	0.312153
ciRNA207	XM_007960338.1	-0.49949	0.313074
ciRNA207	XM_007960553.1	-0.66318	0.151065
ciRNA207	XM_007960574.1	-0.577828	0.229722
ciRNA207	XM_007960706.1	-0.40683	0.423423
ciRNA207	XM_007960863.1	-0.427004	0.398422
ciRNA207	XM_007961092.1	0.962031	0.00213515
ciRNA207	XM_007961271.1	-0.785957	0.0638184
ciRNA207	XM_007972149.1	-0.629296	0.180661
ciRNA207	XM_007972162.1	-0.799876	0.0560668
ciRNA207	XM_007973639.1	-0.505035	0.306855
ciRNA207	XM_007973766.1	-0.643781	0.167737
ciRNA207	XM_007974383.1	-0.524739	0.285135
ciRNA207	XM_007974395.1	-0.764363	0.0767455
ciRNA207	XM_007974387.1	-0.767712	0.0746699
ciRNA207	XM_007975059.1	-0.561068	0.246709
ciRNA207	XM_007975217.1	-0.77043	0.073004
ciRNA207	XM_007975849.1	-0.626156	0.183515
ciRNA207	XM_007976419.1	-0.662568	0.151581
ciRNA207	XM_007976688.1	-0.465842	0.351783
ciRNA207	XM_007977402.1	-0.801802	0.055031
ciRNA207	XM_007961437.1	-0.219467	0.676085
ciRNA207	XM_007972856.1	-0.587246	0.220389
ciRNA207	XM_007973068.1	-0.683492	0.134412
ciRNA207	XM_007978822.1	-0.488407	0.325642
ciRNA207	XR_494484.1	-0.893831	0.0163094
ciRNA207	XM_007985844.1	0.791827	0.060493
ciRNA207	XM_007987363.1	-0.714066	0.110949
ciRNA207	XM_007988085.1	-0.717574	0.108383
ciRNA207	XM_007989599.1	0.93033	0.00711181
ciRNA207	XM_007990933.1	-0.688751	0.130238
ciRNA207	XM_007993518.1	0.941686	0.00500158
ciRNA207	XM_007993544.1	-0.665997	0.148707
ciRNA207	XM_007993631.1	0.765804	0.0758492
ciRNA207	XM_007993921.1	0.945458	0.00438104
ciRNA207	XM_007994182.1	0.504887	0.30702
ciRNA207	XR_497450.1	0.984527	0.000357284
ciRNA207	XM_007982485.1	0.92278	0.00871417
ciRNA207	XM_007991366.1	-0.90333	0.013566
ciRNA207	XM_007986710.1	-0.696201	0.124421
ciRNA207	XM_007987490.1	0.988182	0.000208664
ciRNA207	XM_007990051.1	0.911089	0.0115063
ciRNA207	XM_007992073.1	0.954505	0.00305762
ciRNA207	XM_007994067.1	-0.506532	0.305184
ciRNA207	XM_007994152.1	-0.868531	0.0247899
ciRNA207	XM_007994230.1	-0.00862731	0.987059
ciRNA207	XM_007994261.1	0.938543	0.0055494
ciRNA207	XM_007994620.1	0.873346	0.0230461
ciRNA207	XM_007994829.1	0.931668	0.00684431
ciRNA207	XM_007995428.1	0.926821	0.00783683
ciRNA207	XM_007995663.1	0.944815	0.00448409
ciRNA207	XM_007995897.1	0.293331	0.572623
ciRNA207	XM_007995939.1	-0.537253	0.271658
ciRNA207	XR_497594.1	-0.888544	0.0179413
ciRNA207	XM_007996230.1	0.846844	0.0333887
ciRNA207	XM_007996485.1	-0.605901	0.202367
ciRNA207	XM_007996486.1	-0.597152	0.210741
ciRNA207	XM_007996488.1	-0.624351	0.185164
ciRNA207	XM_007996996.1	0.551146	0.256989
ciRNA207	XM_007997165.1	0.808457	0.0515195
ciRNA207	XM_007998043.1	0.920005	0.0093429
ciRNA207	XM_007998191.1	0.75105	0.0852497
ciRNA207	XM_007998227.1	-0.640465	0.170661
ciRNA207	XM_007995233.1	0.959039	0.0024824
ciRNA207	XM_007995680.1	0.896403	0.0155427
ciRNA207	XM_007995967.1	-0.655152	0.157875
ciRNA207	XM_007996481.1	0.563867	0.243839
ciRNA207	XM_007996499.1	-0.183255	0.728195
ciRNA207	XM_007996802.1	-0.706468	0.116596
ciRNA207	XM_007996898.1	0.940336	0.00523341
ciRNA207	XM_007997393.1	0.96388	0.00193341
ciRNA207	XM_007998118.1	-0.896176	0.0156094
ciRNA207	XM_007998152.1	0.888864	0.0178405
ciRNA207	XM_007998158.1	0.897094	0.0153396
ciRNA207	XM_007998999.1	-0.679356	0.137736
ciRNA207	XM_007999135.1	-0.710592	0.113516
ciRNA207	XM_007999238.1	-0.802867	0.0544618
ciRNA207	XM_007999436.1	-0.587635	0.220007
ciRNA207	XM_007999729.1	-0.660487	0.153336
ciRNA207	XM_008000211.1	-0.902548	0.0137827
ciRNA207	XM_008000480.1	-0.567342	0.240294
ciRNA207	XM_007998606.1	-0.838601	0.0369721
ciRNA207	XM_007999044.1	0.151031	0.775176
ciRNA207	XM_007999185.1	-0.674457	0.141717
ciRNA207	XM_007999385.1	-0.630565	0.179513
ciRNA207	XM_007999860.1	-0.808669	0.0514092
ciRNA207	XM_007999869.1	-0.679728	0.137435
ciRNA207	XM_008000150.1	-0.442797	0.379214
ciRNA207	XM_008000290.1	-0.685697	0.132655
ciRNA207	XM_008000402.1	0.922953	0.00867567
ciRNA207	XM_007961609.1	0.851026	0.0316369
ciRNA207	XM_007961657.1	0.88636	0.0186372
ciRNA207	XM_007962158.1	-0.757318	0.0811954
ciRNA207	XM_007962284.1	0.840281	0.036228
ciRNA207	XM_008000567.1	0.891493	0.017022
ciRNA207	XM_007961636.1	0.921104	0.00909129
ciRNA207	XM_007961666.1	0.886542	0.0185787
ciRNA207	XM_008000598.1	-0.540101	0.268625
ciRNA207	XM_008000834.1	-0.853253	0.0307219
ciRNA207	XM_008000895.1	-0.596985	0.210903
ciRNA207	XM_008001042.1	-0.583769	0.223817
ciRNA207	XM_008001067.1	-0.724723	0.103236
ciRNA207	XM_008001130.1	-0.78907	0.0620447
ciRNA207	XM_008001473.1	0.82699	0.0423092
ciRNA207	XM_008001476.1	-0.5736	0.233962
ciRNA207	XM_008001647.1	0.769894	0.073331
ciRNA207	XM_008001862.1	0.831996	0.039967
ciRNA207	XM_008001955.1	0.764884	0.0764207
ciRNA207	XM_008002286.1	0.700725	0.120946
ciRNA207	XM_008002438.1	-0.838245	0.0371307
ciRNA207	XM_008002617.1	0.618399	0.190645
ciRNA207	XM_007962394.1	-0.554126	0.253885
ciRNA207	XM_007963032.1	0.727191	0.101485
ciRNA207	XM_007963176.1	0.919414	0.00947956
ciRNA207	XM_007963410.1	0.784788	0.0644907
ciRNA207	XM_007963465.1	0.630549	0.179527
ciRNA207	XM_007963471.1	-0.612144	0.196476
ciRNA207	XM_007963529.1	-0.459908	0.358777
ciRNA207	XM_007963740.1	0.731136	0.0987138
ciRNA207	XM_007963984.1	0.864555	0.0262758
ciRNA207	XM_007964031.1	-0.43284	0.391286
ciRNA207	XM_007964077.1	0.909184	0.0119969
ciRNA207	XM_007964078.1	-0.387877	0.447363
ciRNA207	XM_008002259.1	-0.534874	0.2742
ciRNA207	XM_008002723.1	-0.445564	0.375883
ciRNA207	XM_007962406.1	-0.643932	0.167605
ciRNA207	XM_007962819.1	0.919472	0.00946604
ciRNA207	XM_007963333.1	-0.90233	0.0138432
ciRNA207	XM_007964129.1	-0.42866	0.396393
ciRNA207	XM_007964212.1	-0.927837	0.00762341
ciRNA207	XM_007964807.1	-0.908764	0.0121062
ciRNA207	XM_007964962.1	-0.706566	0.116523
ciRNA207	XM_007965215.1	-0.549628	0.258577
ciRNA207	XM_007965398.1	-0.771677	0.0722456
ciRNA207	XM_007965596.1	-0.541308	0.267344
ciRNA207	XM_007965710.1	-0.581351	0.226213
ciRNA207	XM_007965886.1	-0.777469	0.0687705
ciRNA207	XM_007965907.1	-0.435734	0.387764
ciRNA207	XM_007964916.1	-0.763065	0.0775565
ciRNA207	XM_007965669.1	-0.806291	0.0526503
ciRNA207	XM_007965729.1	-0.497565	0.315244
ciRNA207	XM_007966846.1	0.995936	2.47432e-05
ciRNA207	XM_007967297.1	0.971392	0.00121592
ciRNA207	XM_007967440.1	-0.867687	0.0251017
ciRNA207	XM_007967551.1	0.672841	0.143041
ciRNA207	XM_007967824.1	-0.56486	0.242824
ciRNA207	XM_008002880.1	-0.495533	0.31754
ciRNA207	XM_008003244.1	-0.909468	0.0119232
ciRNA207	XM_008003363.1	-0.722467	0.104848
ciRNA207	XM_008003586.1	-0.785665	0.0639861
ciRNA207	XM_008003582.1	0.912991	0.0110265
ciRNA207	XR_499205.1	-0.884554	0.0192224
ciRNA207	XM_008003870.1	-0.699817	0.12164
ciRNA207	XM_008003928.1	-0.66719	0.147712
ciRNA207	XM_008004087.1	-0.843982	0.0346136
ciRNA207	XM_008004330.1	-0.336948	0.513705
ciRNA207	XM_008004499.1	-0.610409	0.198105
ciRNA207	XM_008004616.1	0.953954	0.0031316
ciRNA207	XM_008004751.1	0.768386	0.0742549
ciRNA207	XM_008004872.1	0.923909	0.00846447
ciRNA207	XM_008005342.1	-0.547119	0.261209
ciRNA207	XM_008005350.1	-0.794393	0.0590653
ciRNA207	XM_007967740.1	0.91775	0.00986945
ciRNA207	XM_007967878.1	-0.682483	0.13522
ciRNA207	XM_007967902.1	-0.676835	0.139779
ciRNA207	XM_007968135.1	-0.853102	0.0307834
ciRNA207	XM_007968136.1	-0.574966	0.232589
ciRNA207	XM_008002960.1	-0.650497	0.161882
ciRNA207	XM_008003053.1	0.953311	0.00321895
ciRNA207	XM_008003083.1	0.889694	0.01758
ciRNA207	XM_008003119.1	0.819044	0.0461547
ciRNA207	XM_008003708.1	0.879541	0.0208916
ciRNA207	XM_008003933.1	-0.876053	0.0220924
ciRNA207	XM_008004091.1	0.721007	0.105897
ciRNA207	XM_008004236.1	-0.551567	0.25655
ciRNA207	XM_008004297.1	-0.791461	0.0606984
ciRNA207	XM_008004361.1	-0.662232	0.151863
ciRNA207	XM_008004655.1	-0.880676	0.0205078
ciRNA207	XM_008004842.1	-0.916589	0.010146
ciRNA207	XM_008005614.1	0.485576	0.328882
ciRNA207	XM_007968858.1	-0.701566	0.120305
ciRNA207	XM_007969126.1	-0.83689	0.0377378
ciRNA207	XM_007969180.1	-0.72232	0.104954
ciRNA207	XM_007969206.1	-0.499264	0.313329
ciRNA207	XM_007969225.1	-0.937299	0.0057739
ciRNA207	XM_007969313.1	-0.683016	0.134793
ciRNA207	XM_007969433.1	0.909737	0.0118534
ciRNA207	XM_007969455.1	-0.426465	0.399083
ciRNA207	XM_007969541.1	-0.5688	0.238813
ciRNA207	XM_007969703.1	0.965815	0.0017329
ciRNA207	XM_007969894.1	0.836956	0.0377077
ciRNA207	XM_008006167.1	-0.655601	0.157491
ciRNA207	XM_007968179.1	0.712317	0.112238
ciRNA207	XM_007969158.1	-0.252625	0.629123
ciRNA207	XM_007969342.1	-0.619807	0.189342
ciRNA207	XM_007969443.1	-0.599481	0.208498
ciRNA207	XM_007969475.1	-0.873942	0.0228344
ciRNA207	XM_007969902.1	-0.474462	0.341712
ciRNA207	XM_008006619.1	-0.390607	0.443888
ciRNA207	XM_008006649.1	-0.633594	0.176784
ciRNA207	XM_008007507.1	-0.756612	0.081648
ciRNA207	XM_008007673.1	-0.979053	0.000653595
ciRNA207	XM_008006430.1	0.974665	0.00095467
ciRNA207	XM_008006440.1	-0.465941	0.351666
ciRNA207	XR_499904.1	0.742045	0.0912288
ciRNA207	XM_008006878.1	0.846078	0.0337147
ciRNA207	XM_008007144.1	0.888647	0.0179087
ciRNA207	XM_008007546.1	-0.469202	0.347845
ciRNA207	XR_500274.1	-0.408092	0.421843
ciRNA207	XM_008007974.1	0.868934	0.0246419
ciRNA207	XM_008008315.1	-0.645424	0.166297
ciRNA207	XM_008008401.1	0.851017	0.0316404
ciRNA207	XM_007970484.1	0.911067	0.0115119
ciRNA207	XM_007970582.1	-0.585297	0.222308
ciRNA207	XM_007971393.1	-0.810321	0.0505549
ciRNA207	XM_008007964.1	0.791463	0.0606972
ciRNA207	XM_007969984.1	-0.906187	0.0127886
ciRNA207	XM_007970212.1	-0.599746	0.208244
ciRNA207	XM_007970280.1	-0.516641	0.293989
ciRNA207	XM_007970418.1	-0.615368	0.193461
ciRNA207	XM_007970433.1	-0.272506	0.601359
ciRNA207	XM_007970544.1	-0.672844	0.143039
ciRNA207	XM_007970791.1	-0.708842	0.114818
ciRNA207	XM_007971280.1	0.975473	0.000894972
ciRNA207	XM_007971501.1	0.888469	0.0179649
ciRNA207	XM_007971983.1	-0.561696	0.246064
ciRNA207	XM_007972049.1	-0.725635	0.102587
ciRNA207	XM_007972124.1	-0.913985	0.0107798
ciRNA207	XM_008008660.1	-0.707844	0.115564
ciRNA207	XM_008008858.1	-0.553696	0.254332
ciRNA207	XR_500549.1	-0.829213	0.0412615
ciRNA207	XM_007971972.1	-0.730675	0.0990362
ciRNA207	XM_007972039.1	-0.357851	0.486137
ciRNA207	XM_007972071.1	0.765003	0.0763468
ciRNA207	XM_007972083.1	-0.560041	0.247766
ciRNA207	XM_007972075.1	-0.673579	0.142436
ciRNA207	XM_007972116.1	-0.436041	0.387391
ciRNA207	XM_008008542.1	-0.283205	0.586549
ciRNA207	XM_008008913.1	0.707971	0.115469
ciRNA207	XM_008009481.1	0.925159	0.00819207
ciRNA207	XM_008009878.1	0.9126	0.0111243
ciRNA207	XM_008010981.1	0.521506	0.288658
ciRNA207	XM_008010985.1	0.873392	0.0230298
ciRNA207	XR_500834.1	0.750991	0.0852881
ciRNA207	XM_008011050.1	-0.635952	0.174673
ciRNA207	XM_008011787.1	0.836051	0.0381156
ciRNA207	XM_008011976.1	-0.471591	0.345054
ciRNA207	XM_008012646.1	0.774888	0.070309
ciRNA207	XM_008013083.1	0.944942	0.00446362
ciRNA207	XM_008010275.1	0.93718	0.0057956
ciRNA207	XM_008010272.1	0.895581	0.0157857
ciRNA207	XM_008013404.1	0.869033	0.0246055
ciRNA207	XM_008011091.1	0.889588	0.0176131
ciRNA207	XM_008011223.1	0.90739	0.0124677
ciRNA207	XM_008011355.1	-0.760484	0.0791819
ciRNA207	XR_501033.1	0.94154	0.00502641
ciRNA207	XM_008012454.1	0.937366	0.00576164
ciRNA207	XM_008012523.1	0.832554	0.0397096
ciRNA207	XM_008012797.1	0.971249	0.00122805
ciRNA207	XM_008013059.1	-0.848681	0.0326138
ciRNA207	XM_008013082.1	0.918344	0.00972931
ciRNA207	XM_008013272.1	0.931948	0.00678901
ciRNA207	XM_008013473.1	-0.802926	0.0544302
ciRNA207	XM_008013653.1	-0.646583	0.165284
ciRNA207	XM_007972721.1	-0.488489	0.325548
ciRNA207	XM_007972831.1	0.931577	0.00686242
ciRNA207	XM_007973161.1	0.772823	0.0715519
ciRNA207	XM_007973341.1	-0.57976	0.227795
ciRNA207	XM_007973398.1	0.868345	0.0248586
ciRNA207	XM_007973413.1	-0.772709	0.0716207
ciRNA207	XM_007973421.1	0.966007	0.00171366
ciRNA207	XM_007973463.1	0.973847	0.00101705
ciRNA207	XM_007973466.1	0.950571	0.00360446
ciRNA207	XM_007973728.1	-0.875197	0.0223918
ciRNA207	XM_007973813.1	-0.584948	0.222652
ciRNA207	XM_007973824.1	0.936953	0.00583714
ciRNA207	XM_008013609.1	-0.603395	0.204752
ciRNA207	XM_008013635.1	-0.547436	0.260875
ciRNA207	XM_008013637.1	-0.550423	0.257745
ciRNA207	XM_007972301.1	0.900146	0.0144584
ciRNA207	XM_007972319.1	-0.833272	0.03938
ciRNA207	XM_007972357.1	-0.516617	0.294015
ciRNA207	XM_007972547.1	-0.76014	0.0793994
ciRNA207	XM_007973140.1	0.874087	0.0227829
ciRNA207	XM_007973168.1	0.865029	0.0260965
ciRNA207	XR_493129.1	0.950597	0.00360067
ciRNA207	XM_007973404.1	0.943652	0.00467319
ciRNA207	XM_007973409.1	0.934155	0.00636063
ciRNA207	XM_007973420.1	0.941745	0.00499157
ciRNA207	XM_007973426.1	0.945719	0.00433961
ciRNA207	XM_007973425.1	0.959362	0.00244363
ciRNA207	XM_007973464.1	0.944447	0.0045434
ciRNA207	XM_007973470.1	0.947662	0.00403725
ciRNA207	XM_007973481.1	0.942053	0.00493953
ciRNA207	XM_007973925.1	0.950895	0.00355781
ciRNA207	XM_007973487.1	0.944051	0.00460783
ciRNA207	XM_007973548.1	-0.608853	0.199572
ciRNA207	XM_007973868.1	-0.936328	0.00595215
ciRNA207	XM_008013782.1	0.533278	0.275912
ciRNA207	XM_008013913.1	-0.443648	0.378188
ciRNA207	XM_007974479.1	-0.41548	0.41264
ciRNA207	XM_007974485.1	-0.551448	0.256674
ciRNA207	XM_007974762.1	-0.822423	0.0445004
ciRNA207	XM_008013950.1	-0.677123	0.139544
ciRNA207	XM_007973965.1	-0.711846	0.112586
ciRNA207	XM_007974009.1	0.967791	0.00153945
ciRNA207	XM_007974506.1	-0.92441	0.0083548
ciRNA207	XM_007974721.1	-0.827889	0.041884
ciRNA207	XM_007974860.1	0.771315	0.0724656
ciRNA207	XM_007975601.1	0.92519	0.00818539
ciRNA207	XM_007975742.1	0.876766	0.0218441
ciRNA207	XM_007975836.1	0.878592	0.0212149
ciRNA207	XM_007976253.1	0.828954	0.0413831
ciRNA207	XM_007974980.1	-0.6206	0.18861
ciRNA207	XM_007975042.1	0.937869	0.00567048
ciRNA207	XM_007975250.1	-0.915119	0.0105013
ciRNA207	XM_007975917.1	0.895906	0.0156894
ciRNA207	XM_007976245.1	0.640624	0.170519
ciRNA207	XM_007976429.1	0.94244	0.00487433
ciRNA207	XM_007977023.1	-0.798963	0.0565612
ciRNA207	XM_007977076.1	0.755359	0.0824529
ciRNA207	XM_007977534.1	0.839562	0.0365455
ciRNA207	XM_007977611.1	-0.886802	0.0184954
ciRNA207	XM_007977738.1	0.539766	0.268981
ciRNA207	XM_007977771.1	-0.909708	0.0118608
ciRNA207	XM_007977825.1	-0.456039	0.363364
ciRNA207	XM_007977899.1	0.897291	0.0152821
ciRNA207	XM_007977996.1	-0.581422	0.226142
ciRNA207	XM_007978041.1	-0.381879	0.455026
ciRNA207	XM_007978094.1	-0.711212	0.113055
ciRNA207	XM_007978165.1	-0.617202	0.191755
ciRNA207	XM_007978616.1	0.848981	0.0324879
ciRNA207	XM_007978755.1	0.952023	0.00339752
ciRNA207	XM_007979138.1	0.919034	0.00956786
ciRNA207	XM_007979322.1	-0.881256	0.0203132
ciRNA207	XM_007979715.1	0.656243	0.156943
ciRNA207	XM_007979960.1	0.874465	0.0226494
ciRNA207	XM_007980183.1	0.886336	0.0186451
ciRNA207	XM_007980498.1	-0.799381	0.0563345
ciRNA207	XM_007980779.1	0.982347	0.000464683
ciRNA207	XM_007981024.1	0.829634	0.0410645
ciRNA207	XM_007976354.1	0.986352	0.000278118
ciRNA207	XM_007976589.1	-0.618261	0.190772
ciRNA207	XM_007976907.1	0.9337	0.00644776
ciRNA207	XM_007977840.1	-0.452821	0.367193
ciRNA207	XM_007977872.1	-0.713135	0.111634
ciRNA207	XM_007977966.1	-0.790698	0.0611263
ciRNA207	XM_007978352.1	0.820625	0.0453776
ciRNA207	XM_007978526.1	-0.881603	0.0201971
ciRNA207	XM_007978542.1	0.952982	0.00326402
ciRNA207	XM_007979019.1	0.686021	0.132398
ciRNA207	XM_007979096.1	-0.857953	0.0288329
ciRNA207	XM_007979229.1	0.820239	0.0455667
ciRNA207	XR_494421.1	0.931563	0.00686512
ciRNA207	XM_007980003.1	-0.758341	0.0805422
ciRNA207	XM_007980147.1	-0.801714	0.0550778
ciRNA207	XM_007980346.1	0.976889	0.000795014
ciRNA207	XM_007980426.1	0.901007	0.0142143
ciRNA207	XM_007980438.1	-0.803909	0.0539076
ciRNA207	XM_007980477.1	-0.707068	0.116145
ciRNA207	XM_007980626.1	0.809581	0.0509367
ciRNA207	XM_007980857.1	0.837833	0.0373149
ciRNA207	XM_007980983.1	0.873847	0.0228681
ciRNA207	XM_007981963.1	-0.460229	0.358397
ciRNA207	XM_007982008.1	-0.916308	0.0102135
ciRNA207	XM_007982158.1	-0.756966	0.081421
ciRNA207	XM_007982361.1	-0.587036	0.220596
ciRNA207	XM_007982486.1	-0.825585	0.0429779
ciRNA207	XM_007982484.1	-0.645101	0.166579
ciRNA207	XM_007982526.1	-0.631389	0.178768
ciRNA207	XM_007982623.1	-0.771955	0.0720772
ciRNA207	XM_007982855.1	0.574286	0.233272
ciRNA207	XM_007982953.1	-0.501604	0.310697
ciRNA207	XM_007983719.1	-0.832492	0.0397385
ciRNA207	XM_007983335.1	-0.748843	0.086698
ciRNA207	XM_007983586.1	0.937864	0.00567132
ciRNA207	XM_007981264.1	0.860965	0.0276524
ciRNA207	XR_494649.1	-0.87131	0.0237762
ciRNA207	XM_007981391.1	0.811827	0.0497819
ciRNA207	XM_007981619.1	-0.688306	0.130588
ciRNA207	XM_007981779.1	-0.610583	0.197942
ciRNA207	XM_007982043.1	-0.813928	0.0487132
ciRNA207	XM_007982039.1	-0.693105	0.126824
ciRNA207	XM_007982145.1	-0.383069	0.453503
ciRNA207	XM_007982206.1	-0.771253	0.0725034
ciRNA207	XM_007982599.1	-0.702532	0.11957
ciRNA207	XM_007982815.1	-0.648734	0.16341
ciRNA207	XM_007983021.1	-0.867173	0.0252929
ciRNA207	XM_007983560.1	0.937853	0.00567335
ciRNA207	XM_007983655.1	0.84405	0.0345843
ciRNA207	XM_007983800.1	-0.409367	0.420251
ciRNA207	XM_007983862.1	-0.361519	0.481346
ciRNA207	XM_007984767.1	0.847669	0.0330397
ciRNA207	XM_007986220.1	0.796412	0.0579528
ciRNA207	XM_007985325.1	-0.813263	0.0490505
ciRNA207	XM_007985649.1	-0.527504	0.282136
ciRNA207	XM_007985639.1	-0.606699	0.201609
ciRNA207	XM_007986233.1	0.958825	0.00250821
ciRNA207	XM_007985672.1	-0.532226	0.277041
ciRNA207	XM_007985776.1	-0.685687	0.132663
ciRNA207	XM_007985890.1	-0.550596	0.257564
ciRNA207	XM_007985972.1	-0.597574	0.210334
ciRNA207	XM_007986069.1	-0.763591	0.0772276
ciRNA207	XM_007984567.1	0.642638	0.168742
ciRNA207	XM_007984935.1	-0.385179	0.450804
ciRNA207	XM_007984946.1	-0.844332	0.0344627
ciRNA207	XM_007985485.1	0.889739	0.017566
ciRNA207	XM_007985597.1	-0.877764	0.0214994
ciRNA207	XM_007985896.1	-0.454578	0.3651
ciRNA207	XM_007985954.1	-0.756374	0.0818002
ciRNA207	XM_007986072.1	0.860631	0.027782
ciRNA207	XM_007986075.1	-0.953782	0.00315474
ciRNA207	XM_008014078.1	-0.339576	0.510215
ciRNA207	XM_008014114.1	-0.516754	0.293865
ciRNA207	XM_008014143.1	-0.532564	0.276678
ciRNA207	XM_008014213.1	-0.576792	0.230758
ciRNA207	XM_008014233.1	-0.494327	0.318906
ciRNA207	XM_008014281.1	-0.71193	0.112524
ciRNA207	XM_008014362.1	-0.506006	0.30577
ciRNA207	XM_008014455.1	-0.866009	0.0257275
ciRNA207	XM_008014564.1	0.627087	0.182667
ciRNA207	XM_008014778.1	0.868402	0.0248376
ciRNA207	XM_008014871.1	-0.905135	0.0130722
ciRNA207	XM_008014961.1	0.809442	0.0510086
ciRNA207	XM_008015312.1	-0.604359	0.203832
ciRNA207	XM_008015323.1	-0.765248	0.0761941
ciRNA207	XM_008015324.1	-0.828697	0.0415037
ciRNA207	XM_008015470.1	0.81093	0.0502417
ciRNA207	XM_008015486.1	0.922821	0.00870514
ciRNA207	XM_008015485.1	0.970524	0.00129049
ciRNA207	XM_008014124.1	-0.776257	0.0694911
ciRNA207	XM_008014275.1	-0.952367	0.00334932
ciRNA207	XM_008014408.1	-0.791714	0.0605563
ciRNA207	XM_008015526.1	0.977148	0.000777377
ciRNA207	XM_007986373.1	-0.578437	0.229114
ciRNA207	XM_007986584.1	-0.598822	0.209132
ciRNA207	XM_007986725.1	0.946628	0.00419683
ciRNA207	XM_007986757.1	-0.617519	0.191461
ciRNA207	XM_007986762.1	-0.616624	0.192292
ciRNA207	XM_007986822.1	-0.675789	0.14063
ciRNA207	XM_007986903.1	-0.550273	0.257901
ciRNA207	XM_007986940.1	-0.672102	0.143648
ciRNA207	XM_007987281.1	-0.785894	0.0638548
ciRNA207	XM_007987321.1	0.873038	0.0231557
ciRNA207	XM_007986398.1	-0.673537	0.142471
ciRNA207	XM_007986621.1	-0.469962	0.346955
ciRNA207	XM_007986629.1	-0.597828	0.210089
ciRNA207	XM_007986722.1	-0.761804	0.0783488
ciRNA207	XM_007988099.1	0.909457	0.0119259
ciRNA207	XM_007987093.1	-0.917008	0.0100456
ciRNA207	XM_007987906.1	0.895888	0.0156948
ciRNA207	XM_007987958.1	0.964602	0.00185736
ciRNA207	XM_007988023.1	0.830364	0.0407237
ciRNA207	XM_007988440.1	-0.658072	0.155384
ciRNA207	XM_007988683.1	0.901199	0.0141603
ciRNA207	XR_496529.1	-0.690072	0.129198
ciRNA207	XM_007989073.1	-0.551992	0.256107
ciRNA207	XM_007989074.1	-0.537359	0.271544
ciRNA207	XM_007989156.1	-0.558389	0.249469
ciRNA207	XM_007989220.1	0.933906	0.00640818
ciRNA207	XM_007989798.1	-0.625936	0.183716
ciRNA207	XM_007989817.1	-0.631621	0.17856
ciRNA207	XM_007989821.1	0.937528	0.00573227
ciRNA207	XM_007989942.1	0.90656	0.0126887
ciRNA207	XM_007988456.1	-0.550799	0.257352
ciRNA207	XM_007988679.1	0.854447	0.0302368
ciRNA207	XM_007989216.1	-0.805506	0.0530635
ciRNA207	XM_007989321.1	-0.593588	0.214193
ciRNA207	XM_007989557.1	0.871603	0.0236705
ciRNA207	XM_007989844.1	-0.464745	0.353073
ciRNA207	XM_007989871.1	-0.692124	0.12759
ciRNA207	XM_007989983.1	-0.679932	0.137271
ciRNA207	XM_008016240.1	-0.890057	0.0174667
ciRNA207	XM_008016300.1	0.920225	0.00929223
ciRNA207	XM_008016380.1	-0.553187	0.254862
ciRNA207	XM_008016393.1	-0.361141	0.481839
ciRNA207	XM_008016455.1	-0.664082	0.150308
ciRNA207	XM_008016498.1	-0.722394	0.1049
ciRNA207	XM_008016524.1	-0.698657	0.122529
ciRNA207	XM_008017363.1	0.978378	0.000696218
ciRNA207	XM_008015847.1	0.782532	0.0657962
ciRNA207	XM_008016453.1	-0.427656	0.397622
ciRNA207	XM_008016602.1	-0.948472	0.00391427
ciRNA207	XM_008016853.1	0.827586	0.0420274
ciRNA207	XM_008016996.1	0.94266	0.00483761
ciRNA207	XM_008017422.1	-0.523047	0.286977
ciRNA207	XR_502187.1	-0.829859	0.0409593
ciRNA207	XM_008017880.1	-0.57689	0.23066
ciRNA207	XM_008017882.1	-0.549714	0.258487
ciRNA207	XM_008017595.1	-0.580288	0.227269
ciRNA207	XM_008017627.1	-0.679364	0.13773
ciRNA207	XM_008018152.1	0.921667	0.00896372
ciRNA207	XR_502506.1	0.904155	0.0133391
ciRNA207	XM_008018320.1	0.86537	0.0259677
ciRNA207	XM_008018319.1	0.941224	0.00508041
ciRNA207	XM_008018587.1	0.885142	0.0190309
ciRNA207	XM_008018588.1	0.922069	0.00887333
ciRNA207	XM_008018322.1	0.958578	0.00253812
ciRNA207	XM_007990237.1	0.922923	0.00868242
ciRNA207	XM_007990477.1	0.818868	0.046242
ciRNA207	XM_007990478.1	0.732339	0.0978758
ciRNA207	XM_007990665.1	0.934412	0.00631164
ciRNA207	XM_007990730.1	0.536532	0.272427
ciRNA207	XM_007990947.1	-0.805019	0.0533199
ciRNA207	XM_007990993.1	-0.959025	0.00248398
ciRNA207	XM_007991617.1	0.898289	0.0149915
ciRNA207	XM_007992188.1	-0.306935	0.554055
ciRNA207	XM_007991663.1	-0.803545	0.0541008
ciRNA207	XM_007991913.1	0.867074	0.0253297
ciRNA207	XR_497086.1	-0.921339	0.00903802
ciRNA207	XR_497087.1	-0.625438	0.18417
ciRNA207	XM_007992124.1	-0.682446	0.13525
ciRNA207	XM_007993285.1	0.755931	0.0820853
ciRNA207	XM_007992849.1	-0.664308	0.150119
ciRNA207	XM_007993052.1	0.94708	0.00412671
circRNA10025	XM_008013561.1	0.991929	9.74447e-05
circRNA10025	XM_007961376.1	0.780855	0.0667747
circRNA10025	XR_495878.1	-0.731662	0.098347
circRNA10025	XM_007990512.1	0.892624	0.0166754
circRNA10025	XM_008002565.1	-0.681762	0.135798
circRNA10025	XM_008003282.1	-0.945749	0.00433493
circRNA10025	XM_008003252.1	-0.905844	0.0128805
circRNA10025	XM_008009984.1	-0.570655	0.236933
circRNA10025	XM_008006632.1	0.864082	0.0264549
circRNA10025	XM_008020121.1	-0.782319	0.0659201
circRNA10025	XM_008020544.1	-0.865942	0.0257526
circRNA10025	XM_008020600.1	-0.53755	0.27134
circRNA10025	XM_008020620.1	-0.488261	0.325808
circRNA10025	XM_008020653.1	-0.676993	0.13965
circRNA10025	XM_008020745.1	-0.669515	0.145782
circRNA10025	XM_008020751.1	-0.662878	0.151319
circRNA10025	XM_008008843.1	0.94756	0.00405289
circRNA10025	XM_008009010.1	0.807027	0.0522649
circRNA10025	XM_008018194.1	0.987616	0.000229107
circRNA10025	XM_007988098.1	0.909418	0.011936
circRNA10025	XM_007995889.1	0.963339	0.00199144
circRNA10025	XM_007998272.1	-0.89206	0.0168479
circRNA10025	XM_008004652.1	-0.89533	0.0158603
circRNA10025	XM_008006648.1	-0.645474	0.166253
circRNA10025	XM_008007206.1	0.628982	0.180945
circRNA10025	XM_008020010.1	0.962916	0.00203734
circRNA10025	XM_008020259.1	-0.674518	0.141667
circRNA10025	XR_503215.1	-0.897665	0.015173
circRNA10025	XM_008020624.1	-0.852995	0.0308273
circRNA10025	XM_008020667.1	-0.587767	0.219877
circRNA10025	XM_008020726.1	-0.566342	0.241312
circRNA10025	XM_008020857.1	-0.672738	0.143126
circRNA10025	XM_008020970.1	-0.914061	0.0107608
circRNA10025	XM_008020982.1	-0.699195	0.122116
circRNA10025	XR_503377.1	0.977485	0.000754648
circRNA10025	XM_008021290.1	-0.745647	0.0888152
circRNA10025	XM_008021378.1	0.935328	0.00613852
circRNA10025	XM_008010790.1	0.926511	0.00790248
circRNA10025	XM_008014635.1	0.92838	0.0075104
circRNA10025	XM_008018941.1	0.942295	0.00489869
circRNA10025	XM_008021651.1	0.941977	0.00495233
circRNA10025	XM_007961165.1	0.879336	0.0209612
circRNA10025	XM_007962306.1	0.958608	0.0025345
circRNA10025	XM_007963017.1	0.960531	0.00230597
circRNA10025	XM_007965011.1	0.924827	0.00826411
circRNA10025	XM_007965753.1	-0.493813	0.319489
circRNA10025	XM_007966946.1	-0.727617	0.101184
circRNA10025	XM_008011694.1	0.873346	0.0230461
circRNA10025	XM_008015746.1	0.965032	0.00181277
circRNA10025	XM_008016871.1	0.847039	0.033306
circRNA10025	XM_008017300.1	0.968848	0.00144052
circRNA10025	XM_008021122.1	0.987158	0.000246323
circRNA10025	XM_007960516.1	-0.706897	0.116274
circRNA10025	XM_007961465.1	0.748537	0.0869
circRNA10025	XM_007962807.1	-0.908847	0.0120847
circRNA10025	XM_007965698.1	-0.618169	0.190858
circRNA10025	XM_007966176.1	-0.63236	0.177893
circRNA10025	XM_007968190.1	-0.688073	0.130772
circRNA10025	XM_007969385.1	0.944238	0.00457745
circRNA10025	XM_007960098.1	-0.612962	0.195709
circRNA10025	XM_007960394.1	-0.617677	0.191314
circRNA10025	XM_007960679.1	-0.882478	0.0199056
circRNA10025	XM_007960719.1	-0.745702	0.088779
circRNA10025	XM_007960838.1	-0.75458	0.0829554
circRNA10025	XM_007960836.1	-0.927671	0.00765795
circRNA10025	XM_008021679.1	-0.692864	0.127012
circRNA10025	XM_008021715.1	-0.604311	0.203879
circRNA10025	XM_007960338.1	-0.526356	0.28338
circRNA10025	XM_007960553.1	-0.724564	0.103349
circRNA10025	XM_007960574.1	-0.671449	0.144186
circRNA10025	XM_007960706.1	-0.479507	0.335865
circRNA10025	XM_007960863.1	-0.598918	0.20904
circRNA10025	XM_007961092.1	0.948761	0.00387085
circRNA10025	XM_007961271.1	-0.830234	0.0407843
circRNA10025	XM_007972149.1	-0.685331	0.132946
circRNA10025	XM_007972162.1	-0.809833	0.0508067
circRNA10025	XM_007973639.1	-0.631967	0.178247
circRNA10025	XM_007973766.1	-0.725656	0.102573
circRNA10025	XM_007974383.1	-0.591189	0.216528
circRNA10025	XM_007974395.1	-0.867545	0.0251544
circRNA10025	XM_007974387.1	-0.726864	0.101716
circRNA10025	XM_007975059.1	-0.710896	0.11329
circRNA10025	XM_007975217.1	-0.722741	0.104652
circRNA10025	XM_007975849.1	-0.676792	0.139813
circRNA10025	XM_007976419.1	-0.737485	0.0943255
circRNA10025	XM_007976688.1	-0.561087	0.24669
circRNA10025	XM_007977402.1	-0.824371	0.0435595
circRNA10025	XM_007961437.1	-0.473513	0.342815
circRNA10025	XM_007972856.1	-0.652416	0.160226
circRNA10025	XM_007973068.1	-0.68304	0.134774
circRNA10025	XM_007978822.1	-0.611397	0.197176
circRNA10025	XR_494484.1	-0.833085	0.0394656
circRNA10025	XM_007985844.1	0.90789	0.0123357
circRNA10025	XM_007987363.1	-0.784124	0.0648733
circRNA10025	XM_007988085.1	-0.644246	0.167329
circRNA10025	XM_007989599.1	0.94847	0.00391459
circRNA10025	XM_007990933.1	-0.69923	0.122089
circRNA10025	XM_007993518.1	0.870623	0.0240247
circRNA10025	XM_007993544.1	-0.776448	0.0693771
circRNA10025	XM_007993631.1	0.940755	0.00516102
circRNA10025	XM_007993921.1	0.953298	0.00322074
circRNA10025	XM_007994182.1	0.763988	0.0769796
circRNA10025	XR_497450.1	0.877186	0.0216988
circRNA10025	XM_007982485.1	0.975628	0.000883719
circRNA10025	XM_007991366.1	-0.863235	0.0267778
circRNA10025	XM_007986710.1	-0.798535	0.0567934
circRNA10025	XM_007987490.1	0.838178	0.0371609
circRNA10025	XM_007990051.1	0.953668	0.0031703
circRNA10025	XM_007992073.1	0.941522	0.0050296
circRNA10025	XM_007994067.1	-0.579725	0.22783
circRNA10025	XM_007994152.1	-0.811101	0.0501542
circRNA10025	XM_007994230.1	-0.146969	0.781134
circRNA10025	XM_007994261.1	0.958343	0.00256679
circRNA10025	XM_007994620.1	0.950623	0.00359696
circRNA10025	XM_007994829.1	0.973335	0.00105702
circRNA10025	XM_007995428.1	0.956468	0.00280136
circRNA10025	XM_007995663.1	0.930736	0.00703019
circRNA10025	XM_007995897.1	-0.08975	0.865736
circRNA10025	XM_007995939.1	-0.71942	0.107044
circRNA10025	XR_497594.1	-0.887365	0.0183156
circRNA10025	XM_007996230.1	0.913003	0.0110235
circRNA10025	XM_007996485.1	-0.59396	0.213831
circRNA10025	XM_007996486.1	-0.554797	0.253187
circRNA10025	XM_007996488.1	-0.659977	0.153768
circRNA10025	XM_007996996.1	0.867277	0.025254
circRNA10025	XM_007997165.1	0.64755	0.164441
circRNA10025	XM_007998043.1	0.956139	0.00284355
circRNA10025	XM_007998191.1	0.71683	0.108925
circRNA10025	XM_007998227.1	-0.647788	0.164233
circRNA10025	XM_007995233.1	0.943583	0.00468459
circRNA10025	XM_007995680.1	0.988285	0.000205067
circRNA10025	XM_007995967.1	-0.726641	0.101874
circRNA10025	XM_007996481.1	0.764997	0.0763506
circRNA10025	XM_007996499.1	-0.509803	0.301544
circRNA10025	XM_007996802.1	-0.70756	0.115777
circRNA10025	XM_007996898.1	0.961595	0.0021841
circRNA10025	XM_007997393.1	0.743475	0.0902672
circRNA10025	XM_007998118.1	-0.875088	0.0224298
circRNA10025	XM_007998152.1	0.950727	0.00358187
circRNA10025	XM_007998158.1	0.974176	0.000991743
circRNA10025	XM_007998999.1	-0.757597	0.0810171
circRNA10025	XM_007999135.1	-0.861944	0.0272735
circRNA10025	XM_007999238.1	-0.883754	0.0194844
circRNA10025	XM_007999436.1	-0.676515	0.140038
circRNA10025	XM_007999729.1	-0.74971	0.0861276
circRNA10025	XM_008000211.1	-0.940993	0.0051201
circRNA10025	XM_008000480.1	-0.467606	0.349713
circRNA10025	XM_007998606.1	-0.779023	0.067851
circRNA10025	XM_007999044.1	0.597206	0.210689
circRNA10025	XM_007999185.1	-0.782659	0.0657223
circRNA10025	XM_007999385.1	-0.728004	0.100911
circRNA10025	XM_007999860.1	-0.839788	0.0364457
circRNA10025	XM_007999869.1	-0.702867	0.119316
circRNA10025	XM_008000150.1	-0.547243	0.261078
circRNA10025	XM_008000290.1	-0.837453	0.037485
circRNA10025	XM_008000402.1	0.782567	0.065776
circRNA10025	XM_007961609.1	0.496832	0.316072
circRNA10025	XM_007961657.1	0.886284	0.0186618
circRNA10025	XM_007962158.1	-0.760794	0.0789853
circRNA10025	XM_007962284.1	0.973972	0.0010074
circRNA10025	XM_008000567.1	0.951362	0.00349098
circRNA10025	XM_007961636.1	0.957751	0.00263974
circRNA10025	XM_007961666.1	0.83747	0.0374775
circRNA10025	XM_008000598.1	-0.667198	0.147705
circRNA10025	XM_008000834.1	-0.843412	0.0348598
circRNA10025	XM_008000895.1	-0.705581	0.117263
circRNA10025	XM_008001042.1	-0.634742	0.175755
circRNA10025	XM_008001067.1	-0.783216	0.0653988
circRNA10025	XM_008001130.1	-0.888923	0.017822
circRNA10025	XM_008001473.1	0.971324	0.00122167
circRNA10025	XM_008001476.1	-0.679958	0.13725
circRNA10025	XM_008001647.1	0.97293	0.00108923
circRNA10025	XM_008001862.1	0.882162	0.0200106
circRNA10025	XM_008001955.1	0.98168	0.000500354
circRNA10025	XM_008002286.1	0.592306	0.215439
circRNA10025	XM_008002438.1	-0.822015	0.0446986
circRNA10025	XM_008002617.1	0.629141	0.180802
circRNA10025	XM_007962394.1	-0.584893	0.222707
circRNA10025	XM_007963032.1	0.889515	0.0176361
circRNA10025	XM_007963176.1	0.952458	0.00333662
circRNA10025	XM_007963410.1	0.982101	0.000477716
circRNA10025	XM_007963465.1	0.846797	0.033409
circRNA10025	XM_007963471.1	-0.634051	0.176374
circRNA10025	XM_007963529.1	-0.521434	0.288736
circRNA10025	XM_007963740.1	0.815184	0.0480789
circRNA10025	XM_007963984.1	0.661009	0.152895
circRNA10025	XM_007964031.1	-0.542814	0.265749
circRNA10025	XM_007964077.1	0.962674	0.00206387
circRNA10025	XM_007964078.1	-0.489926	0.323909
circRNA10025	XM_008002259.1	-0.61131	0.197259
circRNA10025	XM_008002723.1	-0.57772	0.22983
circRNA10025	XM_007962406.1	-0.618162	0.190864
circRNA10025	XM_007962819.1	0.980591	0.000561433
circRNA10025	XM_007963333.1	-0.918031	0.00980306
circRNA10025	XM_007964129.1	-0.594443	0.213362
circRNA10025	XM_007964212.1	-0.934154	0.00636079
circRNA10025	XM_007964807.1	-0.878695	0.02118
circRNA10025	XM_007964962.1	-0.701278	0.120524
circRNA10025	XM_007965215.1	-0.62937	0.180594
circRNA10025	XM_007965398.1	-0.906242	0.0127737
circRNA10025	XM_007965596.1	-0.690639	0.128753
circRNA10025	XM_007965710.1	-0.622383	0.186969
circRNA10025	XM_007965886.1	-0.833643	0.0392101
circRNA10025	XM_007965907.1	-0.624263	0.185245
circRNA10025	XM_007964916.1	-0.792081	0.060351
circRNA10025	XM_007965669.1	-0.843636	0.0347632
circRNA10025	XM_007965729.1	-0.618712	0.190355
circRNA10025	XM_007966846.1	0.842233	0.0353721
circRNA10025	XM_007967297.1	0.827421	0.0421051
circRNA10025	XM_007967440.1	-0.894912	0.015985
circRNA10025	XM_007967551.1	0.941673	0.00500391
circRNA10025	XM_007967824.1	-0.713312	0.111504
circRNA10025	XM_008002880.1	-0.620352	0.188839
circRNA10025	XM_008003244.1	-0.888799	0.017861
circRNA10025	XM_008003363.1	-0.819997	0.0456854
circRNA10025	XM_008003586.1	-0.912381	0.0111793
circRNA10025	XM_008003582.1	0.923305	0.0085976
circRNA10025	XR_499205.1	-0.85664	0.029355
circRNA10025	XM_008003870.1	-0.713107	0.111655
circRNA10025	XM_008003928.1	-0.665254	0.149327
circRNA10025	XM_008004087.1	-0.808222	0.0516413
circRNA10025	XM_008004330.1	-0.497118	0.315748
circRNA10025	XM_008004499.1	-0.679426	0.13768
circRNA10025	XM_008004616.1	0.924602	0.008313
circRNA10025	XM_008004751.1	0.824819	0.0433448
circRNA10025	XM_008004872.1	0.963619	0.00196131
circRNA10025	XM_008005342.1	-0.740316	0.0923975
circRNA10025	XM_008005350.1	-0.722566	0.104777
circRNA10025	XM_007967740.1	0.914016	0.0107719
circRNA10025	XM_007967878.1	-0.706587	0.116507
circRNA10025	XM_007967902.1	-0.823852	0.0438096
circRNA10025	XM_007968135.1	-0.844234	0.0345049
circRNA10025	XM_007968136.1	-0.652531	0.160126
circRNA10025	XM_008002960.1	-0.694244	0.125938
circRNA10025	XM_008003053.1	0.85156	0.0314163
circRNA10025	XM_008003083.1	0.824177	0.0436529
circRNA10025	XM_008003119.1	0.970238	0.0013155
circRNA10025	XM_008003708.1	0.995444	3.10919e-05
circRNA10025	XM_008003933.1	-0.856322	0.029482
circRNA10025	XM_008004091.1	0.961412	0.00220477
circRNA10025	XM_008004236.1	-0.619525	0.189603
circRNA10025	XM_008004297.1	-0.855078	0.0299817
circRNA10025	XM_008004361.1	-0.72219	0.105047
circRNA10025	XM_008004655.1	-0.905658	0.0129308
circRNA10025	XM_008004842.1	-0.853594	0.0305832
circRNA10025	XM_008005614.1	0.854835	0.0300797
circRNA10025	XM_007968858.1	-0.70897	0.114723
circRNA10025	XM_007969126.1	-0.831533	0.040181
circRNA10025	XM_007969180.1	-0.737719	0.0941657
circRNA10025	XM_007969206.1	-0.603317	0.204826
circRNA10025	XM_007969225.1	-0.926959	0.00780757
circRNA10025	XM_007969313.1	-0.694387	0.125827
circRNA10025	XM_007969433.1	0.940248	0.00524884
circRNA10025	XM_007969455.1	-0.52708	0.282595
circRNA10025	XM_007969541.1	-0.635687	0.17491
circRNA10025	XM_007969703.1	0.923297	0.00859948
circRNA10025	XM_007969894.1	0.975501	0.00089292
circRNA10025	XM_008006167.1	-0.822641	0.0443946
circRNA10025	XM_007968179.1	0.767123	0.075033
circRNA10025	XM_007969158.1	-0.51689	0.293716
circRNA10025	XM_007969342.1	-0.791541	0.0606535
circRNA10025	XM_007969443.1	-0.52909	0.280421
circRNA10025	XM_007969475.1	-0.828767	0.041471
circRNA10025	XM_007969902.1	-0.586123	0.221494
circRNA10025	XM_008006619.1	-0.595905	0.211946
circRNA10025	XM_008006649.1	-0.707768	0.115621
circRNA10025	XM_008007507.1	-0.833571	0.0392431
circRNA10025	XM_008007673.1	-0.884604	0.0192062
circRNA10025	XM_008006430.1	0.937098	0.00581049
circRNA10025	XM_008006440.1	-0.612598	0.19605
circRNA10025	XR_499904.1	0.973391	0.00105267
circRNA10025	XM_008006878.1	0.9824	0.000461899
circRNA10025	XM_008007144.1	0.997064	1.2918e-05
circRNA10025	XM_008007546.1	-0.580415	0.227143
circRNA10025	XR_500274.1	-0.423352	0.40291
circRNA10025	XM_008007974.1	0.980726	0.000553641
circRNA10025	XM_008008315.1	-0.685566	0.132759
circRNA10025	XM_008008401.1	0.996571	1.76217e-05
circRNA10025	XM_007970484.1	0.974754	0.000948029
circRNA10025	XM_007970582.1	-0.648422	0.163682
circRNA10025	XM_007971393.1	-0.813878	0.0487382
circRNA10025	XM_008007964.1	0.868875	0.0246634
circRNA10025	XM_007969984.1	-0.950322	0.00364054
circRNA10025	XM_007970212.1	-0.741826	0.0913766
circRNA10025	XM_007970280.1	-0.568956	0.238655
circRNA10025	XM_007970418.1	-0.649781	0.162502
circRNA10025	XM_007970433.1	-0.457935	0.361113
circRNA10025	XM_007970544.1	-0.703145	0.119104
circRNA10025	XM_007970791.1	-0.630498	0.179573
circRNA10025	XM_007971280.1	0.940382	0.00522544
circRNA10025	XM_007971501.1	0.926422	0.00792145
circRNA10025	XM_007971983.1	-0.676698	0.13989
circRNA10025	XM_007972049.1	-0.877913	0.0214478
circRNA10025	XM_007972124.1	-0.802387	0.0547181
circRNA10025	XM_008008660.1	-0.762303	0.0780346
circRNA10025	XM_008008858.1	-0.642067	0.169246
circRNA10025	XR_500549.1	-0.82039	0.0454923
circRNA10025	XM_007971972.1	-0.798505	0.05681
circRNA10025	XM_007972039.1	-0.540361	0.268349
circRNA10025	XM_007972071.1	0.883094	0.0197017
circRNA10025	XM_007972083.1	-0.659881	0.153848
circRNA10025	XM_007972075.1	-0.737227	0.0945023
circRNA10025	XM_007972116.1	-0.554494	0.253502
circRNA10025	XM_008008542.1	-0.498421	0.314279
circRNA10025	XM_008008913.1	0.948323	0.00393678
circRNA10025	XM_008009481.1	0.853191	0.0307474
circRNA10025	XM_008009878.1	0.925201	0.00818313
circRNA10025	XM_008010981.1	0.796982	0.0576409
circRNA10025	XM_008010985.1	0.596587	0.211287
circRNA10025	XR_500834.1	0.970297	0.00131029
circRNA10025	XM_008011050.1	-0.734254	0.0965479
circRNA10025	XM_008011787.1	0.951739	0.00343747
circRNA10025	XM_008011976.1	-0.59295	0.214813
circRNA10025	XM_008012646.1	0.933095	0.00656468
circRNA10025	XM_008013083.1	0.934058	0.0063792
circRNA10025	XM_008010275.1	0.918383	0.00972011
circRNA10025	XM_008010272.1	0.879512	0.0209013
circRNA10025	XM_008013404.1	0.936684	0.00588646
circRNA10025	XM_008011091.1	0.961345	0.00221243
circRNA10025	XM_008011223.1	0.697921	0.123095
circRNA10025	XM_008011355.1	-0.903158	0.0136135
circRNA10025	XR_501033.1	0.64836	0.163735
circRNA10025	XM_008012454.1	0.881801	0.0201309
circRNA10025	XM_008012523.1	0.926798	0.00784163
circRNA10025	XM_008012797.1	0.913016	0.0110202
circRNA10025	XM_008013059.1	-0.813226	0.0490692
circRNA10025	XM_008013082.1	0.982011	0.000482501
circRNA10025	XM_008013272.1	0.974458	0.000970278
circRNA10025	XM_008013473.1	-0.754993	0.0826891
circRNA10025	XM_008013653.1	-0.687311	0.131375
circRNA10025	XM_007972721.1	-0.749975	0.0859539
circRNA10025	XM_007972831.1	0.9803	0.000578297
circRNA10025	XM_007973161.1	0.853968	0.030431
circRNA10025	XM_007973341.1	-0.655635	0.157462
circRNA10025	XM_007973398.1	0.981651	0.000501946
circRNA10025	XM_007973413.1	-0.895537	0.0157988
circRNA10025	XM_007973421.1	0.921478	0.00900654
circRNA10025	XM_007973463.1	0.915936	0.0103031
circRNA10025	XM_007973466.1	0.950577	0.00360354
circRNA10025	XM_007973728.1	-0.897918	0.0150991
circRNA10025	XM_007973813.1	-0.628607	0.181286
circRNA10025	XM_007973824.1	0.968609	0.00146261
circRNA10025	XM_008013609.1	-0.667552	0.147411
circRNA10025	XM_008013635.1	-0.732729	0.0976044
circRNA10025	XM_008013637.1	-0.581632	0.225934
circRNA10025	XM_007972301.1	0.568828	0.238784
circRNA10025	XM_007972319.1	-0.871767	0.0236111
circRNA10025	XM_007972357.1	-0.650005	0.162308
circRNA10025	XM_007972547.1	-0.761831	0.0783314
circRNA10025	XM_007973140.1	0.947102	0.00412322
circRNA10025	XM_007973168.1	0.940197	0.00525774
circRNA10025	XR_493129.1	0.800543	0.0557071
circRNA10025	XM_007973404.1	0.947077	0.00412716
circRNA10025	XM_007973409.1	0.946178	0.00426733
circRNA10025	XM_007973420.1	0.936406	0.00593768
circRNA10025	XM_007973426.1	0.941596	0.005017
circRNA10025	XM_007973425.1	0.917929	0.00982713
circRNA10025	XM_007973464.1	0.940548	0.00519668
circRNA10025	XM_007973470.1	0.894005	0.016257
circRNA10025	XM_007973481.1	0.906406	0.0127297
circRNA10025	XM_007973925.1	0.907083	0.0125491
circRNA10025	XM_007973487.1	0.948991	0.00383646
circRNA10025	XM_007973548.1	-0.722041	0.105154
circRNA10025	XM_007973868.1	-0.920983	0.00911885
circRNA10025	XM_008013782.1	0.852561	0.031005
circRNA10025	XM_008013913.1	-0.538893	0.26991
circRNA10025	XM_007974479.1	-0.5601	0.247705
circRNA10025	XM_007974485.1	-0.658889	0.15469
circRNA10025	XM_007974762.1	-0.872404	0.0233825
circRNA10025	XM_008013950.1	-0.755489	0.0823691
circRNA10025	XM_007973965.1	-0.735775	0.0954989
circRNA10025	XM_007974009.1	0.863575	0.026648
circRNA10025	XM_007974506.1	-0.80481	0.0534306
circRNA10025	XM_007974721.1	-0.823117	0.0441641
circRNA10025	XM_007974860.1	0.604118	0.204062
circRNA10025	XM_007975601.1	0.972466	0.00112673
circRNA10025	XM_007975742.1	0.968571	0.00146611
circRNA10025	XM_007975836.1	0.956355	0.0028158
circRNA10025	XM_007976253.1	0.989776	0.000156275
circRNA10025	XM_007974980.1	-0.594876	0.212942
circRNA10025	XM_007975042.1	0.979315	0.000637361
circRNA10025	XM_007975250.1	-0.893924	0.0162813
circRNA10025	XM_007975917.1	0.922735	0.00872424
circRNA10025	XM_007976245.1	0.833475	0.039287
circRNA10025	XM_007976429.1	0.958517	0.00254559
circRNA10025	XM_007977023.1	-0.761453	0.0785696
circRNA10025	XM_007977076.1	0.91981	0.00938775
circRNA10025	XM_007977534.1	0.975607	0.000885286
circRNA10025	XM_007977611.1	-0.803695	0.0540212
circRNA10025	XM_007977738.1	0.643813	0.167709
circRNA10025	XM_007977771.1	-0.915787	0.0103391
circRNA10025	XM_007977825.1	-0.54245	0.266134
circRNA10025	XM_007977899.1	0.891351	0.0170656
circRNA10025	XM_007977996.1	-0.538924	0.269876
circRNA10025	XM_007978041.1	-0.52852	0.281037
circRNA10025	XM_007978094.1	-0.859682	0.0281523
circRNA10025	XM_007978165.1	-0.676622	0.139952
circRNA10025	XM_007978616.1	0.933658	0.00645593
circRNA10025	XM_007978755.1	0.79215	0.0603128
circRNA10025	XM_007979138.1	0.862589	0.0270252
circRNA10025	XM_007979322.1	-0.863976	0.0264955
circRNA10025	XM_007979715.1	0.93055	0.00706754
circRNA10025	XM_007979960.1	0.508425	0.303075
circRNA10025	XM_007980183.1	0.895212	0.0158954
circRNA10025	XM_007980498.1	-0.922526	0.00877081
circRNA10025	XM_007980779.1	0.845437	0.0339883
circRNA10025	XM_007981024.1	0.863901	0.026524
circRNA10025	XM_007976354.1	0.90079	0.0142757
circRNA10025	XM_007976589.1	-0.699184	0.122125
circRNA10025	XM_007976907.1	0.967804	0.00153815
circRNA10025	XM_007977840.1	-0.615021	0.193785
circRNA10025	XM_007977872.1	-0.73523	0.0958739
circRNA10025	XM_007977966.1	-0.832631	0.0396744
circRNA10025	XM_007978352.1	0.979294	0.000638692
circRNA10025	XM_007978526.1	-0.942802	0.00481382
circRNA10025	XM_007978542.1	0.810568	0.0504281
circRNA10025	XM_007979019.1	0.927544	0.00768455
circRNA10025	XM_007979096.1	-0.725504	0.102681
circRNA10025	XM_007979229.1	0.967343	0.00158231
circRNA10025	XR_494421.1	0.766611	0.0753493
circRNA10025	XM_007980003.1	-0.660921	0.152969
circRNA10025	XM_007980147.1	-0.853637	0.0305653
circRNA10025	XM_007980346.1	0.805953	0.052828
circRNA10025	XM_007980426.1	0.67709	0.139571
circRNA10025	XM_007980438.1	-0.862586	0.0270264
circRNA10025	XM_007980477.1	-0.729143	0.10011
circRNA10025	XM_007980626.1	0.929256	0.00733
circRNA10025	XM_007980857.1	0.980663	0.000557261
circRNA10025	XM_007980983.1	0.90448	0.0132503
circRNA10025	XM_007981963.1	-0.592686	0.215069
circRNA10025	XM_007982008.1	-0.853642	0.0305636
circRNA10025	XM_007982158.1	-0.800057	0.0559693
circRNA10025	XM_007982361.1	-0.677244	0.139446
circRNA10025	XM_007982486.1	-0.70261	0.11951
circRNA10025	XM_007982484.1	-0.630256	0.179792
circRNA10025	XM_007982526.1	-0.669445	0.145841
circRNA10025	XM_007982623.1	-0.778898	0.0679249
circRNA10025	XM_007982855.1	0.9041	0.0133542
circRNA10025	XM_007982953.1	-0.578459	0.229092
circRNA10025	XM_007983719.1	-0.809681	0.0508851
circRNA10025	XM_007983335.1	-0.864327	0.0263622
circRNA10025	XM_007983586.1	0.960193	0.00234534
circRNA10025	XM_007981264.1	0.650029	0.162287
circRNA10025	XR_494649.1	-0.956047	0.0028554
circRNA10025	XM_007981391.1	0.902699	0.0137407
circRNA10025	XM_007981619.1	-0.745359	0.0890071
circRNA10025	XM_007981779.1	-0.561762	0.245997
circRNA10025	XM_007982043.1	-0.86814	0.0249343
circRNA10025	XM_007982039.1	-0.753238	0.0838246
circRNA10025	XM_007982145.1	-0.500318	0.312142
circRNA10025	XM_007982206.1	-0.73096	0.0988371
circRNA10025	XM_007982599.1	-0.671183	0.144405
circRNA10025	XM_007982815.1	-0.680924	0.136472
circRNA10025	XM_007983021.1	-0.852492	0.0310329
circRNA10025	XM_007983560.1	0.959746	0.00239796
circRNA10025	XM_007983655.1	0.991661	0.000104028
circRNA10025	XM_007983800.1	-0.479744	0.335592
circRNA10025	XM_007983862.1	-0.394727	0.438661
circRNA10025	XM_007984767.1	0.98202	0.000482031
circRNA10025	XM_007986220.1	0.932702	0.00664112
circRNA10025	XM_007985325.1	-0.808058	0.0517268
circRNA10025	XM_007985649.1	-0.58423	0.223361
circRNA10025	XM_007985639.1	-0.651001	0.161446
circRNA10025	XM_007986233.1	0.932435	0.00669323
circRNA10025	XM_007985672.1	-0.612088	0.196528
circRNA10025	XM_007985776.1	-0.794286	0.0591249
circRNA10025	XM_007985890.1	-0.626544	0.183162
circRNA10025	XM_007985972.1	-0.731411	0.0985224
circRNA10025	XM_007986069.1	-0.808805	0.0513387
circRNA10025	XM_007984567.1	0.926	0.00801143
circRNA10025	XM_007984935.1	-0.534938	0.274131
circRNA10025	XM_007984946.1	-0.85397	0.0304301
circRNA10025	XM_007985485.1	0.980685	0.000555996
circRNA10025	XM_007985597.1	-0.893115	0.0165261
circRNA10025	XM_007985896.1	-0.569364	0.23824
circRNA10025	XM_007985954.1	-0.931931	0.00679237
circRNA10025	XM_007986072.1	0.862548	0.0270411
circRNA10025	XM_007986075.1	-0.809936	0.0507536
circRNA10025	XM_008014078.1	-0.647105	0.164829
circRNA10025	XM_008014114.1	-0.71205	0.112435
circRNA10025	XM_008014143.1	-0.579243	0.22831
circRNA10025	XM_008014213.1	-0.65537	0.157689
circRNA10025	XM_008014233.1	-0.60538	0.202861
circRNA10025	XM_008014281.1	-0.764416	0.0767126
circRNA10025	XM_008014362.1	-0.586796	0.220832
circRNA10025	XM_008014455.1	-0.817679	0.0468313
circRNA10025	XM_008014564.1	0.742028	0.0912401
circRNA10025	XM_008014778.1	0.958674	0.00252642
circRNA10025	XM_008014871.1	-0.985819	0.000300224
circRNA10025	XM_008014961.1	0.908558	0.01216
circRNA10025	XM_008015312.1	-0.68652	0.132002
circRNA10025	XM_008015323.1	-0.78382	0.0650491
circRNA10025	XM_008015324.1	-0.915879	0.0103169
circRNA10025	XM_008015470.1	0.987965	0.0002164
circRNA10025	XM_008015486.1	0.964389	0.00187961
circRNA10025	XM_008015485.1	0.948507	0.003909
circRNA10025	XM_008014124.1	-0.900387	0.0143898
circRNA10025	XM_008014275.1	-0.868065	0.0249619
circRNA10025	XM_008014408.1	-0.759834	0.0795934
circRNA10025	XM_008015526.1	0.899439	0.0146602
circRNA10025	XM_007986373.1	-0.594891	0.212928
circRNA10025	XM_007986584.1	-0.824449	0.0435219
circRNA10025	XM_007986725.1	0.871649	0.0236536
circRNA10025	XM_007986757.1	-0.668604	0.146537
circRNA10025	XM_007986762.1	-0.613612	0.1951
circRNA10025	XM_007986822.1	-0.700445	0.12116
circRNA10025	XM_007986903.1	-0.633248	0.177095
circRNA10025	XM_007986940.1	-0.709933	0.114005
circRNA10025	XM_007987281.1	-0.802837	0.0544776
circRNA10025	XM_007987321.1	0.96909	0.00141837
circRNA10025	XM_007986398.1	-0.704364	0.118181
circRNA10025	XM_007986621.1	-0.573899	0.233661
circRNA10025	XM_007986629.1	-0.634023	0.1764
circRNA10025	XM_007986722.1	-0.786598	0.0634516
circRNA10025	XM_007988099.1	0.963126	0.00201452
circRNA10025	XM_007987093.1	-0.888773	0.0178692
circRNA10025	XM_007987906.1	0.801766	0.0550502
circRNA10025	XM_007987958.1	0.865895	0.0257702
circRNA10025	XM_007988023.1	0.951177	0.00351739
circRNA10025	XM_007988440.1	-0.760767	0.0790024
circRNA10025	XM_007988683.1	0.912384	0.0111785
circRNA10025	XR_496529.1	-0.773129	0.0713672
circRNA10025	XM_007989073.1	-0.632428	0.177833
circRNA10025	XM_007989074.1	-0.637931	0.172908
circRNA10025	XM_007989156.1	-0.628107	0.181739
circRNA10025	XM_007989220.1	0.871786	0.0236044
circRNA10025	XM_007989798.1	-0.561351	0.246419
circRNA10025	XM_007989817.1	-0.646515	0.165344
circRNA10025	XM_007989821.1	0.93887	0.00549112
circRNA10025	XM_007989942.1	0.937352	0.00576416
circRNA10025	XM_007988456.1	-0.620218	0.188962
circRNA10025	XM_007988679.1	0.936587	0.00590424
circRNA10025	XM_007989216.1	-0.864096	0.0264497
circRNA10025	XM_007989321.1	-0.681335	0.136141
circRNA10025	XM_007989557.1	0.970633	0.001281
circRNA10025	XM_007989844.1	-0.557379	0.250512
circRNA10025	XM_007989871.1	-0.73259	0.0977014
circRNA10025	XM_007989983.1	-0.664373	0.150065
circRNA10025	XM_008016240.1	-0.928061	0.00757675
circRNA10025	XM_008016300.1	0.983915	0.000386011
circRNA10025	XM_008016380.1	-0.625784	0.183855
circRNA10025	XM_008016393.1	-0.527917	0.281689
circRNA10025	XM_008016455.1	-0.714906	0.110332
circRNA10025	XM_008016498.1	-0.735199	0.0958958
circRNA10025	XM_008016524.1	-0.711248	0.113029
circRNA10025	XM_008017363.1	0.81584	0.0477495
circRNA10025	XM_008015847.1	0.961007	0.00225104
circRNA10025	XM_008016453.1	-0.502876	0.309271
circRNA10025	XM_008016602.1	-0.87451	0.0226335
circRNA10025	XM_008016853.1	0.796839	0.0577188
circRNA10025	XM_008016996.1	0.974822	0.000942886
circRNA10025	XM_008017422.1	-0.634322	0.176131
circRNA10025	XR_502187.1	-0.875591	0.0222538
circRNA10025	XM_008017880.1	-0.672671	0.143181
circRNA10025	XM_008017882.1	-0.577136	0.230414
circRNA10025	XM_008017595.1	-0.670726	0.144782
circRNA10025	XM_008017627.1	-0.716469	0.109188
circRNA10025	XM_008018152.1	0.975225	0.000913094
circRNA10025	XR_502506.1	0.834203	0.0389541
circRNA10025	XM_008018320.1	0.987279	0.000241709
circRNA10025	XM_008018319.1	0.972836	0.00109681
circRNA10025	XM_008018587.1	0.987489	0.000233804
circRNA10025	XM_008018588.1	0.969228	0.00140579
circRNA10025	XM_008018322.1	0.886048	0.0187377
circRNA10025	XM_007990237.1	0.976841	0.000798302
circRNA10025	XM_007990477.1	0.937603	0.00571857
circRNA10025	XM_007990478.1	0.942372	0.00488581
circRNA10025	XM_007990665.1	0.961377	0.00220884
circRNA10025	XM_007990730.1	0.816577	0.0473805
circRNA10025	XM_007990947.1	-0.90287	0.0136932
circRNA10025	XM_007990993.1	-0.834262	0.0389274
circRNA10025	XM_007991617.1	0.886337	0.0186447
circRNA10025	XM_007992188.1	-0.561628	0.246134
circRNA10025	XM_007991663.1	-0.772937	0.0714828
circRNA10025	XM_007991913.1	0.871609	0.0236682
circRNA10025	XR_497086.1	-0.915403	0.0104323
circRNA10025	XR_497087.1	-0.722346	0.104935
circRNA10025	XM_007992124.1	-0.725903	0.102397
circRNA10025	XM_007993285.1	0.977105	0.000780261
circRNA10025	XM_007992849.1	-0.694544	0.125705
circRNA10025	XM_007993052.1	0.940456	0.00521274
circRNA10029	XM_008013561.1	0.968894	0.00143637
circRNA10029	XM_007961376.1	0.778549	0.0681307
circRNA10029	XR_495878.1	-0.770918	0.0727071
circRNA10029	XM_007990512.1	0.924028	0.00843832
circRNA10029	XM_008002565.1	-0.654904	0.158088
circRNA10029	XM_008003282.1	-0.960263	0.0023372
circRNA10029	XM_008003252.1	-0.771874	0.0721261
circRNA10029	XM_008009984.1	-0.54396	0.264537
circRNA10029	XM_008006632.1	0.776342	0.0694405
circRNA10029	XM_008020121.1	-0.860571	0.0278052
circRNA10029	XM_008020544.1	-0.847419	0.0331454
circRNA10029	XM_008020600.1	-0.608765	0.199655
circRNA10029	XM_008020620.1	-0.60731	0.201031
circRNA10029	XM_008020653.1	-0.690522	0.128845
circRNA10029	XM_008020745.1	-0.673869	0.142198
circRNA10029	XM_008020751.1	-0.596995	0.210893
circRNA10029	XM_008008843.1	0.82003	0.0456693
circRNA10029	XM_008009010.1	0.916122	0.0102581
circRNA10029	XM_008018194.1	0.914609	0.010626
circRNA10029	XM_007988098.1	0.988715	0.000190314
circRNA10029	XM_007995889.1	0.988623	0.000193411
circRNA10029	XM_007998272.1	-0.921561	0.00898765
circRNA10029	XM_008004652.1	-0.971573	0.0012007
circRNA10029	XM_008006648.1	-0.600542	0.20748
circRNA10029	XM_008007206.1	0.737063	0.0946148
circRNA10029	XM_008020010.1	0.993224	6.87125e-05
circRNA10029	XM_008020259.1	-0.63662	0.174076
circRNA10029	XR_503215.1	-0.951773	0.00343267
circRNA10029	XM_008020624.1	-0.799082	0.0564968
circRNA10029	XM_008020667.1	-0.666551	0.148244
circRNA10029	XM_008020726.1	-0.477535	0.338146
circRNA10029	XM_008020857.1	-0.730905	0.0988755
circRNA10029	XM_008020970.1	-0.925775	0.00805947
circRNA10029	XM_008020982.1	-0.742641	0.0908272
circRNA10029	XR_503377.1	0.908674	0.0121299
circRNA10029	XM_008021290.1	-0.899928	0.0145204
circRNA10029	XM_008021378.1	0.910003	0.0117847
circRNA10029	XM_008010790.1	0.857071	0.029183
circRNA10029	XM_008014635.1	0.803535	0.0541059
circRNA10029	XM_008018941.1	0.995014	3.72282e-05
circRNA10029	XM_008021651.1	0.875625	0.0222419
circRNA10029	XM_007961165.1	0.96011	0.00235513
circRNA10029	XM_007962306.1	0.898699	0.0148731
circRNA10029	XM_007963017.1	0.963549	0.00196876
circRNA10029	XM_007965011.1	0.975447	0.000896891
circRNA10029	XM_007965753.1	-0.535202	0.273849
circRNA10029	XM_007966946.1	-0.744014	0.0899061
circRNA10029	XM_008011694.1	0.93019	0.00713998
circRNA10029	XM_008015746.1	0.945096	0.00443898
circRNA10029	XM_008016871.1	0.894428	0.0161298
circRNA10029	XM_008017300.1	0.9778	0.000733765
circRNA10029	XM_008021122.1	0.980217	0.000583153
circRNA10029	XM_007960516.1	-0.746855	0.0880127
circRNA10029	XM_007961465.1	0.88636	0.0186375
circRNA10029	XM_007962807.1	-0.954856	0.00301101
circRNA10029	XM_007965698.1	-0.569205	0.238402
circRNA10029	XM_007966176.1	-0.752509	0.0842979
circRNA10029	XM_007968190.1	-0.709683	0.114192
circRNA10029	XM_007969385.1	0.919776	0.00939573
circRNA10029	XM_007960098.1	-0.621608	0.187682
circRNA10029	XM_007960394.1	-0.597107	0.210785
circRNA10029	XM_007960679.1	-0.922316	0.00881784
circRNA10029	XM_007960719.1	-0.760307	0.0792934
circRNA10029	XM_007960838.1	-0.787012	0.0632147
circRNA10029	XM_007960836.1	-0.876402	0.0219707
circRNA10029	XM_008021679.1	-0.710322	0.113716
circRNA10029	XM_008021715.1	-0.55569	0.252261
circRNA10029	XM_007960338.1	-0.50977	0.301581
circRNA10029	XM_007960553.1	-0.744025	0.0898989
circRNA10029	XM_007960574.1	-0.642476	0.168885
circRNA10029	XM_007960706.1	-0.485284	0.329217
circRNA10029	XM_007960863.1	-0.544307	0.26417
circRNA10029	XM_007961092.1	0.988741	0.000189445
circRNA10029	XM_007961271.1	-0.857231	0.0291195
circRNA10029	XM_007972149.1	-0.703253	0.119022
circRNA10029	XM_007972162.1	-0.8652	0.0260319
circRNA10029	XM_007973639.1	-0.642291	0.169048
circRNA10029	XM_007973766.1	-0.744887	0.0893222
circRNA10029	XM_007974383.1	-0.640279	0.170825
circRNA10029	XM_007974395.1	-0.867396	0.0252097
circRNA10029	XM_007974387.1	-0.808722	0.0513819
circRNA10029	XM_007975059.1	-0.692022	0.12767
circRNA10029	XM_007975217.1	-0.778895	0.0679267
circRNA10029	XM_007975849.1	-0.703621	0.118744
circRNA10029	XM_007976419.1	-0.733519	0.0970562
circRNA10029	XM_007976688.1	-0.576597	0.230954
circRNA10029	XM_007977402.1	-0.850434	0.031882
circRNA10029	XM_007961437.1	-0.390467	0.444065
circRNA10029	XM_007972856.1	-0.664659	0.149825
circRNA10029	XM_007973068.1	-0.716504	0.109163
circRNA10029	XM_007978822.1	-0.567928	0.239699
circRNA10029	XR_494484.1	-0.940274	0.0052442
circRNA10029	XM_007985844.1	0.92546	0.00812726
circRNA10029	XM_007987363.1	-0.812175	0.0496045
circRNA10029	XM_007988085.1	-0.702556	0.119551
circRNA10029	XM_007989599.1	0.953369	0.00321101
circRNA10029	XM_007990933.1	-0.700599	0.121042
circRNA10029	XM_007993518.1	0.911076	0.0115097
circRNA10029	XM_007993544.1	-0.774985	0.0702514
circRNA10029	XM_007993631.1	0.882477	0.0199058
circRNA10029	XM_007993921.1	0.973631	0.00103384
circRNA10029	XM_007994182.1	0.722416	0.104885
circRNA10029	XR_497450.1	0.973248	0.00106394
circRNA10029	XM_007982485.1	0.962173	0.00211925
circRNA10029	XM_007991366.1	-0.956244	0.00283003
circRNA10029	XM_007986710.1	-0.765984	0.0757375
circRNA10029	XM_007987490.1	0.95482	0.00301577
circRNA10029	XM_007990051.1	0.948624	0.00389146
circRNA10029	XM_007992073.1	0.993576	6.17695e-05
circRNA10029	XM_007994067.1	-0.631304	0.178846
circRNA10029	XM_007994152.1	-0.905861	0.012876
circRNA10029	XM_007994230.1	-0.192088	0.715411
circRNA10029	XM_007994261.1	0.995524	3.00085e-05
circRNA10029	XM_007994620.1	0.892001	0.0168659
circRNA10029	XM_007994829.1	0.970254	0.00131405
circRNA10029	XM_007995428.1	0.964356	0.00188309
circRNA10029	XM_007995663.1	0.928812	0.0074213
circRNA10029	XM_007995897.1	0.128122	0.808868
circRNA10029	XM_007995939.1	-0.656672	0.156577
circRNA10029	XR_497594.1	-0.846688	0.0334551
circRNA10029	XM_007996230.1	0.943068	0.0047697
circRNA10029	XM_007996485.1	-0.703713	0.118674
circRNA10029	XM_007996486.1	-0.644389	0.167204
circRNA10029	XM_007996488.1	-0.677276	0.13942
circRNA10029	XM_007996996.1	0.687061	0.131573
circRNA10029	XM_007997165.1	0.843065	0.0350104
circRNA10029	XM_007998043.1	0.94087	0.0051412
circRNA10029	XM_007998191.1	0.837686	0.0373805
circRNA10029	XM_007998227.1	-0.685618	0.132718
circRNA10029	XM_007995233.1	0.94873	0.0038755
circRNA10029	XM_007995680.1	0.970771	0.00126899
circRNA10029	XM_007995967.1	-0.7379	0.0940422
circRNA10029	XM_007996481.1	0.756575	0.0816712
circRNA10029	XM_007996499.1	-0.427051	0.398365
circRNA10029	XM_007996802.1	-0.758786	0.0802591
circRNA10029	XM_007996898.1	0.973635	0.00103348
circRNA10029	XM_007997393.1	0.883832	0.0194586
circRNA10029	XM_007998118.1	-0.922861	0.00869612
circRNA10029	XM_007998152.1	0.902559	0.0137797
circRNA10029	XM_007998158.1	0.960731	0.00228277
circRNA10029	XM_007998999.1	-0.752523	0.0842889
circRNA10029	XM_007999135.1	-0.846419	0.0335693
circRNA10029	XM_007999238.1	-0.901691	0.0140219
circRNA10029	XM_007999436.1	-0.653435	0.159348
circRNA10029	XM_007999729.1	-0.775454	0.0699704
circRNA10029	XM_008000211.1	-0.963026	0.00202537
circRNA10029	XM_008000480.1	-0.571061	0.236523
circRNA10029	XM_007998606.1	-0.861066	0.0276133
circRNA10029	XM_007999044.1	0.415347	0.412806
circRNA10029	XM_007999185.1	-0.773979	0.0708553
circRNA10029	XM_007999385.1	-0.719432	0.107034
circRNA10029	XM_007999860.1	-0.855889	0.0296554
circRNA10029	XM_007999869.1	-0.737999	0.0939746
circRNA10029	XM_008000150.1	-0.564493	0.243199
circRNA10029	XM_008000290.1	-0.801942	0.0549557
circRNA10029	XM_008000402.1	0.93244	0.00669237
circRNA10029	XM_007961609.1	0.752465	0.0843266
circRNA10029	XM_007961657.1	0.908006	0.0123052
circRNA10029	XM_007962158.1	-0.779858	0.0673594
circRNA10029	XM_007962284.1	0.893637	0.016368
circRNA10029	XM_008000567.1	0.98282	0.000440211
circRNA10029	XM_007961636.1	0.982766	0.000442953
circRNA10029	XM_007961666.1	0.814007	0.0486729
circRNA10029	XM_008000598.1	-0.661072	0.152841
circRNA10029	XM_008000834.1	-0.897773	0.0151413
circRNA10029	XM_008000895.1	-0.690039	0.129224
circRNA10029	XM_008001042.1	-0.655474	0.1576
circRNA10029	XM_008001067.1	-0.853181	0.0307515
circRNA10029	XM_008001130.1	-0.898939	0.0148038
circRNA10029	XM_008001473.1	0.893223	0.0164933
circRNA10029	XM_008001476.1	-0.648384	0.163715
circRNA10029	XM_008001647.1	0.86353	0.0266653
circRNA10029	XM_008001862.1	0.806475	0.0525541
circRNA10029	XM_008001955.1	0.880209	0.0206654
circRNA10029	XM_008002286.1	0.781856	0.0661899
circRNA10029	XM_008002438.1	-0.87066	0.0240114
circRNA10029	XM_008002617.1	0.749906	0.085999
circRNA10029	XM_007962394.1	-0.611909	0.196696
circRNA10029	XM_007963032.1	0.884071	0.0193803
circRNA10029	XM_007963176.1	0.919525	0.00945376
circRNA10029	XM_007963410.1	0.883883	0.0194418
circRNA10029	XM_007963465.1	0.681191	0.136257
circRNA10029	XM_007963471.1	-0.705136	0.117599
circRNA10029	XM_007963529.1	-0.544853	0.263595
circRNA10029	XM_007963740.1	0.881193	0.0203341
circRNA10029	XM_007963984.1	0.825049	0.0432341
circRNA10029	XM_007964031.1	-0.520106	0.290188
circRNA10029	XM_007964077.1	0.950955	0.00354917
circRNA10029	XM_007964078.1	-0.481415	0.333664
circRNA10029	XM_008002259.1	-0.634164	0.176273
circRNA10029	XM_008002723.1	-0.5594	0.248426
circRNA10029	XM_007962406.1	-0.694514	0.125728
circRNA10029	XM_007962819.1	0.951807	0.00342782
circRNA10029	XM_007963333.1	-0.957742	0.00264089
circRNA10029	XM_007964129.1	-0.552832	0.255231
circRNA10029	XM_007964212.1	-0.981558	0.000507039
circRNA10029	XM_007964807.1	-0.94205	0.00494002
circRNA10029	XM_007964962.1	-0.761586	0.078486
circRNA10029	XM_007965215.1	-0.57853	0.229022
circRNA10029	XM_007965398.1	-0.863935	0.0265112
circRNA10029	XM_007965596.1	-0.636285	0.174376
circRNA10029	XM_007965710.1	-0.649165	0.163037
circRNA10029	XM_007965886.1	-0.853601	0.0305801
circRNA10029	XM_007965907.1	-0.553513	0.254522
circRNA10029	XM_007964916.1	-0.838147	0.0371747
circRNA10029	XM_007965669.1	-0.884708	0.0191721
circRNA10029	XM_007965729.1	-0.642141	0.16918
circRNA10029	XM_007966846.1	0.942541	0.00485749
circRNA10029	XM_007967297.1	0.957748	0.00264012
circRNA10029	XM_007967440.1	-0.924262	0.00838716
circRNA10029	XM_007967551.1	0.803564	0.0540907
circRNA10029	XM_007967824.1	-0.662784	0.151399
circRNA10029	XM_008002880.1	-0.64765	0.164354
circRNA10029	XM_008003244.1	-0.927241	0.0077483
circRNA10029	XM_008003363.1	-0.848032	0.0328868
circRNA10029	XM_008003586.1	-0.802	0.0549249
circRNA10029	XM_008003582.1	0.984897	0.000340449
circRNA10029	XR_499205.1	-0.826551	0.0425178
circRNA10029	XM_008003870.1	-0.737556	0.0942774
circRNA10029	XM_008003928.1	-0.709761	0.114133
circRNA10029	XM_008004087.1	-0.893607	0.0163771
circRNA10029	XM_008004330.1	-0.439822	0.382807
circRNA10029	XM_008004499.1	-0.69046	0.128893
circRNA10029	XM_008004616.1	0.99715	1.21697e-05
circRNA10029	XM_008004751.1	0.851893	0.0312789
circRNA10029	XM_008004872.1	0.982283	0.000468081
circRNA10029	XM_008005342.1	-0.669343	0.145925
circRNA10029	XM_008005350.1	-0.791431	0.060715
circRNA10029	XM_007967740.1	0.9059	0.0128656
circRNA10029	XM_007967878.1	-0.735147	0.0959312
circRNA10029	XM_007967902.1	-0.821505	0.0449473
circRNA10029	XM_007968135.1	-0.945468	0.00437953
circRNA10029	XM_007968136.1	-0.648839	0.16332
circRNA10029	XM_008002960.1	-0.698058	0.122989
circRNA10029	XM_008003053.1	0.893829	0.0163099
circRNA10029	XM_008003083.1	0.940429	0.00521737
circRNA10029	XM_008003119.1	0.869037	0.0246038
circRNA10029	XM_008003708.1	0.951565	0.00346207
circRNA10029	XM_008003933.1	-0.953582	0.00318191
circRNA10029	XM_008004091.1	0.827372	0.0421287
circRNA10029	XM_008004236.1	-0.618887	0.190193
circRNA10029	XM_008004297.1	-0.891824	0.01692
circRNA10029	XM_008004361.1	-0.689941	0.129301
circRNA10029	XM_008004655.1	-0.932718	0.00663798
circRNA10029	XM_008004842.1	-0.928224	0.00754287
circRNA10029	XM_008005614.1	0.664886	0.149635
circRNA10029	XM_007968858.1	-0.764827	0.076456
circRNA10029	XM_007969126.1	-0.825578	0.0429815
circRNA10029	XM_007969180.1	-0.719513	0.106976
circRNA10029	XM_007969206.1	-0.60256	0.205549
circRNA10029	XM_007969225.1	-0.947083	0.00412627
circRNA10029	XM_007969313.1	-0.733556	0.0970306
circRNA10029	XM_007969433.1	0.915699	0.0103605
circRNA10029	XM_007969455.1	-0.551694	0.256417
circRNA10029	XM_007969541.1	-0.635846	0.174767
circRNA10029	XM_007969703.1	0.997357	1.04707e-05
circRNA10029	XM_007969894.1	0.946272	0.00425249
circRNA10029	XM_008006167.1	-0.782167	0.0660087
circRNA10029	XM_007968179.1	0.857163	0.0291467
circRNA10029	XM_007969158.1	-0.400742	0.431066
circRNA10029	XM_007969342.1	-0.699106	0.122184
circRNA10029	XM_007969443.1	-0.616519	0.192389
circRNA10029	XM_007969475.1	-0.939683	0.00534749
circRNA10029	XM_007969902.1	-0.589943	0.217745
circRNA10029	XM_008006619.1	-0.548334	0.259933
circRNA10029	XM_008006649.1	-0.71208	0.112413
circRNA10029	XM_008007507.1	-0.844217	0.0345124
circRNA10029	XM_008007673.1	-0.964036	0.0019169
circRNA10029	XM_008006430.1	0.979473	0.000627721
circRNA10029	XM_008006440.1	-0.588811	0.218854
circRNA10029	XR_499904.1	0.851242	0.0315475
circRNA10029	XM_008006878.1	0.957102	0.00272094
circRNA10029	XM_008007144.1	0.950509	0.00361339
circRNA10029	XM_008007546.1	-0.571763	0.235814
circRNA10029	XR_500274.1	-0.443209	0.378717
circRNA10029	XM_008007974.1	0.95466	0.00303701
circRNA10029	XM_008008315.1	-0.711667	0.112718
circRNA10029	XM_008008401.1	0.925678	0.00808037
circRNA10029	XM_007970484.1	0.984574	0.00035511
circRNA10029	XM_007970582.1	-0.657426	0.155934
circRNA10029	XM_007971393.1	-0.881685	0.0201696
circRNA10029	XM_008007964.1	0.921705	0.00895526
circRNA10029	XM_007969984.1	-0.972247	0.00114468
circRNA10029	XM_007970212.1	-0.678478	0.138446
circRNA10029	XM_007970280.1	-0.609629	0.19884
circRNA10029	XM_007970418.1	-0.660767	0.1531
circRNA10029	XM_007970433.1	-0.492919	0.320504
circRNA10029	XM_007970544.1	-0.717395	0.108514
circRNA10029	XM_007970791.1	-0.719023	0.107331
circRNA10029	XM_007971280.1	0.993531	6.26428e-05
circRNA10029	XM_007971501.1	0.929232	0.00733504
circRNA10029	XM_007971983.1	-0.661372	0.152588
circRNA10029	XM_007972049.1	-0.873515	0.0229859
circRNA10029	XM_007972124.1	-0.889037	0.017786
circRNA10029	XM_008008660.1	-0.763408	0.077342
circRNA10029	XM_008008858.1	-0.601345	0.20671
circRNA10029	XR_500549.1	-0.889989	0.0174879
circRNA10029	XM_007971972.1	-0.783747	0.0650916
circRNA10029	XM_007972039.1	-0.501944	0.310315
circRNA10029	XM_007972071.1	0.760436	0.0792123
circRNA10029	XM_007972083.1	-0.643684	0.167822
circRNA10029	XM_007972075.1	-0.743482	0.0902629
circRNA10029	XM_007972116.1	-0.60084	0.207195
circRNA10029	XM_008008542.1	-0.445377	0.376107
circRNA10029	XM_008008913.1	0.856955	0.0292295
circRNA10029	XM_008009481.1	0.972848	0.00109586
circRNA10029	XM_008009878.1	0.972296	0.00114065
circRNA10029	XM_008010981.1	0.736163	0.0952321
circRNA10029	XM_008010985.1	0.767273	0.0749401
circRNA10029	XR_500834.1	0.892121	0.016829
circRNA10029	XM_008011050.1	-0.764632	0.0765774
circRNA10029	XM_008011787.1	0.878901	0.0211097
circRNA10029	XM_008011976.1	-0.615642	0.193206
circRNA10029	XM_008012646.1	0.898748	0.0148589
circRNA10029	XM_008013083.1	0.982942	0.00043398
circRNA10029	XM_008010275.1	0.968409	0.00148127
circRNA10029	XM_008010272.1	0.955004	0.00299138
circRNA10029	XM_008013404.1	0.90076	0.0142843
circRNA10029	XM_008011091.1	0.901182	0.0141651
circRNA10029	XM_008011223.1	0.848853	0.0325415
circRNA10029	XM_008011355.1	-0.876965	0.021775
circRNA10029	XR_501033.1	0.821935	0.044738
circRNA10029	XM_008012454.1	0.976201	0.000842815
circRNA10029	XM_008012523.1	0.897515	0.0152166
circRNA10029	XM_008012797.1	0.993646	6.04333e-05
circRNA10029	XM_008013059.1	-0.834781	0.0386909
circRNA10029	XM_008013082.1	0.977253	0.000770254
circRNA10029	XM_008013272.1	0.96247	0.00208636
circRNA10029	XM_008013473.1	-0.855576	0.0297811
circRNA10029	XM_008013653.1	-0.702568	0.119542
circRNA10029	XM_007972721.1	-0.6245	0.185028
circRNA10029	XM_007972831.1	0.983812	0.000390975
circRNA10029	XM_007973161.1	0.800238	0.0558715
circRNA10029	XM_007973341.1	-0.663855	0.150499
circRNA10029	XM_007973398.1	0.922417	0.0087951
circRNA10029	XM_007973413.1	-0.833523	0.039265
circRNA10029	XM_007973421.1	0.961662	0.00217652
circRNA10029	XM_007973463.1	0.971493	0.00120741
circRNA10029	XM_007973466.1	0.978506	0.00068803
circRNA10029	XM_007973728.1	-0.841387	0.0357419
circRNA10029	XM_007973813.1	-0.642159	0.169164
circRNA10029	XM_007973824.1	0.988031	0.000214025
circRNA10029	XM_008013609.1	-0.677702	0.139075
circRNA10029	XM_008013635.1	-0.703514	0.118825
circRNA10029	XM_008013637.1	-0.613896	0.194835
circRNA10029	XM_007972301.1	0.79815	0.057003
circRNA10029	XM_007972319.1	-0.893923	0.0162816
circRNA10029	XM_007972357.1	-0.625478	0.184134
circRNA10029	XM_007972547.1	-0.822961	0.0442397
circRNA10029	XM_007973140.1	0.87945	0.0209225
circRNA10029	XM_007973168.1	0.971269	0.00122636
circRNA10029	XR_493129.1	0.925264	0.00816952
circRNA10029	XM_007973404.1	0.944529	0.00453016
circRNA10029	XM_007973409.1	0.959861	0.00238435
circRNA10029	XM_007973420.1	0.946535	0.00421141
circRNA10029	XM_007973426.1	0.953665	0.00317061
circRNA10029	XM_007973425.1	0.955513	0.00292461
circRNA10029	XM_007973464.1	0.967637	0.00155409
circRNA10029	XM_007973470.1	0.932021	0.00677462
circRNA10029	XM_007973481.1	0.968262	0.00149496
circRNA10029	XM_007973925.1	0.94537	0.00439512
circRNA10029	XM_007973487.1	0.97662	0.000813569
circRNA10029	XM_007973548.1	-0.77938	0.0676404
circRNA10029	XM_007973868.1	-0.967529	0.00156441
circRNA10029	XM_008013782.1	0.741119	0.091854
circRNA10029	XM_008013913.1	-0.529776	0.27968
circRNA10029	XM_007974479.1	-0.536285	0.27269
circRNA10029	XM_007974485.1	-0.669023	0.14619
circRNA10029	XM_007974762.1	-0.800518	0.0557207
circRNA10029	XM_008013950.1	-0.761875	0.0783039
circRNA10029	XM_007973965.1	-0.759745	0.0796494
circRNA10029	XM_007974009.1	0.972239	0.0011453
circRNA10029	XM_007974506.1	-0.943488	0.00470009
circRNA10029	XM_007974721.1	-0.884137	0.0193586
circRNA10029	XM_007974860.1	0.815749	0.0477952
circRNA10029	XM_007975601.1	0.959859	0.00238463
circRNA10029	XM_007975742.1	0.949382	0.00377841
circRNA10029	XM_007975836.1	0.923969	0.00845123
circRNA10029	XM_007976253.1	0.918949	0.00958759
circRNA10029	XM_007974980.1	-0.660589	0.15325
circRNA10029	XM_007975042.1	0.977827	0.000732014
circRNA10029	XM_007975250.1	-0.919394	0.00948419
circRNA10029	XM_007975917.1	0.876218	0.0220346
circRNA10029	XM_007976245.1	0.660754	0.15311
circRNA10029	XM_007976429.1	0.966511	0.00166353
circRNA10029	XM_007977023.1	-0.728465	0.100587
circRNA10029	XM_007977076.1	0.821122	0.0451342
circRNA10029	XM_007977534.1	0.953525	0.00318963
circRNA10029	XM_007977611.1	-0.862438	0.0270835
circRNA10029	XM_007977738.1	0.718883	0.107432
circRNA10029	XM_007977771.1	-0.961116	0.00223855
circRNA10029	XM_007977825.1	-0.576856	0.230694
circRNA10029	XM_007977899.1	0.863612	0.0266339
circRNA10029	XM_007977996.1	-0.602649	0.205463
circRNA10029	XM_007978041.1	-0.52955	0.279924
circRNA10029	XM_007978094.1	-0.862146	0.0271957
circRNA10029	XM_007978165.1	-0.677038	0.139613
circRNA10029	XM_007978616.1	0.961967	0.00214225
circRNA10029	XM_007978755.1	0.936288	0.00595945
circRNA10029	XM_007979138.1	0.907153	0.0125305
circRNA10029	XM_007979322.1	-0.860507	0.0278304
circRNA10029	XM_007979715.1	0.829905	0.0409376
circRNA10029	XM_007979960.1	0.746205	0.088444
circRNA10029	XM_007980183.1	0.854988	0.0300182
circRNA10029	XM_007980498.1	-0.926187	0.00797149
circRNA10029	XM_007980779.1	0.943491	0.00469973
circRNA10029	XM_007981024.1	0.827051	0.0422804
circRNA10029	XM_007976354.1	0.963256	0.00200034
circRNA10029	XM_007976589.1	-0.692219	0.127516
circRNA10029	XM_007976907.1	0.981034	0.000536129
circRNA10029	XM_007977840.1	-0.578351	0.2292
circRNA10029	XM_007977872.1	-0.745882	0.088659
circRNA10029	XM_007977966.1	-0.861001	0.0276384
circRNA10029	XM_007978352.1	0.877015	0.0217578
circRNA10029	XM_007978526.1	-0.90383	0.0134283
circRNA10029	XM_007978542.1	0.937506	0.0057363
circRNA10029	XM_007979019.1	0.760333	0.079277
circRNA10029	XM_007979096.1	-0.861723	0.0273588
circRNA10029	XM_007979229.1	0.908943	0.0120595
circRNA10029	XR_494421.1	0.931235	0.00693031
circRNA10029	XM_007980003.1	-0.639059	0.171907
circRNA10029	XM_007980147.1	-0.885301	0.0189794
circRNA10029	XM_007980346.1	0.954525	0.00305496
circRNA10029	XM_007980426.1	0.87211	0.0234879
circRNA10029	XM_007980438.1	-0.891827	0.0169191
circRNA10029	XM_007980477.1	-0.638778	0.172156
circRNA10029	XM_007980626.1	0.838757	0.0369028
circRNA10029	XM_007980857.1	0.940415	0.00521973
circRNA10029	XM_007980983.1	0.864841	0.0261675
circRNA10029	XM_007981963.1	-0.565741	0.241925
circRNA10029	XM_007982008.1	-0.91296	0.0110343
circRNA10029	XM_007982158.1	-0.809607	0.0509233
circRNA10029	XM_007982361.1	-0.676001	0.140457
circRNA10029	XM_007982486.1	-0.798111	0.0570244
circRNA10029	XM_007982484.1	-0.643566	0.167926
circRNA10029	XM_007982526.1	-0.667793	0.14721
circRNA10029	XM_007982623.1	-0.802141	0.0548493
circRNA10029	XM_007982855.1	0.723316	0.10424
circRNA10029	XM_007982953.1	-0.581413	0.226152
circRNA10029	XM_007983719.1	-0.895515	0.0158053
circRNA10029	XM_007983335.1	-0.850123	0.0320113
circRNA10029	XM_007983586.1	0.99697	1.37608e-05
circRNA10029	XM_007981264.1	0.865161	0.0260467
circRNA10029	XR_494649.1	-0.961899	0.0021499
circRNA10029	XM_007981391.1	0.938179	0.00561455
circRNA10029	XM_007981619.1	-0.787223	0.0630946
circRNA10029	XM_007981779.1	-0.635987	0.174641
circRNA10029	XM_007982043.1	-0.875661	0.0222291
circRNA10029	XM_007982039.1	-0.791129	0.0608846
circRNA10029	XM_007982145.1	-0.517398	0.293157
circRNA10029	XM_007982206.1	-0.832921	0.0395409
circRNA10029	XM_007982599.1	-0.717825	0.1082
circRNA10029	XM_007982815.1	-0.686546	0.131982
circRNA10029	XM_007983021.1	-0.831984	0.0399724
circRNA10029	XM_007983560.1	0.995894	2.52549e-05
circRNA10029	XM_007983655.1	0.937191	0.00579358
circRNA10029	XM_007983800.1	-0.499198	0.313402
circRNA10029	XM_007983862.1	-0.426909	0.398539
circRNA10029	XM_007984767.1	0.923145	0.00863299
circRNA10029	XM_007986220.1	0.934973	0.00620521
circRNA10029	XM_007985325.1	-0.813843	0.0487561
circRNA10029	XM_007985649.1	-0.588464	0.219194
circRNA10029	XM_007985639.1	-0.675563	0.140814
circRNA10029	XM_007986233.1	0.949418	0.00377304
circRNA10029	XM_007985672.1	-0.600212	0.207797
circRNA10029	XM_007985776.1	-0.790747	0.061099
circRNA10029	XM_007985890.1	-0.629204	0.180744
circRNA10029	XM_007985972.1	-0.680662	0.136682
circRNA10029	XM_007986069.1	-0.832106	0.0399162
circRNA10029	XM_007984567.1	0.760106	0.0794206
circRNA10029	XM_007984935.1	-0.539144	0.269643
circRNA10029	XM_007984946.1	-0.899655	0.0145986
circRNA10029	XM_007985485.1	0.966696	0.00164525
circRNA10029	XM_007985597.1	-0.931362	0.00690514
circRNA10029	XM_007985896.1	-0.531282	0.278057
circRNA10029	XM_007985954.1	-0.887303	0.0183352
circRNA10029	XM_007986072.1	0.879126	0.0210327
circRNA10029	XM_007986075.1	-0.914221	0.0107215
circRNA10029	XM_008014078.1	-0.54066	0.268031
circRNA10029	XM_008014114.1	-0.660244	0.153541
circRNA10029	XM_008014143.1	-0.602433	0.20567
circRNA10029	XM_008014213.1	-0.662731	0.151444
circRNA10029	XM_008014233.1	-0.571571	0.236008
circRNA10029	XM_008014281.1	-0.804521	0.0535833
circRNA10029	XM_008014362.1	-0.588104	0.219547
circRNA10029	XM_008014455.1	-0.921799	0.00893392
circRNA10029	XM_008014564.1	0.804319	0.0536901
circRNA10029	XM_008014778.1	0.905093	0.0130834
circRNA10029	XM_008014871.1	-0.967661	0.00155183
circRNA10029	XM_008014961.1	0.904714	0.0131866
circRNA10029	XM_008015312.1	-0.662708	0.151462
circRNA10029	XM_008015323.1	-0.767909	0.0745487
circRNA10029	XM_008015324.1	-0.910008	0.0117833
circRNA10029	XM_008015470.1	0.929244	0.00733254
circRNA10029	XM_008015486.1	0.974946	0.000933713
circRNA10029	XM_008015485.1	0.981991	0.000483545
circRNA10029	XM_008014124.1	-0.867296	0.0252471
circRNA10029	XM_008014275.1	-0.965521	0.00176267
circRNA10029	XM_008014408.1	-0.761591	0.0784827
circRNA10029	XM_008015526.1	0.982705	0.000446072
circRNA10029	XM_007986373.1	-0.643047	0.168383
circRNA10029	XM_007986584.1	-0.727201	0.101478
circRNA10029	XM_007986725.1	0.952807	0.00328826
circRNA10029	XM_007986757.1	-0.688512	0.130426
circRNA10029	XM_007986762.1	-0.67474	0.141486
circRNA10029	XM_007986822.1	-0.778889	0.0679303
circRNA10029	XM_007986903.1	-0.623331	0.186098
circRNA10029	XM_007986940.1	-0.735246	0.0958628
circRNA10029	XM_007987281.1	-0.81372	0.0488182
circRNA10029	XM_007987321.1	0.974066	0.00100015
circRNA10029	XM_007986398.1	-0.742132	0.0911705
circRNA10029	XM_007986621.1	-0.565111	0.242568
circRNA10029	XM_007986629.1	-0.667257	0.147657
circRNA10029	XM_007986722.1	-0.870293	0.0241448
circRNA10029	XM_007988099.1	0.951558	0.00346316
circRNA10029	XM_007987093.1	-0.870173	0.0241884
circRNA10029	XM_007987906.1	0.806344	0.0526227
circRNA10029	XM_007987958.1	0.955302	0.00295217
circRNA10029	XM_007988023.1	0.910513	0.0116535
circRNA10029	XM_007988440.1	-0.768644	0.0740964
circRNA10029	XM_007988683.1	0.954981	0.00299443
circRNA10029	XR_496529.1	-0.772923	0.0714912
circRNA10029	XM_007989073.1	-0.647391	0.164579
circRNA10029	XM_007989074.1	-0.629232	0.180719
circRNA10029	XM_007989156.1	-0.636897	0.17383
circRNA10029	XM_007989220.1	0.936336	0.00595071
circRNA10029	XM_007989798.1	-0.630504	0.179568
circRNA10029	XM_007989817.1	-0.707085	0.116133
circRNA10029	XM_007989821.1	0.982913	0.000435449
circRNA10029	XM_007989942.1	0.927242	0.00774804
circRNA10029	XM_007988456.1	-0.633142	0.177191
circRNA10029	XM_007988679.1	0.962239	0.00211194
circRNA10029	XM_007989216.1	-0.917172	0.0100067
circRNA10029	XM_007989321.1	-0.684451	0.133647
circRNA10029	XM_007989557.1	0.970433	0.00129839
circRNA10029	XM_007989844.1	-0.565283	0.242392
circRNA10029	XM_007989871.1	-0.787424	0.0629796
circRNA10029	XM_007989983.1	-0.706112	0.116864
circRNA10029	XM_008016240.1	-0.939964	0.00529835
circRNA10029	XM_008016300.1	0.971552	0.00120244
circRNA10029	XM_008016380.1	-0.639343	0.171654
circRNA10029	XM_008016393.1	-0.478645	0.336861
circRNA10029	XM_008016455.1	-0.746765	0.0880722
circRNA10029	XM_008016498.1	-0.795724	0.058331
circRNA10029	XM_008016524.1	-0.739947	0.0926477
circRNA10029	XM_008017363.1	0.951802	0.00342864
circRNA10029	XM_008015847.1	0.873246	0.0230815
circRNA10029	XM_008016453.1	-0.526678	0.283031
circRNA10029	XM_008016602.1	-0.985238	0.000325265
circRNA10029	XM_008016853.1	0.919793	0.00939173
circRNA10029	XM_008016996.1	0.992086	9.37106e-05
circRNA10029	XM_008017422.1	-0.616667	0.192252
circRNA10029	XR_502187.1	-0.879905	0.020768
circRNA10029	XM_008017880.1	-0.654161	0.158725
circRNA10029	XM_008017882.1	-0.599969	0.20803
circRNA10029	XM_008017595.1	-0.681043	0.136376
circRNA10029	XM_008017627.1	-0.729938	0.0995523
circRNA10029	XM_008018152.1	0.950241	0.00365227
circRNA10029	XR_502506.1	0.93849	0.00555882
circRNA10029	XM_008018320.1	0.923101	0.0086428
circRNA10029	XM_008018319.1	0.983751	0.00039391
circRNA10029	XM_008018587.1	0.938643	0.00553161
circRNA10029	XM_008018588.1	0.977691	0.000740961
circRNA10029	XM_008018322.1	0.929595	0.00726073
circRNA10029	XM_007990237.1	0.971702	0.00118988
circRNA10029	XM_007990477.1	0.87851	0.0212432
circRNA10029	XM_007990478.1	0.883976	0.0194113
circRNA10029	XM_007990665.1	0.987505	0.00023322
circRNA10029	XM_007990730.1	0.678374	0.13853
circRNA10029	XM_007990947.1	-0.923346	0.00858848
circRNA10029	XM_007990993.1	-0.948112	0.00396877
circRNA10029	XM_007991617.1	0.974945	0.000933763
circRNA10029	XM_007992188.1	-0.492753	0.320692
circRNA10029	XM_007991663.1	-0.732024	0.098095
circRNA10029	XM_007991913.1	0.954741	0.00302625
circRNA10029	XR_497086.1	-0.929552	0.00726959
circRNA10029	XR_497087.1	-0.671973	0.143755
circRNA10029	XM_007992124.1	-0.749757	0.0860968
circRNA10029	XM_007993285.1	0.883256	0.0196482
circRNA10029	XM_007992849.1	-0.718147	0.107967
circRNA10029	XM_007993052.1	0.944808	0.0044851
circRNA10043	XM_008013561.1	0.984527	0.00035726
circRNA10043	XM_007961376.1	0.850241	0.0319621
circRNA10043	XR_495878.1	-0.774918	0.0702913
circRNA10043	XM_007990512.1	0.954682	0.00303399
circRNA10043	XM_008002565.1	-0.708461	0.115102
circRNA10043	XM_008003282.1	-0.958425	0.00255682
circRNA10043	XM_008003252.1	-0.822106	0.0446545
circRNA10043	XM_008009984.1	-0.592848	0.214912
circRNA10043	XM_008006632.1	0.841452	0.0357135
circRNA10043	XM_008020121.1	-0.839519	0.0365648
circRNA10043	XM_008020544.1	-0.886391	0.0186274
circRNA10043	XM_008020600.1	-0.568563	0.239053
circRNA10043	XM_008020620.1	-0.591225	0.216493
circRNA10043	XM_008020653.1	-0.708735	0.114898
circRNA10043	XM_008020745.1	-0.699644	0.121773
circRNA10043	XM_008020751.1	-0.654431	0.158493
circRNA10043	XM_008008843.1	0.898731	0.0148639
circRNA10043	XM_008009010.1	0.84616	0.0336797
circRNA10043	XM_008018194.1	0.935864	0.00603831
circRNA10043	XM_007988098.1	0.975878	0.000865787
circRNA10043	XM_007995889.1	0.981166	0.000528711
circRNA10043	XM_007998272.1	-0.894103	0.0162274
circRNA10043	XM_008004652.1	-0.940886	0.00513838
circRNA10043	XM_008006648.1	-0.620112	0.189061
circRNA10043	XM_008007206.1	0.761559	0.078503
circRNA10043	XM_008020010.1	0.983058	0.000428103
circRNA10043	XM_008020259.1	-0.687815	0.130977
circRNA10043	XR_503215.1	-0.942247	0.00490682
circRNA10043	XM_008020624.1	-0.849412	0.0323076
circRNA10043	XM_008020667.1	-0.647368	0.164599
circRNA10043	XM_008020726.1	-0.554585	0.253408
circRNA10043	XM_008020857.1	-0.707693	0.115678
circRNA10043	XM_008020970.1	-0.912067	0.0112584
circRNA10043	XM_008020982.1	-0.706383	0.11666
circRNA10043	XR_503377.1	0.922025	0.00888317
circRNA10043	XM_008021290.1	-0.836492	0.0379167
circRNA10043	XM_008021378.1	0.899177	0.0147354
circRNA10043	XM_008010790.1	0.861438	0.0274691
circRNA10043	XM_008014635.1	0.843946	0.0346291
circRNA10043	XM_008018941.1	0.975114	0.000921235
circRNA10043	XM_008021651.1	0.941257	0.00507473
circRNA10043	XM_007961165.1	0.931293	0.00691877
circRNA10043	XM_007962306.1	0.911228	0.011471
circRNA10043	XM_007963017.1	0.952536	0.0033258
circRNA10043	XM_007965011.1	0.96128	0.00221982
circRNA10043	XM_007965753.1	-0.556187	0.251746
circRNA10043	XM_007966946.1	-0.761048	0.0788249
circRNA10043	XM_008011694.1	0.881803	0.0201303
circRNA10043	XM_008015746.1	0.951029	0.00353858
circRNA10043	XM_008016871.1	0.919994	0.00934533
circRNA10043	XM_008017300.1	0.98364	0.000399306
circRNA10043	XM_008021122.1	0.989097	0.000177673
circRNA10043	XM_007960516.1	-0.739245	0.0931253
circRNA10043	XM_007961465.1	0.871484	0.0237131
circRNA10043	XM_007962807.1	-0.94054	0.00519806
circRNA10043	XM_007965698.1	-0.615883	0.192981
circRNA10043	XM_007966176.1	-0.730693	0.0990233
circRNA10043	XM_007968190.1	-0.724093	0.103685
circRNA10043	XM_007969385.1	0.922253	0.00883185
circRNA10043	XM_007960098.1	-0.675071	0.141215
circRNA10043	XM_007960394.1	-0.631768	0.178427
circRNA10043	XM_007960679.1	-0.942318	0.00489478
circRNA10043	XM_007960719.1	-0.791683	0.060574
circRNA10043	XM_007960838.1	-0.791583	0.0606297
circRNA10043	XM_007960836.1	-0.933311	0.00652285
circRNA10043	XM_008021679.1	-0.70808	0.115387
circRNA10043	XM_008021715.1	-0.580388	0.22717
circRNA10043	XM_007960338.1	-0.508862	0.302589
circRNA10043	XM_007960553.1	-0.759753	0.0796443
circRNA10043	XM_007960574.1	-0.664804	0.149703
circRNA10043	XM_007960706.1	-0.507914	0.303644
circRNA10043	XM_007960863.1	-0.596451	0.211418
circRNA10043	XM_007961092.1	0.972627	0.00111364
circRNA10043	XM_007961271.1	-0.865145	0.0260524
circRNA10043	XM_007972149.1	-0.717208	0.108649
circRNA10043	XM_007972162.1	-0.863737	0.0265864
circRNA10043	XM_007973639.1	-0.685538	0.132782
circRNA10043	XM_007973766.1	-0.769102	0.0738159
circRNA10043	XM_007974383.1	-0.665279	0.149306
circRNA10043	XM_007974395.1	-0.894832	0.0160089
circRNA10043	XM_007974387.1	-0.791829	0.0604924
circRNA10043	XM_007975059.1	-0.7387	0.0934961
circRNA10043	XM_007975217.1	-0.755087	0.0826282
circRNA10043	XM_007975849.1	-0.716911	0.108866
circRNA10043	XM_007976419.1	-0.750889	0.0853548
circRNA10043	XM_007976688.1	-0.608738	0.19968
circRNA10043	XM_007977402.1	-0.849254	0.0323738
circRNA10043	XM_007961437.1	-0.474526	0.341637
circRNA10043	XM_007972856.1	-0.682099	0.135528
circRNA10043	XM_007973068.1	-0.709451	0.114364
circRNA10043	XM_007978822.1	-0.601244	0.206807
circRNA10043	XR_494484.1	-0.917257	0.00998643
circRNA10043	XM_007985844.1	0.960392	0.00232207
circRNA10043	XM_007987363.1	-0.831834	0.0400419
circRNA10043	XM_007988085.1	-0.669815	0.145535
circRNA10043	XM_007989599.1	0.944711	0.00450085
circRNA10043	XM_007990933.1	-0.692649	0.12718
circRNA10043	XM_007993518.1	0.872345	0.0234034
circRNA10043	XM_007993544.1	-0.806873	0.0523456
circRNA10043	XM_007993631.1	0.929167	0.00734824
circRNA10043	XM_007993921.1	0.963075	0.00202
circRNA10043	XM_007994182.1	0.810046	0.0506969
circRNA10043	XR_497450.1	0.928223	0.00754295
circRNA10043	XM_007982485.1	0.964545	0.00186332
circRNA10043	XM_007991366.1	-0.939013	0.00546568
circRNA10043	XM_007986710.1	-0.78909	0.0620338
circRNA10043	XM_007987490.1	0.89602	0.0156558
circRNA10043	XM_007990051.1	0.948461	0.0039159
circRNA10043	XM_007992073.1	0.979655	0.00061669
circRNA10043	XM_007994067.1	-0.659721	0.153984
circRNA10043	XM_007994152.1	-0.88262	0.0198585
circRNA10043	XM_007994230.1	-0.254388	0.62665
circRNA10043	XM_007994261.1	0.992575	8.24863e-05
circRNA10043	XM_007994620.1	0.897738	0.0151516
circRNA10043	XM_007994829.1	0.969675	0.00136547
circRNA10043	XM_007995428.1	0.960833	0.00227106
circRNA10043	XM_007995663.1	0.905941	0.0128544
circRNA10043	XM_007995897.1	0.0050805	0.992379
circRNA10043	XM_007995939.1	-0.70962	0.114238
circRNA10043	XR_497594.1	-0.823738	0.0438643
circRNA10043	XM_007996230.1	0.959114	0.00247334
circRNA10043	XM_007996485.1	-0.705743	0.117141
circRNA10043	XM_007996486.1	-0.631197	0.178942
circRNA10043	XM_007996488.1	-0.683077	0.134745
circRNA10043	XM_007996996.1	0.774306	0.0706584
circRNA10043	XM_007997165.1	0.795829	0.0582732
circRNA10043	XM_007998043.1	0.936331	0.0059516
circRNA10043	XM_007998191.1	0.830011	0.0408883
circRNA10043	XM_007998227.1	-0.683141	0.134693
circRNA10043	XM_007995233.1	0.926194	0.00797004
circRNA10043	XM_007995680.1	0.988536	0.000196369
circRNA10043	XM_007995967.1	-0.756484	0.0817296
circRNA10043	XM_007996481.1	0.825353	0.0430888
circRNA10043	XM_007996499.1	-0.540733	0.267954
circRNA10043	XM_007996802.1	-0.754795	0.082817
circRNA10043	XM_007996898.1	0.967191	0.00159697
circRNA10043	XM_007997393.1	0.801196	0.0553559
circRNA10043	XM_007998118.1	-0.906063	0.0128217
circRNA10043	XM_007998152.1	0.90355	0.0135054
circRNA10043	XM_007998158.1	0.973234	0.00106506
circRNA10043	XM_007998999.1	-0.77074	0.0728154
circRNA10043	XM_007999135.1	-0.891563	0.0170003
circRNA10043	XM_007999238.1	-0.922451	0.00878757
circRNA10043	XM_007999436.1	-0.674644	0.141564
circRNA10043	XM_007999729.1	-0.803349	0.0542049
circRNA10043	XM_008000211.1	-0.965724	0.00174213
circRNA10043	XM_008000480.1	-0.537741	0.271137
circRNA10043	XM_007998606.1	-0.835458	0.0383837
circRNA10043	XM_007999044.1	0.561387	0.246382
circRNA10043	XM_007999185.1	-0.803656	0.0540417
circRNA10043	XM_007999385.1	-0.745621	0.0888331
circRNA10043	XM_007999860.1	-0.856394	0.0294533
circRNA10043	XM_007999869.1	-0.740694	0.0921419
circRNA10043	XM_008000150.1	-0.600998	0.207043
circRNA10043	XM_008000290.1	-0.844478	0.0343998
circRNA10043	XM_008000402.1	0.883994	0.0194056
circRNA10043	XM_007961609.1	0.637023	0.173717
circRNA10043	XM_007961657.1	0.895575	0.0157874
circRNA10043	XM_007962158.1	-0.770731	0.0728205
circRNA10043	XM_007962284.1	0.918981	0.00958028
circRNA10043	XM_008000567.1	0.99578	2.66722e-05
circRNA10043	XM_007961636.1	0.984894	0.000340564
circRNA10043	XM_007961666.1	0.774755	0.0703889
circRNA10043	XM_008000598.1	-0.701109	0.120653
circRNA10043	XM_008000834.1	-0.887293	0.0183385
circRNA10043	XM_008000895.1	-0.720159	0.106509
circRNA10043	XM_008001042.1	-0.668678	0.146476
circRNA10043	XM_008001067.1	-0.874779	0.0225388
circRNA10043	XM_008001130.1	-0.926239	0.0079604
circRNA10043	XM_008001473.1	0.92341	0.0085743
circRNA10043	XM_008001476.1	-0.675451	0.140905
circRNA10043	XM_008001647.1	0.913126	0.0109929
circRNA10043	XM_008001862.1	0.799391	0.0563294
circRNA10043	XM_008001955.1	0.93666	0.00589083
circRNA10043	XM_008002286.1	0.756533	0.0816984
circRNA10043	XM_008002438.1	-0.85698	0.0292195
circRNA10043	XM_008002617.1	0.762534	0.0778899
circRNA10043	XM_007962394.1	-0.618594	0.190464
circRNA10043	XM_007963032.1	0.934917	0.00621591
circRNA10043	XM_007963176.1	0.910922	0.011549
circRNA10043	XM_007963410.1	0.932728	0.00663601
circRNA10043	XM_007963465.1	0.729513	0.0998501
circRNA10043	XM_007963471.1	-0.714336	0.11075
circRNA10043	XM_007963529.1	-0.564921	0.242762
circRNA10043	XM_007963740.1	0.912235	0.0112159
circRNA10043	XM_007963984.1	0.754731	0.0828577
circRNA10043	XM_007964031.1	-0.552567	0.255507
circRNA10043	XM_007964077.1	0.954106	0.0031111
circRNA10043	XM_007964078.1	-0.513805	0.297114
circRNA10043	XM_008002259.1	-0.658745	0.154812
circRNA10043	XM_008002723.1	-0.601188	0.206861
circRNA10043	XM_007962406.1	-0.68497	0.133233
circRNA10043	XM_007962819.1	0.955072	0.00298248
circRNA10043	XM_007963333.1	-0.954214	0.00309653
circRNA10043	XM_007964129.1	-0.604592	0.203611
circRNA10043	XM_007964212.1	-0.975067	0.000924754
circRNA10043	XM_007964807.1	-0.92395	0.00845543
circRNA10043	XM_007964962.1	-0.756509	0.0817135
circRNA10043	XM_007965215.1	-0.592307	0.215438
circRNA10043	XM_007965398.1	-0.896976	0.0153742
circRNA10043	XM_007965596.1	-0.67741	0.139311
circRNA10043	XM_007965710.1	-0.659419	0.15424
circRNA10043	XM_007965886.1	-0.865282	0.0260009
circRNA10043	XM_007965907.1	-0.609533	0.198931
circRNA10043	XM_007964916.1	-0.843451	0.0348429
circRNA10043	XM_007965669.1	-0.891757	0.0169408
circRNA10043	XM_007965729.1	-0.685322	0.132953
circRNA10043	XM_007966846.1	0.879498	0.0209063
circRNA10043	XM_007967297.1	0.903858	0.0134205
circRNA10043	XM_007967440.1	-0.924286	0.00838192
circRNA10043	XM_007967551.1	0.876532	0.0219256
circRNA10043	XM_007967824.1	-0.703752	0.118644
circRNA10043	XM_008002880.1	-0.692955	0.126942
circRNA10043	XM_008003244.1	-0.90887	0.0120785
circRNA10043	XM_008003363.1	-0.878498	0.0212473
circRNA10043	XM_008003586.1	-0.820706	0.0453379
circRNA10043	XM_008003582.1	0.982549	0.00045414
circRNA10043	XR_499205.1	-0.79471	0.0588901
circRNA10043	XM_008003870.1	-0.734242	0.0965562
circRNA10043	XM_008003928.1	-0.704185	0.118317
circRNA10043	XM_008004087.1	-0.877943	0.0214376
circRNA10043	XM_008004330.1	-0.488464	0.325578
circRNA10043	XM_008004499.1	-0.708825	0.114831
circRNA10043	XM_008004616.1	0.980006	0.000595647
circRNA10043	XM_008004751.1	0.864985	0.0261129
circRNA10043	XM_008004872.1	0.98456	0.000355744
circRNA10043	XM_008005342.1	-0.725191	0.102903
circRNA10043	XM_008005350.1	-0.759609	0.0797359
circRNA10043	XM_007967740.1	0.886646	0.0185453
circRNA10043	XM_007967878.1	-0.73712	0.0945753
circRNA10043	XM_007967902.1	-0.867645	0.0251175
circRNA10043	XM_007968135.1	-0.94292	0.0047942
circRNA10043	XM_007968136.1	-0.66888	0.146308
circRNA10043	XM_008002960.1	-0.70446	0.118109
circRNA10043	XM_008003053.1	0.84294	0.0350648
circRNA10043	XM_008003083.1	0.91704	0.0100381
circRNA10043	XM_008003119.1	0.898387	0.0149631
circRNA10043	XM_008003708.1	0.974974	0.000931617
circRNA10043	XM_008003933.1	-0.94565	0.00435067
circRNA10043	XM_008004091.1	0.888788	0.0178643
circRNA10043	XM_008004236.1	-0.636006	0.174624
circRNA10043	XM_008004297.1	-0.908925	0.0120643
circRNA10043	XM_008004361.1	-0.696797	0.123961
circRNA10043	XM_008004655.1	-0.931246	0.00692817
circRNA10043	XM_008004842.1	-0.898662	0.0148839
circRNA10043	XM_008005614.1	0.772938	0.0714822
circRNA10043	XM_007968858.1	-0.764188	0.0768545
circRNA10043	XM_007969126.1	-0.807475	0.052031
circRNA10043	XM_007969180.1	-0.709774	0.114124
circRNA10043	XM_007969206.1	-0.634999	0.175525
circRNA10043	XM_007969225.1	-0.929387	0.00730327
circRNA10043	XM_007969313.1	-0.732147	0.0980094
circRNA10043	XM_007969433.1	0.907607	0.0124103
circRNA10043	XM_007969455.1	-0.588149	0.219502
circRNA10043	XM_007969541.1	-0.652357	0.160276
[truncated: 75,856 more rows]
