# Supplementary material for: Unique expression signatures of circular RNAs in response to DNA tumor virus SV40 infection
Source: Oncotarget. 2017 Oct 9;8(58):98609–22. doi: 10.18632/oncotarget.21694 (PMC5716754; doi:10.18632/oncotarget.21694)
Supplement: Supplementary file 10 [file oncotarget-08-98609-s010.xlsx]

## Sheet: Sheet1
Supplementary Table 9: CircRNA–mRNA interaction pairs mediated by shared viral SV40-miR-S1-5p/3p
miRNA	circRNA	mRNA	gene	Pearson correlation coefficient	P value
sv40-miR-S1-3p	circRNA2297	XM_008020544.1	MED17	0.917465	0.00993692
sv40-miR-S1-3p	circRNA2297	XM_008004652.1	TMEM86A	0.926535	0.00789746
sv40-miR-S1-3p	circRNA2297	XM_007962807.1	RAD21L1	0.973273	0.00106198
sv40-miR-S1-3p	circRNA2297	XM_007960679.1	SLITRK5	0.911543	0.0113909
sv40-miR-S1-3p	circRNA2297	XM_007960836.1	BIVM	0.920353	0.00926288
sv40-miR-S1-3p	circRNA2297	XM_007974395.1	PIK3R1	0.93549	0.00610814
sv40-miR-S1-3p	circRNA2297	XM_007991366.1	CREBBP	0.91149	0.0114043
sv40-miR-S1-3p	circRNA2297	XM_007999135.1	ARHGAP24	0.915867	0.0103198
sv40-miR-S1-3p	circRNA2297	XM_008000834.1	NCOA2	0.911204	0.011477
sv40-miR-S1-3p	circRNA2297	XM_008001067.1	TRIQK	0.931511	0.0068754
sv40-miR-S1-3p	circRNA2297	XM_007963333.1	ARID5B	0.980814	0.000548609
sv40-miR-S1-3p	circRNA2297	XM_007964212.1	HSPA12A	0.940957	0.00512612
sv40-miR-S1-3p	circRNA2297	XM_007964807.1	CCNT2	0.970585	0.0012851
sv40-miR-S1-3p	circRNA2297	XM_007968135.1	SYT10	0.971132	0.00123797
sv40-miR-S1-3p	circRNA2297	XM_008003933.1	GRIP1	0.945134	0.00443288
sv40-miR-S1-3p	circRNA2297	XM_008004655.1	GIT2	0.920711	0.00918094
sv40-miR-S1-3p	circRNA2297	XM_008007507.1	PNISR	0.925211	0.00818083
sv40-miR-S1-3p	circRNA2297	XM_007969984.1	KDM3A	0.978629	0.000680218
sv40-miR-S1-3p	circRNA2297	XM_008013473.1	COL12A1	0.920795	0.00916161
sv40-miR-S1-3p	circRNA2297	XM_007972319.1	GPR115	0.922389	0.00880154
sv40-miR-S1-3p	circRNA2297	XM_007974506.1	METTL4	0.949533	0.00375609
sv40-miR-S1-3p	circRNA2297	XM_007982008.1	ETV1	0.913528	0.0108929
sv40-miR-S1-3p	circRNA2297	XM_007984946.1	FRMD4B	0.937476	0.00574161
sv40-miR-S1-3p	circRNA2297	XM_007985954.1	NFKBIZ	0.94615	0.00427167
sv40-miR-S1-3p	circRNA2297	XM_008015324.1	CPEB4	0.956727	0.00276829
sv40-miR-S1-3p	circRNA2297	XM_007989216.1	RGL1	0.975507	0.000892527
sv40-miR-S1-3p	circRNA2297	XM_007990993.1	SHROOM2	0.936997	0.00582905
sv40-miR-S1-3p	circRNA2297	XR_497086.1	LOC103232191	0.937007	0.00582728
sv40-miR-S1-3p	circRNA2843	XM_008004652.1	TMEM86A	0.944618	0.00451586
sv40-miR-S1-3p	circRNA2843	XM_007962807.1	RAD21L1	0.956496	0.00279768
sv40-miR-S1-3p	circRNA2843	XM_007960679.1	SLITRK5	0.934982	0.00620352
sv40-miR-S1-3p	circRNA2843	XM_007960836.1	BIVM	0.921927	0.00890511
sv40-miR-S1-3p	circRNA2843	XM_007974395.1	PIK3R1	0.908624	0.0121429
sv40-miR-S1-3p	circRNA2843	XM_007991366.1	CREBBP	0.940586	0.00519009
sv40-miR-S1-3p	circRNA2843	XM_008001067.1	TRIQK	0.91172	0.011346
sv40-miR-S1-3p	circRNA2843	XM_007963333.1	ARID5B	0.96723	0.00159322
sv40-miR-S1-3p	circRNA2843	XM_007964212.1	HSPA12A	0.96583	0.00173148
sv40-miR-S1-3p	circRNA2843	XM_007964807.1	CCNT2	0.94939	0.0037772
sv40-miR-S1-3p	circRNA2843	XM_007968135.1	SYT10	0.970976	0.00125137
sv40-miR-S1-3p	circRNA2843	XM_008003933.1	GRIP1	0.962011	0.00213735
sv40-miR-S1-3p	circRNA2843	XM_008004655.1	GIT2	0.925474	0.00812431
sv40-miR-S1-3p	circRNA2843	XM_007969984.1	KDM3A	0.977059	0.000783412
sv40-miR-S1-3p	circRNA2843	XM_007972319.1	GPR115	0.905873	0.0128729
sv40-miR-S1-3p	circRNA2843	XM_007974506.1	METTL4	0.941463	0.00503961
sv40-miR-S1-3p	circRNA2843	XM_007982008.1	ETV1	0.900643	0.0143173
sv40-miR-S1-3p	circRNA2843	XM_007984946.1	FRMD4B	0.915153	0.0104932
sv40-miR-S1-3p	circRNA2843	XM_007985954.1	NFKBIZ	0.931704	0.00683726
sv40-miR-S1-3p	circRNA2843	XM_008014455.1	JADE2	0.919374	0.00948876
sv40-miR-S1-3p	circRNA2843	XM_008015324.1	CPEB4	0.935465	0.00611278
sv40-miR-S1-3p	circRNA2843	XM_007989216.1	RGL1	0.960492	0.00231045
sv40-miR-S1-3p	circRNA2843	XM_007990993.1	SHROOM2	0.927144	0.00776864
sv40-miR-S1-3p	circRNA2843	XR_497086.1	LOC103232191	0.918794	0.00962382
sv40-miR-S1-5p	circRNA10029	XM_008004652.1	TMEM86A	-0.971573	0.0012007
sv40-miR-S1-5p	circRNA10029	XR_503215.1	MAML2	-0.951773	0.00343267
sv40-miR-S1-5p	circRNA10029	XM_008020970.1	APOA5	-0.925775	0.00805947
sv40-miR-S1-5p	circRNA10029	XM_007960679.1	SLITRK5	-0.922316	0.00881784
sv40-miR-S1-5p	circRNA10029	XM_007991366.1	CREBBP	-0.956244	0.00283003
sv40-miR-S1-5p	circRNA10029	XM_007994152.1	MAF	-0.905861	0.012876
sv40-miR-S1-5p	circRNA10029	XM_007963333.1	ARID5B	-0.957742	0.00264089
sv40-miR-S1-5p	circRNA10029	XM_007964212.1	HSPA12A	-0.981558	0.000507039
sv40-miR-S1-5p	circRNA10029	XM_007967440.1	ATN1	-0.924262	0.00838716
sv40-miR-S1-5p	circRNA10029	XM_008003244.1	LETMD1	-0.927241	0.0077483
sv40-miR-S1-5p	circRNA10029	XM_008003933.1	GRIP1	-0.953582	0.00318191
sv40-miR-S1-5p	circRNA10029	XM_008004842.1	MED13L	-0.928224	0.00754287
sv40-miR-S1-5p	circRNA10029	XM_007969225.1	NFIB	-0.947083	0.00412627
sv40-miR-S1-5p	circRNA10029	XM_007969475.1	TRPM3	-0.939683	0.00534749
sv40-miR-S1-5p	circRNA10029	XM_007973868.1	FOXQ1	-0.967529	0.00156441
sv40-miR-S1-5p	circRNA10029	XM_007975250.1	MN1	-0.919394	0.00948419
sv40-miR-S1-5p	circRNA10029	XM_007977771.1	VAV3	-0.961116	0.00223855
sv40-miR-S1-5p	circRNA10029	XM_007978526.1	NFIA	-0.90383	0.0134283
sv40-miR-S1-5p	circRNA10029	XR_494649.1	LOC103226108	-0.961899	0.0021499
sv40-miR-S1-5p	circRNA10029	XM_007985597.1	DIRC2	-0.931362	0.00690514
sv40-miR-S1-5p	circRNA10029	XM_008014871.1	STK32A	-0.967661	0.00155183
sv40-miR-S1-5p	circRNA10029	XM_008014275.1	ZNF608	-0.965521	0.00176267
sv40-miR-S1-5p	circRNA10029	XM_008016240.1	IGDCC3	-0.939964	0.00529835
sv40-miR-S1-5p	circRNA10029	XM_008016602.1	SCG3	-0.985238	0.000325265
sv40-miR-S1-5p	circRNA10029	XM_007990947.1	GYG2	-0.923346	0.00858848
sv40-miR-S1-5p	circRNA10029	XM_007990993.1	SHROOM2	-0.948112	0.00396877
sv40-miR-S1-5p	circRNA10029	XR_497086.1	LOC103232191	-0.929552	0.00726959
sv40-miR-S1-3p	circRNA10043	XM_008004652.1	TMEM86A	-0.940886	0.00513838
sv40-miR-S1-3p	circRNA10043	XM_007962807.1	RAD21L1	-0.94054	0.00519806
sv40-miR-S1-3p	circRNA10043	XM_007960679.1	SLITRK5	-0.942318	0.00489478
sv40-miR-S1-3p	circRNA10043	XM_007960836.1	BIVM	-0.933311	0.00652285
sv40-miR-S1-3p	circRNA10043	XM_007991366.1	CREBBP	-0.939013	0.00546568
sv40-miR-S1-3p	circRNA10043	XM_007963333.1	ARID5B	-0.954214	0.00309653
sv40-miR-S1-3p	circRNA10043	XM_007964212.1	HSPA12A	-0.975067	0.000924754
sv40-miR-S1-3p	circRNA10043	XM_007964807.1	CCNT2	-0.92395	0.00845543
sv40-miR-S1-3p	circRNA10043	XM_007968135.1	SYT10	-0.94292	0.0047942
sv40-miR-S1-3p	circRNA10043	XM_008003933.1	GRIP1	-0.94565	0.00435067
sv40-miR-S1-3p	circRNA10043	XM_008004655.1	GIT2	-0.931246	0.00692817
sv40-miR-S1-3p	circRNA10043	XM_007969984.1	KDM3A	-0.977133	0.0007784
sv40-miR-S1-3p	circRNA10043	XM_007974506.1	METTL4	-0.901508	0.0140733
sv40-miR-S1-3p	circRNA10043	XM_007985954.1	NFKBIZ	-0.9366	0.0059019
sv40-miR-S1-3p	circRNA10043	XM_008014455.1	JADE2	-0.90374	0.013453
sv40-miR-S1-3p	circRNA10043	XM_008015324.1	CPEB4	-0.928986	0.00738546
sv40-miR-S1-3p	circRNA10043	XM_007989216.1	RGL1	-0.934642	0.00626783
sv40-miR-S1-3p	circRNA10043	XR_497086.1	LOC103232191	-0.912938	0.0110398
sv40-miR-S1-3p	circRNA10093	XM_008004652.1	TMEM86A	-0.959797	0.00239193
sv40-miR-S1-3p	circRNA10093	XM_007962807.1	RAD21L1	-0.952428	0.0033408
sv40-miR-S1-3p	circRNA10093	XM_007960679.1	SLITRK5	-0.914297	0.0107027
sv40-miR-S1-3p	circRNA10093	XM_007991366.1	CREBBP	-0.933777	0.00643307
sv40-miR-S1-3p	circRNA10093	XM_007963333.1	ARID5B	-0.955679	0.00290299
sv40-miR-S1-3p	circRNA10093	XM_007964212.1	HSPA12A	-0.977142	0.000777777
sv40-miR-S1-3p	circRNA10093	XM_007964807.1	CCNT2	-0.932639	0.00665336
sv40-miR-S1-3p	circRNA10093	XM_007968135.1	SYT10	-0.915866	0.0103201
sv40-miR-S1-3p	circRNA10093	XM_008003933.1	GRIP1	-0.927082	0.0077816
sv40-miR-S1-3p	circRNA10093	XM_008004655.1	GIT2	-0.935383	0.00612814
sv40-miR-S1-3p	circRNA10093	XM_007969984.1	KDM3A	-0.976333	0.000833583
sv40-miR-S1-3p	circRNA10093	XM_007974506.1	METTL4	-0.906324	0.0127518
sv40-miR-S1-3p	circRNA10093	XM_007975250.1	MN1	-0.92695	0.00780945
sv40-miR-S1-3p	circRNA10093	XM_007982008.1	ETV1	-0.908025	0.0123001
sv40-miR-S1-3p	circRNA10093	XM_007985954.1	NFKBIZ	-0.909324	0.0119605
sv40-miR-S1-3p	circRNA10093	XM_008015324.1	CPEB4	-0.92219	0.008846
sv40-miR-S1-3p	circRNA10093	XM_007989216.1	RGL1	-0.903814	0.0134328
sv40-miR-S1-3p	circRNA10093	XM_007990993.1	SHROOM2	-0.923486	0.00855755
sv40-miR-S1-3p	circRNA10093	XR_497086.1	LOC103232191	-0.941309	0.00506579
sv40-miR-S1-5p	circRNA3962	XR_503215.1	MAML2	-0.950284	0.00364611
sv40-miR-S1-5p	circRNA3962	XM_008020624.1	PGR	-0.91002	0.0117804
sv40-miR-S1-5p	circRNA3962	XM_007998606.1	REST	-0.918464	0.00970114
sv40-miR-S1-5p	circRNA3962	XM_007999860.1	RNF150	-0.960864	0.0022675
sv40-miR-S1-5p	circRNA3962	XM_008000834.1	NCOA2	-0.922672	0.0087382
sv40-miR-S1-5p	circRNA3962	XM_007963333.1	ARID5B	-0.97158	0.00120008
sv40-miR-S1-5p	circRNA3962	XM_007965886.1	BMPR2	-0.903645	0.0134791
sv40-miR-S1-5p	circRNA3962	XM_007969225.1	NFIB	-0.971046	0.00124533
sv40-miR-S1-5p	circRNA3962	XM_007974721.1	SPIRE1	-0.930102	0.00715785
sv40-miR-S1-5p	circRNA3962	XM_007977771.1	VAV3	-0.96075	0.00228062
sv40-miR-S1-5p	circRNA3962	XM_007978526.1	NFIA	-0.973637	0.00103338
sv40-miR-S1-5p	circRNA3962	XM_007982486.1	KMT2E	-0.919493	0.00946126
sv40-miR-S1-5p	circRNA3962	XM_007983335.1	CNTNAP2	-0.914017	0.0107719
sv40-miR-S1-5p	circRNA3962	XR_494649.1	LOC103226108	-0.947284	0.0040952
sv40-miR-S1-5p	circRNA3962	XM_007985776.1	KIAA2018	-0.903764	0.0134464
sv40-miR-S1-5p	circRNA3962	XM_007985597.1	DIRC2	-0.972117	0.00115537
sv40-miR-S1-5p	circRNA3962	XM_007985954.1	NFKBIZ	-0.92245	0.00878783
sv40-miR-S1-5p	circRNA3962	XM_008014871.1	STK32A	-0.962667	0.00206458
sv40-miR-S1-5p	circRNA3962	XM_007987281.1	YLPM1	-0.964235	0.00189584
sv40-miR-S1-5p	circRNA3962	XM_008016240.1	IGDCC3	-0.923469	0.00856137
sv40-miR-S1-5p	circRNA3962	XM_007990993.1	SHROOM2	-0.931166	0.00694412
sv40-miR-S1-5p	circRNA3962	XR_497086.1	LOC103232191	-0.994342	4.79261e-05
sv40-miR-S1-3p	circRNA6804	XM_008020982.1	SIK3	-0.945038	0.00444816
sv40-miR-S1-3p	circRNA6804	XM_007964212.1	HSPA12A	-0.917192	0.0100019
sv40-miR-S1-3p	circRNA6804	XM_008004655.1	GIT2	-0.909766	0.0118459
sv40-miR-S1-3p	circRNA6804	XM_008013059.1	ZNF652	-0.945294	0.00440719
sv40-miR-S1-5p	circRNA8393	XM_008020970.1	APOA5	-0.982604	0.000451307
sv40-miR-S1-5p	circRNA8393	XM_007960679.1	SLITRK5	-0.944398	0.00455148
sv40-miR-S1-5p	circRNA8393	XM_007991366.1	CREBBP	-0.943636	0.00467575
sv40-miR-S1-5p	circRNA8393	XM_007994152.1	MAF	-0.945532	0.00436942
sv40-miR-S1-5p	circRNA8393	XM_007962158.1	UNC5D	-0.903394	0.0135483
sv40-miR-S1-5p	circRNA8393	XM_007964212.1	HSPA12A	-0.954418	0.00306929
sv40-miR-S1-5p	circRNA8393	XM_008003244.1	LETMD1	-0.969457	0.00138504
sv40-miR-S1-5p	circRNA8393	XM_007973868.1	FOXQ1	-0.977649	0.000743765
sv40-miR-S1-5p	circRNA8393	XM_007990947.1	GYG2	-0.940913	0.00513384
sv40-miR-S1-3p	circRNA9392	XM_008020544.1	MED17	-0.900148	0.0144578
sv40-miR-S1-3p	circRNA9392	XM_007962807.1	RAD21L1	-0.907371	0.0124729
sv40-miR-S1-3p	circRNA9392	XM_007960679.1	SLITRK5	-0.948335	0.0039349
sv40-miR-S1-3p	circRNA9392	XM_007960836.1	BIVM	-0.957695	0.00264676
sv40-miR-S1-3p	circRNA9392	XM_007991366.1	CREBBP	-0.915825	0.01033
sv40-miR-S1-3p	circRNA9392	XM_007999135.1	ARHGAP24	-0.91339	0.0109271
sv40-miR-S1-3p	circRNA9392	XM_007963333.1	ARID5B	-0.931711	0.00683589
sv40-miR-S1-3p	circRNA9392	XM_007964212.1	HSPA12A	-0.950572	0.00360437
sv40-miR-S1-3p	circRNA9392	XM_007968135.1	SYT10	-0.939502	0.00537937
sv40-miR-S1-3p	circRNA9392	XM_008003933.1	GRIP1	-0.934578	0.00627998
sv40-miR-S1-3p	circRNA9392	XM_008004655.1	GIT2	-0.9083	0.0122277
sv40-miR-S1-3p	circRNA9392	XM_007969984.1	KDM3A	-0.958893	0.00249996
sv40-miR-S1-3p	circRNA9392	XM_007985954.1	NFKBIZ	-0.953683	0.00316825
sv40-miR-S1-3p	circRNA9392	XM_008015324.1	CPEB4	-0.921143	0.0090825
sv40-miR-S1-3p	circRNA9392	XM_007989216.1	RGL1	-0.941651	0.0050075
sv40-miR-S1-3p	circRNA9500	XM_008004652.1	TMEM86A	-0.96139	0.00220729
sv40-miR-S1-3p	circRNA9500	XM_007962807.1	RAD21L1	-0.952748	0.00329636
sv40-miR-S1-3p	circRNA9500	XM_007960679.1	SLITRK5	-0.90679	0.0126271
sv40-miR-S1-3p	circRNA9500	XM_007991366.1	CREBBP	-0.930568	0.00706387
sv40-miR-S1-3p	circRNA9500	XM_007963333.1	ARID5B	-0.953945	0.00313269
sv40-miR-S1-3p	circRNA9500	XM_007964212.1	HSPA12A	-0.97546	0.000895936
sv40-miR-S1-3p	circRNA9500	XM_007964807.1	CCNT2	-0.932302	0.00671936
sv40-miR-S1-3p	circRNA9500	XM_007968135.1	SYT10	-0.908331	0.0122195
sv40-miR-S1-3p	circRNA9500	XM_008003933.1	GRIP1	-0.921225	0.0090638
sv40-miR-S1-3p	circRNA9500	XM_008004655.1	GIT2	-0.934265	0.00633969
sv40-miR-S1-3p	circRNA9500	XM_007969984.1	KDM3A	-0.974171	0.000992053
sv40-miR-S1-3p	circRNA9500	XM_007974506.1	METTL4	-0.905004	0.0131077
sv40-miR-S1-3p	circRNA9500	XM_007975250.1	MN1	-0.930657	0.00704601
sv40-miR-S1-3p	circRNA9500	XM_007982008.1	ETV1	-0.911377	0.0114331
sv40-miR-S1-3p	circRNA9500	XM_007985954.1	NFKBIZ	-0.902273	0.0138593
sv40-miR-S1-3p	circRNA9500	XM_008015324.1	CPEB4	-0.919043	0.00956567
sv40-miR-S1-3p	circRNA9500	XM_007990993.1	SHROOM2	-0.926035	0.00800388
sv40-miR-S1-3p	circRNA9500	XR_497086.1	LOC103232191	-0.945037	0.00444845
sv40-miR-S1-3p	circRNA9841	XM_008004652.1	TMEM86A	-0.950871	0.00356118
sv40-miR-S1-3p	circRNA9841	XM_007962807.1	RAD21L1	-0.946309	0.00424665
sv40-miR-S1-3p	circRNA9841	XM_007960679.1	SLITRK5	-0.941199	0.00508473
sv40-miR-S1-3p	circRNA9841	XM_007960836.1	BIVM	-0.921894	0.00891263
sv40-miR-S1-3p	circRNA9841	XM_007991366.1	CREBBP	-0.946946	0.00414746
sv40-miR-S1-3p	circRNA9841	XM_007963333.1	ARID5B	-0.957689	0.00264744
sv40-miR-S1-3p	circRNA9841	XM_007964212.1	HSPA12A	-0.979412	0.000631451
sv40-miR-S1-3p	circRNA9841	XM_007964807.1	CCNT2	-0.931021	0.00697307
sv40-miR-S1-3p	circRNA9841	XM_007968135.1	SYT10	-0.94828	0.00394331
sv40-miR-S1-3p	circRNA9841	XM_008003933.1	GRIP1	-0.951927	0.00341103
sv40-miR-S1-3p	circRNA9841	XM_008004655.1	GIT2	-0.933856	0.00641785
sv40-miR-S1-3p	circRNA9841	XM_007969984.1	KDM3A	-0.978399	0.000694853
sv40-miR-S1-3p	circRNA9841	XM_007974506.1	METTL4	-0.915756	0.0103466
sv40-miR-S1-3p	circRNA9841	XM_007975250.1	MN1	-0.904889	0.0131391
sv40-miR-S1-3p	circRNA9841	XM_007985954.1	NFKBIZ	-0.926896	0.007821
sv40-miR-S1-3p	circRNA9841	XM_008014455.1	JADE2	-0.912159	0.0112352
sv40-miR-S1-3p	circRNA9841	XM_008015324.1	CPEB4	-0.926491	0.00790674
sv40-miR-S1-3p	circRNA9841	XM_007989216.1	RGL1	-0.934454	0.00630357
sv40-miR-S1-3p	circRNA9841	XM_007990993.1	SHROOM2	-0.914155	0.0107376
sv40-miR-S1-3p	circRNA9841	XR_497086.1	LOC103232191	-0.918029	0.00980342
sv40-miR-S1-3p	circRNA9915	XM_008004652.1	TMEM86A	-0.964424	0.00187597
sv40-miR-S1-5p	circRNA9915	XM_008004652.1	TMEM86A	-0.964424	0.00187597
sv40-miR-S1-5p	circRNA9915	XR_503215.1	MAML2	-0.941994	0.00494947
sv40-miR-S1-5p	circRNA9915	XM_008020970.1	APOA5	-0.943486	0.00470051
sv40-miR-S1-3p	circRNA9915	XM_007962807.1	RAD21L1	-0.953342	0.00321468
sv40-miR-S1-3p	circRNA9915	XM_007991366.1	CREBBP	-0.929282	0.00732479
sv40-miR-S1-5p	circRNA9915	XM_007991366.1	CREBBP	-0.929282	0.00732479
sv40-miR-S1-3p	circRNA9915	XR_497594.1	LOC103234406	-0.900572	0.0143374
sv40-miR-S1-3p	circRNA9915	XM_007963333.1	ARID5B	-0.952167	0.00337728
sv40-miR-S1-5p	circRNA9915	XM_007963333.1	ARID5B	-0.952167	0.00337728
sv40-miR-S1-3p	circRNA9915	XM_007964212.1	HSPA12A	-0.97399	0.00100602
sv40-miR-S1-5p	circRNA9915	XM_007964212.1	HSPA12A	-0.97399	0.00100602
sv40-miR-S1-3p	circRNA9915	XM_007964807.1	CCNT2	-0.932892	0.00660416
sv40-miR-S1-5p	circRNA9915	XM_007967440.1	ATN1	-0.921667	0.0089637
sv40-miR-S1-5p	circRNA9915	XM_008003244.1	LETMD1	-0.932663	0.00664882
sv40-miR-S1-3p	circRNA9915	XM_007968135.1	SYT10	-0.902889	0.013688
sv40-miR-S1-3p	circRNA9915	XM_008003933.1	GRIP1	-0.917358	0.00996233
sv40-miR-S1-5p	circRNA9915	XM_008003933.1	GRIP1	-0.917358	0.00996233
sv40-miR-S1-3p	circRNA9915	XM_008004655.1	GIT2	-0.932683	0.00664479
sv40-miR-S1-5p	circRNA9915	XM_008004842.1	MED13L	-0.920521	0.00922428
sv40-miR-S1-5p	circRNA9915	XM_007969225.1	NFIB	-0.96308	0.00201943
sv40-miR-S1-5p	circRNA9915	XM_007969475.1	TRPM3	-0.900951	0.0142302
sv40-miR-S1-3p	circRNA9915	XM_007969984.1	KDM3A	-0.971253	0.0012277
sv40-miR-S1-5p	circRNA9915	XM_007973868.1	FOXQ1	-0.966703	0.00164459
sv40-miR-S1-3p	circRNA9915	XM_007974506.1	METTL4	-0.907427	0.0124581
sv40-miR-S1-3p	circRNA9915	XM_007975250.1	MN1	-0.934038	0.00638291
sv40-miR-S1-5p	circRNA9915	XM_007975250.1	MN1	-0.934038	0.00638291
sv40-miR-S1-5p	circRNA9915	XM_007977771.1	VAV3	-0.954516	0.00305608
sv40-miR-S1-5p	circRNA9915	XM_007978526.1	NFIA	-0.93933	0.00540961
sv40-miR-S1-3p	circRNA9915	XM_007982008.1	ETV1	-0.915684	0.0103641
sv40-miR-S1-5p	circRNA9915	XR_494649.1	LOC103226108	-0.959874	0.00238284
sv40-miR-S1-5p	circRNA9915	XM_007985597.1	DIRC2	-0.926181	0.00797284
sv40-miR-S1-5p	circRNA9915	XM_008014871.1	STK32A	-0.984219	0.000371593
sv40-miR-S1-3p	circRNA9915	XM_008015324.1	CPEB4	-0.914146	0.0107399
sv40-miR-S1-5p	circRNA9915	XM_008014275.1	ZNF608	-0.948972	0.00383938
sv40-miR-S1-5p	circRNA9915	XM_008016240.1	IGDCC3	-0.947066	0.0041289
sv40-miR-S1-5p	circRNA9915	XM_008016602.1	SCG3	-0.956634	0.0027801
sv40-miR-S1-5p	circRNA9915	XM_007990947.1	GYG2	-0.905783	0.012897
sv40-miR-S1-3p	circRNA9915	XM_007990993.1	SHROOM2	-0.931521	0.00687349
sv40-miR-S1-5p	circRNA9915	XM_007990993.1	SHROOM2	-0.931521	0.00687349
sv40-miR-S1-3p	circRNA9915	XR_497086.1	LOC103232191	-0.947995	0.00398647
sv40-miR-S1-5p	circRNA9915	XR_497086.1	LOC103232191	-0.947995	0.00398647
sv40-miR-S1-5p	circRNA9978	XM_008004652.1	TMEM86A	-0.954903	0.0030047
sv40-miR-S1-5p	circRNA9978	XR_503215.1	MAML2	-0.938441	0.0055676
sv40-miR-S1-5p	circRNA9978	XM_008020970.1	APOA5	-0.941561	0.00502295
sv40-miR-S1-5p	circRNA9978	XM_007960679.1	SLITRK5	-0.90284	0.0137016
sv40-miR-S1-5p	circRNA9978	XM_007991366.1	CREBBP	-0.921661	0.00896505
sv40-miR-S1-5p	circRNA9978	XM_007963333.1	ARID5B	-0.950826	0.00356764
sv40-miR-S1-5p	circRNA9978	XM_007964212.1	HSPA12A	-0.971573	0.00120068
sv40-miR-S1-5p	circRNA9978	XM_007967440.1	ATN1	-0.921677	0.00896159
sv40-miR-S1-5p	circRNA9978	XM_008003244.1	LETMD1	-0.928078	0.0075731
sv40-miR-S1-5p	circRNA9978	XM_008003933.1	GRIP1	-0.911515	0.0113979
sv40-miR-S1-5p	circRNA9978	XM_008004842.1	MED13L	-0.911262	0.0114623
sv40-miR-S1-5p	circRNA9978	XM_007969225.1	NFIB	-0.959805	0.00239098
sv40-miR-S1-5p	circRNA9978	XM_007973728.1	TFAP2A	-0.900913	0.0142409
sv40-miR-S1-5p	circRNA9978	XM_007973868.1	FOXQ1	-0.962348	0.00209982
sv40-miR-S1-5p	circRNA9978	XM_007975250.1	MN1	-0.929706	0.00723816
sv40-miR-S1-5p	circRNA9978	XM_007977771.1	VAV3	-0.952164	0.00337768
sv40-miR-S1-5p	circRNA9978	XM_007978526.1	NFIA	-0.943993	0.00461728
sv40-miR-S1-5p	circRNA9978	XR_494649.1	LOC103226108	-0.965594	0.0017553
sv40-miR-S1-5p	circRNA9978	XM_007985597.1	DIRC2	-0.924892	0.00824987
sv40-miR-S1-5p	circRNA9978	XM_007985954.1	NFKBIZ	-0.907192	0.0125202
sv40-miR-S1-5p	circRNA9978	XM_008014871.1	STK32A	-0.990083	0.00014702
sv40-miR-S1-5p	circRNA9978	XM_008014275.1	ZNF608	-0.937185	0.00579469
sv40-miR-S1-5p	circRNA9978	XM_008016240.1	IGDCC3	-0.948414	0.00392296
sv40-miR-S1-5p	circRNA9978	XM_008016602.1	SCG3	-0.945464	0.00438017
sv40-miR-S1-5p	circRNA9978	XM_007990947.1	GYG2	-0.91246	0.0111593
sv40-miR-S1-5p	circRNA9978	XM_007990993.1	SHROOM2	-0.915701	0.0103598
sv40-miR-S1-5p	circRNA9978	XR_497086.1	LOC103232191	-0.945289	0.00440803
